# Supplementary material for: Multiphoton excited singlet/triplet mixed self-trapped exciton emission
Source: Nat Commun. 2023 Mar 10;14:1310. doi: 10.1038/s41467-023-36958-3 (PMC10006417; doi:10.1038/s41467-023-36958-3)
Supplement: Supplementary file 3 — Source Data [file 41467_2023_36958_MOESM3_ESM.xlsx]

## Sheet: Fig.1
Fig.1a				Fig.1b														Fig.1c
PL spectrum				Fitted Y of Ground state	95% Confidence Band of Ground state	95% Confidence Band of Ground state	95% Prediction Band of Ground state	95% Prediction Band of Ground state	X of Excited state	Residuals of Excited state	Fitted X of Excited state	Fitted Y of Excited state	95% Confidence Band of Excited state	95% Confidence Band of Excited state	95% Prediction Band of Excited state	95% Prediction Band of Excited state		Lifetime (ns)	Intensity (arb. units)
Photon Energy (eV)	Intensity (arb. units)																	0	6116
3.42541	37.3157				Upper Confidence Limit	Lower Confidence Limit	Upper Prediction Limit	Lower Prediction Limit					Upper Confidence Limit	Lower Confidence Limit	Upper Prediction Limit	Lower Prediction Limit		20	5827
3.40659	50.605																	40	5610
3.38798	252.706			4.7491	4.75011	4.7481	4.75054	4.74766	0	3.04876e-05	-0.025	-1.91989e-05	2.01275e-05	-5.85252e-05	3.73111e-05	-7.57089e-05		60	4880
3.36957	1733.35			4.74899	4.74999	4.748	4.75043	4.74756	0.03701	-1.43454e-06	-0.02425	-2.19845e-05	1.70467e-05	-6.10158e-05	3.43205e-05	-7.82896e-05		80	4054
3.35135	4160.9			4.74888	4.74987	4.74789	4.75031	4.74745	0.07402	-1.74791e-05	-0.02351	-2.46167e-05	1.41213e-05	-6.33547e-05	3.14855e-05	-8.07189e-05		100	3555
3.33333	6170.59			4.74877	4.74975	4.74779	4.75019	4.74734	0.11103	-2.19732e-05	-0.02276	-2.70953e-05	1.13513e-05	-6.55418e-05	2.88061e-05	-8.29966e-05		120	3218
3.31551	6436.28			4.74866	4.74963	4.74768	4.75008	4.74724	0.14804	-1.86742e-05	-0.02202	-2.942e-05	8.73692e-06	-6.75769e-05	2.62825e-05	-8.51225e-05		140	2957
3.29787	7117.99			4.74854	4.74951	4.74758	4.74996	4.74713	0.18505	-1.10592e-05	-0.02127	-3.15908e-05	6.27834e-06	-6.94599e-05	2.3915e-05	-8.70965e-05		160	2691
3.28042	4855.42			4.74843	4.74939	4.74748	4.74984	4.74702	0.22207	-1.73555e-06	-0.02053	-3.36074e-05	3.97572e-06	-7.11905e-05	2.17037e-05	-8.89184e-05		180	2595
3.26316	3997.19			4.74832	4.74927	4.74737	4.74973	4.74692	0.25908	7.18966e-06	-0.01978	-3.54697e-05	1.82924e-06	-7.27686e-05	1.96486e-05	-9.0588e-05		200	2526
3.24607	3126.87			4.74821	4.74916	4.74727	4.74961	4.74681	0.29609	1.44092e-05	-0.01903	-3.71775e-05	-1.60939e-07	-7.41941e-05	1.77501e-05	-9.21052e-05		220	2409
3.22917	2558.42			4.7481	4.74904	4.74716	4.7495	4.7467	0.3331	1.87257e-05	-0.01829	-3.87307e-05	-1.99464e-06	-7.54667e-05	1.60083e-05	-9.34697e-05		240	2375
3.21244	2072.75			4.74799	4.74892	4.74706	4.74938	4.7466	0.37011	1.95622e-05	-0.01754	-4.0129e-05	-3.67169e-06	-7.65863e-05	1.44233e-05	-9.46813e-05		260	2312
3.19588	1690.96			4.74788	4.7488	4.74696	4.74926	4.74649	0.40712	1.63812e-05	-0.0168	-4.13724e-05	-5.19193e-06	-7.75528e-05	1.29953e-05	-9.574e-05		280	2315
3.17949	1458.32			4.74777	4.74868	4.74685	4.74915	4.74639	0.44413	8.78572e-06	-0.01605	-4.24605e-05	-6.55517e-06	-7.83659e-05	1.17245e-05	-9.66455e-05		300	2132
3.16327	1277.52			4.74766	4.74857	4.74675	4.74903	4.74628	0.48114	-1.0816e-06	-0.01531	-4.33934e-05	-7.76126e-06	-7.90255e-05	1.0611e-05	-9.73977e-05		320	2139
3.14721	1212.47			4.74755	4.74845	4.74664	4.74892	4.74617	0.51815	-1.13879e-05	-0.01456	-4.41707e-05	-8.81001e-06	-7.95314e-05	9.65495e-06	-9.79963e-05		340	2153
3.13131	1036.26			4.74744	4.74833	4.74654	4.7488	4.74607	0.55516	-1.95905e-05	-0.01381	-4.47923e-05	-9.70125e-06	-7.98834e-05	8.85657e-06	-9.84412e-05		360	2083
3.11558	1049.47			4.74733	4.74821	4.74644	4.74869	4.74596	0.59217	-2.29466e-05	-0.01307	-4.52581e-05	-1.04348e-05	-8.00815e-05	8.21601e-06	-9.87323e-05		380	2038
3.1	953.153			4.74722	4.7481	4.74633	4.74857	4.74586	0.62918	-1.80033e-05	-0.01232	-4.55679e-05	-1.10105e-05	-8.01253e-05	7.73342e-06	-9.88693e-05		400	1882
3.08458	1006.23			4.74711	4.74798	4.74623	4.74846	4.74575	0.6662	-1.2279e-06	-0.01158	-4.57215e-05	-1.14282e-05	-8.00148e-05	7.40897e-06	-9.8852e-05		420	1983
3.06931	1044.7			4.747	4.74786	4.74613	4.74835	4.74564	0.70321	3.10524e-05	-0.01083	-4.57188e-05	-1.16878e-05	-7.97498e-05	7.24282e-06	-9.86804e-05		440	1937
3.05419	1127.04			4.74689	4.74775	4.74602	4.74823	4.74554			-0.01009	-4.55595e-05	-1.17889e-05	-7.93301e-05	7.23513e-06	-9.83541e-05		460	1934
3.03922	1277.97			4.74678	4.74763	4.74592	4.74812	4.74543			-0.00934	-4.52435e-05	-1.17315e-05	-7.87555e-05	7.38607e-06	-9.78731e-05		480	1887
3.02439	1574.33			4.74667	4.74751	4.74582	4.748	4.74533			-0.00859	-4.47707e-05	-1.15154e-05	-7.80259e-05	7.6958e-06	-9.72372e-05		500	1923
3.00971	1733.41			4.74656	4.7474	4.74571	4.74789	4.74522			-0.00785	-4.41408e-05	-1.11405e-05	-7.71411e-05	8.16447e-06	-9.64461e-05		520	1835
2.99517	2107.62			4.74645	4.74728	4.74561	4.74778	4.74512			-0.0071	-4.33537e-05	-1.06065e-05	-7.6101e-05	8.79226e-06	-9.54997e-05		540	1685
2.98077	2489.55			4.74634	4.74717	4.74551	4.74766	4.74501			-0.00636	-4.24093e-05	-9.91324e-06	-7.49053e-05	9.57932e-06	-9.43979e-05		560	1797
2.96651	2968.84			4.74623	4.74705	4.74541	4.74755	4.74491			-0.00561	-4.13073e-05	-9.06061e-06	-7.35539e-05	1.05258e-05	-9.31403e-05		580	1740
2.95238	3158.28			4.74612	4.74694	4.7453	4.74744	4.7448			-0.00486	-4.00475e-05	-8.04842e-06	-7.20467e-05	1.16319e-05	-9.1727e-05		600	1716
2.93839	3782.01			4.74601	4.74682	4.7452	4.74732	4.7447			-0.00412	-3.86299e-05	-6.87649e-06	-7.03834e-05	1.28977e-05	-9.01576e-05		620	1774
2.92453	4130.34			4.7459	4.74671	4.7451	4.74721	4.74459			-0.00337	-3.70543e-05	-5.54466e-06	-6.85639e-05	1.43235e-05	-8.84321e-05		640	1688
2.9108	4994.71			4.74579	4.74659	4.745	4.7471	4.74449			-0.00263	-3.53204e-05	-4.05274e-06	-6.6588e-05	1.59094e-05	-8.65501e-05		660	1658
2.8972	5679.38			4.74568	4.74648	4.74489	4.74699	4.74438			-0.00188	-3.34281e-05	-2.40057e-06	-6.44556e-05	1.76554e-05	-8.45116e-05		680	1605
2.88372	6849.88			4.74558	4.74636	4.74479	4.74688	4.74428			-0.00114	-3.13772e-05	-5.87979e-07	-6.21665e-05	1.95619e-05	-8.23164e-05		700	1647
2.87037	7796.67			4.74547	4.74625	4.74469	4.74676	4.74417			-0.00039039	-2.91677e-05	1.38521e-06	-5.97205e-05	2.1629e-05	-7.99643e-05		720	1567
2.85714	9136.65			4.74536	4.74613	4.74459	4.74665	4.74407			0.000355355	-2.67992e-05	3.51917e-06	-5.71175e-05	2.38568e-05	-7.74551e-05		740	1434
2.84404	10524.6			4.74525	4.74602	4.74448	4.74654	4.74396			0.0011	-2.42716e-05	5.81407e-06	-5.43573e-05	2.62454e-05	-7.47886e-05		760	1518
2.83105	12067.1			4.74514	4.7459	4.74438	4.74643	4.74386			0.00185	-2.15848e-05	8.27008e-06	-5.14397e-05	2.87951e-05	-7.19647e-05		780	1495
2.81818	13945.8			4.74504	4.74579	4.74428	4.74632	4.74375			0.00259	-1.87386e-05	1.08874e-05	-4.83645e-05	3.1506e-05	-6.89831e-05		800	1555
2.80543	15851.6			4.74493	4.74568	4.74418	4.74621	4.74365			0.00334	-1.57327e-05	1.36661e-05	-4.51316e-05	3.43783e-05	-6.58438e-05		820	1438
2.79279	18500.6			4.74482	4.74556	4.74408	4.74609	4.74355			0.00408	-1.25672e-05	1.66065e-05	-4.17409e-05	3.74121e-05	-6.25464e-05		840	1431
2.78027	21080.3			4.74471	4.74545	4.74397	4.74598	4.74344			0.00483	-9.24167e-06	1.97087e-05	-3.81921e-05	4.06076e-05	-5.90909e-05		860	1353
2.76786	23577.6			4.7446	4.74534	4.74387	4.74587	4.74334			0.00558	-5.75608e-06	2.29729e-05	-3.4485e-05	4.39649e-05	-5.5477e-05		880	1367
2.75556	26781.8			4.7445	4.74522	4.74377	4.74576	4.74323			0.00632	-2.11022e-06	2.63992e-05	-3.06196e-05	4.74842e-05	-5.17047e-05		900	1400
2.74336	29557.2			4.74439	4.74511	4.74367	4.74565	4.74313			0.00707	1.69608e-06	2.99878e-05	-2.65957e-05	5.11657e-05	-4.77736e-05		920	1378
2.73128	33303.9			4.74428	4.745	4.74357	4.74554	4.74302			0.00781	5.66298e-06	3.3739e-05	-2.2413e-05	5.50095e-05	-4.36836e-05		940	1363
2.7193	37495.6			4.74418	4.74489	4.74347	4.74543	4.74292			0.00856	9.79065e-06	3.76528e-05	-1.80715e-05	5.90158e-05	-3.94345e-05		960	1226
2.70742	41720.7			4.74407	4.74477	4.74336	4.74532	4.74282			0.0093	1.40793e-05	4.17294e-05	-1.35708e-05	6.31848e-05	-3.50262e-05		980	1255
2.69565	46323.3			4.74396	4.74466	4.74326	4.74521	4.74271			0.01005	1.8529e-05	4.5969e-05	-8.91101e-06	6.75165e-05	-3.04585e-05		1000	1296
2.68398	51369			4.74386	4.74455	4.74316	4.7451	4.74261			0.0108	2.314e-05	5.03719e-05	-4.09179e-06	7.20112e-05	-2.57312e-05		1020	1210
2.67241	56649.2			4.74375	4.74444	4.74306	4.74499	4.74251			0.01154	2.79125e-05	5.4938e-05	8.86981e-07	7.6669e-05	-2.0844e-05		1040	1243
2.66094	61929.2			4.74364	4.74433	4.74296	4.74488	4.7424			0.01229	3.28466e-05	5.96677e-05	6.02548e-06	8.14901e-05	-1.57969e-05		1060	1201
2.64957	67426.4			4.74354	4.74422	4.74286	4.74477	4.7423			0.01303	3.79425e-05	6.45611e-05	1.13239e-05	8.64747e-05	-1.05897e-05		1080	1166
2.6383	73809.4			4.74343	4.7441	4.74276	4.74467	4.7422			0.01378	4.32004e-05	6.96184e-05	1.67823e-05	9.16228e-05	-5.22209e-06		1100	1176
2.62712	80336.4			4.74333	4.74399	4.74266	4.74456	4.74209			0.01452	4.86204e-05	7.48397e-05	2.2401e-05	9.69347e-05	3.06012e-07		1120	1156
2.61603	87793.5			4.74322	4.74388	4.74256	4.74445	4.74199			0.01527	5.42027e-05	8.02253e-05	2.81801e-05	0.000102411	5.99481e-06		1140	1128
2.60504	94220.9			4.74311	4.74377	4.74245	4.74434	4.74189			0.01602	5.99474e-05	8.57752e-05	3.41197e-05	0.00010805	1.18445e-05		1160	1130
2.59414	102032			4.74301	4.74366	4.74235	4.74423	4.74178			0.01676	6.58549e-05	9.14897e-05	4.022e-05	0.000113855	1.78552e-05		1180	1170
2.58333	109344			4.7429	4.74355	4.74225	4.74412	4.74168			0.01751	7.19251e-05	9.73689e-05	4.64813e-05	0.000119823	2.40272e-05		1200	1136
2.57261	118146			4.7428	4.74344	4.74215	4.74402	4.74158			0.01825	7.81583e-05	0.000103413	5.29036e-05	0.000125956	3.03606e-05		1220	1083
2.56198	126233			4.74269	4.74333	4.74205	4.74391	4.74148			0.019	8.45547e-05	0.000109622	5.94871e-05	0.000132254	3.68556e-05		1240	1077
2.55144	135416			4.74259	4.74322	4.74195	4.7438	4.74137			0.01974	9.11144e-05	0.000115997	6.62321e-05	0.000138716	4.35124e-05		1260	1004
2.54098	143826			4.74248	4.74311	4.74185	4.74369	4.74127			0.02049	9.78376e-05	0.000122537	7.31386e-05	0.000145344	5.03312e-05		1280	979
2.53061	154238			4.74238	4.743	4.74175	4.74359	4.74117			0.02124	0.000104724	0.000129242	8.02068e-05	0.000152137	5.73121e-05		1300	1035
2.52033	163710			4.74227	4.74289	4.74165	4.74348	4.74107			0.02198	0.000111775	0.000136113	8.7437e-05	0.000159095	6.44553e-05		1320	981
2.51012	174133			4.74217	4.74278	4.74155	4.74337	4.74096			0.02273	0.00011899	0.000143151	9.48292e-05	0.000166219	7.17611e-05		1340	995
2.5	184146			4.74206	4.74267	4.74145	4.74326	4.74086			0.02347	0.000126369	0.000150354	0.000102384	0.000173508	7.92295e-05		1360	1000
2.48996	193115			4.74196	4.74257	4.74135	4.74316	4.74076			0.02422	0.000133912	0.000157723	0.000110101	0.000180963	8.68609e-05		1380	968
2.48	205220			4.74185	4.74246	4.74125	4.74305	4.74066			0.02496	0.00014162	0.000165259	0.00011798	0.000188584	9.46553e-05		1400	989
2.47012	216552			4.74175	4.74235	4.74115	4.74295	4.74055			0.02571	0.000149492	0.000172962	0.000126022	0.000196371	0.000102613		1420	921
2.46032	225445			4.74165	4.74224	4.74105	4.74284	4.74045			0.02646	0.000157529	0.000180832	0.000134227	0.000204325	0.000110734		1440	912
2.45059	237439			4.74154	4.74213	4.74095	4.74273	4.74035			0.0272	0.000165732	0.000188868	0.000142595	0.000212445	0.000119019		1460	917
2.44094	248670			4.74144	4.74202	4.74085	4.74263	4.74025			0.02795	0.000174099	0.000197072	0.000151127	0.000220731	0.000127467		1480	929
2.43137	258768			4.74133	4.74192	4.74075	4.74252	4.74015			0.02869	0.000182632	0.000205443	0.000159822	0.000229185	0.00013608		1500	918
2.42188	269741			4.74123	4.74181	4.74065	4.74242	4.74005			0.02944	0.00019133	0.000213981	0.00016868	0.000237805	0.000144856		1520	882
2.41245	281610			4.74113	4.7417	4.74055	4.74231	4.73994			0.03019	0.000200195	0.000222687	0.000177702	0.000246592	0.000153797		1540	903
2.4031	293122			4.74102	4.74159	4.74046	4.74221	4.73984			0.03093	0.000209225	0.000231561	0.000186888	0.000255547	0.000162903		1560	837
2.39382	303003			4.74092	4.74149	4.74036	4.7421	4.73974			0.03168	0.000218421	0.000240603	0.000196238	0.000264668	0.000172173		1580	808
2.38462	313226			4.74082	4.74138	4.74026	4.742	4.73964			0.03242	0.000227783	0.000249813	0.000205753	0.000273958	0.000181608		1600	822
2.37548	325072			4.74072	4.74127	4.74016	4.74189	4.73954			0.03317	0.000237311	0.000259191	0.000215432	0.000283415	0.000191208		1620	823
2.36641	335768			4.74061	4.74117	4.74006	4.74179	4.73944			0.03391	0.000247007	0.000268738	0.000225275	0.00029304	0.000200973		1640	800
2.35741	345768			4.74051	4.74106	4.73996	4.74168	4.73934			0.03466	0.000256868	0.000278453	0.000235284	0.000302833	0.000210904		1660	799
2.34848	354615			4.74041	4.74095	4.73986	4.74158	4.73924			0.03541	0.000266897	0.000288338	0.000245457	0.000312794	0.000221		1680	754
2.33962	365988			4.74031	4.74085	4.73976	4.74147	4.73914			0.03615	0.000277093	0.000298391	0.000255795	0.000322924	0.000231263		1700	807
2.33083	376808			4.7402	4.74074	4.73966	4.74137	4.73904			0.0369	0.000287456	0.000308614	0.000266299	0.000333222	0.000241691		1720	805
2.3221	384020			4.7401	4.74064	4.73957	4.74127	4.73894			0.03764	0.000297987	0.000319006	0.000276968	0.000343688	0.000252285		1740	775
2.31343	394547			4.74	4.74053	4.73947	4.74116	4.73884			0.03839	0.000308685	0.000329567	0.000287802	0.000354324	0.000263046		1760	746
2.30483	402498			4.7399	4.74043	4.73937	4.74106	4.73874			0.03913	0.000319551	0.000340298	0.000298803	0.000365128	0.000273973		1780	734
2.2963	409293			4.7398	4.74032	4.73927	4.74096	4.73864			0.03988	0.000330584	0.0003512	0.000309969	0.000376101	0.000285067		1800	747
2.28782	419224			4.73969	4.74022	4.73917	4.74085	4.73854			0.04063	0.000341786	0.000362271	0.000321302	0.000387244	0.000296328		1820	708
2.27941	425702			4.73959	4.74011	4.73907	4.74075	4.73844			0.04137	0.000353156	0.000373512	0.000332801	0.000398556	0.000307756		1840	718
2.27106	435182			4.73949	4.74001	4.73898	4.74065	4.73834			0.04212	0.000364695	0.000384924	0.000344466	0.000410038	0.000319351		1860	737
2.26277	443003			4.73939	4.7399	4.73888	4.74055	4.73824			0.04286	0.000376402	0.000396506	0.000356298	0.00042169	0.000331114		1880	689
2.25455	449418			4.73929	4.7398	4.73878	4.74044	4.73814			0.04361	0.000388278	0.000408259	0.000368297	0.000433511	0.000343044		1900	666
2.24638	455207			4.73919	4.7397	4.73868	4.74034	4.73804			0.04435	0.000400322	0.000420182	0.000380462	0.000445502	0.000355142		1920	655
2.23827	460151			4.73909	4.73959	4.73858	4.74024	4.73794			0.0451	0.000412536	0.000432277	0.000392795	0.000457664	0.000367408		1940	625
2.23022	467547			4.73899	4.73949	4.73849	4.74014	4.73784			0.04585	0.000424919	0.000444543	0.000405296	0.000469996	0.000379843		1960	654
2.22222	475084			4.73889	4.73938	4.73839	4.74004	4.73774			0.04659	0.000437472	0.000456981	0.000417964	0.000482499	0.000392445		1980	705
2.21429	477450			4.73879	4.73928	4.73829	4.73993	4.73764			0.04734	0.000450194	0.000469589	0.000430799	0.000495172	0.000405217		2000	648
2.20641	480936			4.73869	4.73918	4.73819	4.73983	4.73754			0.04808	0.000463086	0.00048237	0.000443803	0.000508016	0.000418157		2020	616
2.19858	485870			4.73859	4.73908	4.7381	4.73973	4.73744			0.04883	0.000476148	0.000495322	0.000456974	0.000521031	0.000431265		2040	627
2.19081	490262			4.73849	4.73897	4.738	4.73963	4.73734			0.04957	0.00048938	0.000508447	0.000470314	0.000534217	0.000444543		2060	588
2.1831	493649			4.73839	4.73887	4.7379	4.73953	4.73724			0.05032	0.000502783	0.000521744	0.000483822	0.000547575	0.000457991		2080	652
2.17544	496897			4.73829	4.73877	4.73781	4.73943	4.73715			0.05107	0.000516356	0.000535213	0.000497498	0.000561104	0.000471607		2100	613
2.16783	499212			4.73819	4.73867	4.73771	4.73933	4.73705			0.05181	0.000530099	0.000548854	0.000511344	0.000574805	0.000485393		2120	595
2.16028	499358			4.73809	4.73856	4.73761	4.73923	4.73695			0.05256	0.000544013	0.000562669	0.000525358	0.000588677	0.00049935		2140	592
2.15278	503246			4.73799	4.73846	4.73752	4.73913	4.73685			0.0533	0.000558099	0.000576656	0.000539541	0.000602721	0.000513476		2160	557
2.14533	506080			4.73789	4.73836	4.73742	4.73903	4.73675			0.05405	0.000572355	0.000590816	0.000553894	0.000616938	0.000527772		2180	596
2.13793	506441			4.73779	4.73826	4.73732	4.73893	4.73665			0.05479	0.000586783	0.000605149	0.000568416	0.000631326	0.000542239		2200	582
2.13058	508449			4.73769	4.73816	4.73723	4.73883	4.73656			0.05554	0.000601382	0.000619656	0.000583108	0.000645888	0.000556876		2220	583
2.12329	507980			4.73759	4.73806	4.73713	4.73873	4.73646			0.05629	0.000616153	0.000634336	0.000597969	0.000660621	0.000571684		2240	566
2.11604	506902			4.73749	4.73796	4.73703	4.73863	4.73636			0.05703	0.000631095	0.00064919	0.000613001	0.000675528	0.000586663		2260	544
2.10884	505066			4.7374	4.73785	4.73694	4.73853	4.73626			0.05778	0.00064621	0.000664217	0.000628203	0.000690607	0.000601813		2280	535
2.10169	504796			4.7373	4.73775	4.73684	4.73843	4.73617			0.05852	0.000661497	0.000679419	0.000643575	0.000705859	0.000617134		2300	553
2.09459	503405			4.7372	4.73765	4.73674	4.73833	4.73607			0.05927	0.000676956	0.000694795	0.000659117	0.000721285	0.000632627		2320	546
2.08754	502149			4.7371	4.73755	4.73665	4.73823	4.73597			0.06002	0.000692588	0.000710345	0.00067483	0.000736884	0.000648292		2340	504
2.08054	500756			4.737	4.73745	4.73655	4.73813	4.73587			0.06076	0.000708392	0.000726069	0.000690714	0.000752656	0.000664128		2360	497
2.07358	499566			4.73691	4.73735	4.73646	4.73803	4.73578			0.06151	0.000724369	0.000741969	0.00070677	0.000768602	0.000680136		2380	556
2.06667	495565			4.73681	4.73725	4.73636	4.73794	4.73568			0.06225	0.000740519	0.000758043	0.000722996	0.000784722	0.000696317		2400	511
2.0598	493306			4.73671	4.73716	4.73627	4.73784	4.73558			0.063	0.000756843	0.000774291	0.000739394	0.000801016	0.000712669		2420	523
2.05298	489912			4.73661	4.73706	4.73617	4.73774	4.73549			0.06374	0.000773339	0.000790715	0.000755963	0.000817484	0.000729195		2440	513
2.0462	488123			4.73652	4.73696	4.73607	4.73764	4.73539			0.06449	0.00079001	0.000807315	0.000772705	0.000834126	0.000745893		2460	491
2.03947	483210			4.73642	4.73686	4.73598	4.73754	4.73529			0.06524	0.000806854	0.000824089	0.000789618	0.000850943	0.000762764		2480	519
2.03279	479044			4.73632	4.73676	4.73588	4.73745	4.7352			0.06598	0.000823871	0.000841039	0.000806703	0.000867935	0.000779808		2500	476
2.02614	475224			4.73623	4.73666	4.73579	4.73735	4.7351			0.06673	0.000841063	0.000858165	0.000823961	0.000885101	0.000797026		2520	505
2.01954	472568			4.73613	4.73656	4.73569	4.73725	4.73501			0.06747	0.000858429	0.000875467	0.000841391	0.000902442	0.000814417		2540	462
2.01299	469369			4.73603	4.73646	4.7356	4.73715	4.73491			0.06822	0.00087597	0.000892945	0.000858994	0.000919958	0.000831981		2560	471
2.00647	459691			4.73594	4.73637	4.7355	4.73706	4.73481			0.06896	0.000893685	0.000910599	0.00087677	0.00093765	0.00084972		2580	487
2	457925			4.73584	4.73627	4.73541	4.73696	4.73472			0.06971	0.000911574	0.00092843	0.000894719	0.000955517	0.000867632		2600	446
1.99357	453351			4.73574	4.73617	4.73532	4.73686	4.73462			0.07046	0.000929639	0.000946436	0.000912841	0.000973559	0.000885719		2620	408
1.98718	450747			4.73565	4.73607	4.73522	4.73677	4.73453			0.0712	0.000947879	0.00096462	0.000931137	0.000991777	0.00090398		2640	425
1.98083	444236			4.73555	4.73598	4.73513	4.73667	4.73443			0.07195	0.000966293	0.00098298	0.000949606	0.00101	0.000922415		2660	442
1.97452	436580			4.73546	4.73588	4.73503	4.73657	4.73434			0.07269	0.000984884	0.001	0.00096825	0.00103	0.000941026		2680	452
1.96825	433660			4.73536	4.73578	4.73494	4.73648	4.73424			0.07344	0.001	0.00102	0.000987067	0.00105	0.000959811		2700	418
1.96203	425817			4.73527	4.73569	4.73484	4.73638	4.73415			0.07418	0.00102	0.00104	0.00101	0.00107	0.000978771		2720	437
1.95584	424536			4.73517	4.73559	4.73475	4.73629	4.73405			0.07493	0.00104	0.00106	0.00103	0.00109	0.000997907		2740	458
1.94969	416486			4.73508	4.73549	4.73466	4.73619	4.73396			0.07568	0.00106	0.00108	0.00104	0.0011	0.00102		2760	396
1.94357	412652			4.73498	4.7354	4.73456	4.7361	4.73386			0.07642	0.00108	0.0011	0.00106	0.00112	0.00104		2780	401
1.9375	406824			4.73489	4.7353	4.73447	4.736	4.73377			0.07717	0.0011	0.00112	0.00108	0.00114	0.00106		2800	408
1.93146	398620			4.73479	4.73521	4.73437	4.73591	4.73368			0.07791	0.00112	0.00114	0.0011	0.00116	0.00108		2820	408
1.92547	393529			4.7347	4.73511	4.73428	4.73581	4.73358			0.07866	0.00114	0.00116	0.00112	0.00118	0.0011		2840	356
1.9195	386743			4.7346	4.73502	4.73419	4.73572	4.73349			0.0794	0.00116	0.00118	0.00114	0.0012	0.00112		2860	394
1.91358	382188			4.73451	4.73492	4.73409	4.73562	4.73339			0.08015	0.00118	0.0012	0.00116	0.00122	0.00114		2880	388
1.90769	374229			4.73441	4.73483	4.734	4.73553	4.7333			0.0809	0.0012	0.00122	0.00118	0.00124	0.00116		2900	396
1.90184	368686			4.73432	4.73473	4.73391	4.73543	4.73321			0.08164	0.00122	0.00124	0.00121	0.00127	0.00118		2920	382
1.89602	360420			4.73423	4.73464	4.73382	4.73534	4.73311			0.08239	0.00124	0.00126	0.00123	0.00129	0.0012		2940	380
1.89024	355985			4.73413	4.73454	4.73372	4.73525	4.73302			0.08313	0.00126	0.00128	0.00125	0.00131	0.00122		2960	372
1.8845	352552			4.73404	4.73445	4.73363	4.73515	4.73293			0.08388	0.00128	0.0013	0.00127	0.00133	0.00124		2980	364
1.87879	346865			4.73395	4.73435	4.73354	4.73506	4.73283			0.08462	0.00131	0.00132	0.00129	0.00135	0.00126		3000	351
1.87311	337769			4.73385	4.73426	4.73345	4.73496	4.73274			0.08537	0.00133	0.00134	0.00131	0.00137	0.00128		3020	395
1.86747	336650			4.73376	4.73417	4.73335	4.73487	4.73265			0.08612	0.00135	0.00137	0.00133	0.00139	0.00131		3040	326
1.86186	330770			4.73367	4.73407	4.73326	4.73478	4.73256			0.08686	0.00137	0.00139	0.00136	0.00142	0.00133		3060	345
1.85629	319654			4.73357	4.73398	4.73317	4.73469	4.73246			0.08761	0.00139	0.00141	0.00138	0.00144	0.00135		3080	327
1.85075	320038			4.73348	4.73389	4.73308	4.73459	4.73237			0.08835	0.00142	0.00143	0.0014	0.00146	0.00137		3100	338
1.84524	311888			4.73339	4.73379	4.73299	4.7345	4.73228			0.0891	0.00144	0.00145	0.00142	0.00148	0.0014		3120	350
1.83976	307932			4.7333	4.7337	4.73289	4.73441	4.73219			0.08984	0.00146	0.00148	0.00145	0.0015	0.00142		3140	316
1.83432	301037			4.7332	4.73361	4.7328	4.73432	4.73209			0.09059	0.00148	0.0015	0.00147	0.00153	0.00144		3160	349
1.82891	298099			4.73311	4.73351	4.73271	4.73422	4.732			0.09134	0.00151	0.00152	0.00149	0.00155	0.00146		3180	341
1.82353	289656			4.73302	4.73342	4.73262	4.73413	4.73191			0.09208	0.00153	0.00155	0.00151	0.00157	0.00149		3200	293
1.81818	281948			4.73293	4.73333	4.73253	4.73404	4.73182			0.09283	0.00155	0.00157	0.00154	0.0016	0.00151		3220	292
1.81287	281415			4.73284	4.73324	4.73244	4.73395	4.73173			0.09357	0.00158	0.00159	0.00156	0.00162	0.00153		3240	294
1.80758	273094			4.73275	4.73315	4.73235	4.73386	4.73164			0.09432	0.0016	0.00162	0.00159	0.00164	0.00156		3260	308
1.80233	267857			4.73266	4.73306	4.73226	4.73376	4.73155			0.09507	0.00162	0.00164	0.00161	0.00167	0.00158		3280	303
1.7971	264345			4.73256	4.73296	4.73216	4.73367	4.73145			0.09581	0.00165	0.00166	0.00163	0.00169	0.00161		3300	307
1.79191	252422			4.73247	4.73287	4.73207	4.73358	4.73136			0.09656	0.00167	0.00169	0.00166	0.00172	0.00163		3320	321
1.78674	251190			4.73238	4.73278	4.73198	4.73349	4.73127			0.0973	0.0017	0.00171	0.00168	0.00174	0.00165		3340	315
1.78161	246280			4.73229	4.73269	4.73189	4.7334	4.73118			0.09805	0.00172	0.00174	0.00171	0.00177	0.00168		3360	285
1.7765	239977			4.7322	4.7326	4.7318	4.73331	4.73109			0.09879	0.00175	0.00176	0.00173	0.00179	0.0017		3380	269
1.77143	237736			4.73211	4.73251	4.73171	4.73322	4.731			0.09954	0.00177	0.00179	0.00176	0.00182	0.00173		3400	275
1.76638	230528			4.73202	4.73242	4.73162	4.73313	4.73091			0.10029	0.0018	0.00181	0.00178	0.00184	0.00175		3420	264
1.76136	225710			4.73193	4.73233	4.73153	4.73304	4.73082			0.10103	0.00182	0.00184	0.00181	0.00187	0.00178		3440	299
1.75637	221344			4.73184	4.73224	4.73144	4.73295	4.73073			0.10178	0.00185	0.00186	0.00183	0.00189	0.00181		3460	294
1.75141	216190			4.73175	4.73215	4.73135	4.73286	4.73064			0.10252	0.00187	0.00189	0.00186	0.00192	0.00183		3480	270
1.74648	212010			4.73166	4.73206	4.73127	4.73277	4.73055			0.10327	0.0019	0.00192	0.00188	0.00194	0.00186		3500	262
1.74157	209448			4.73157	4.73197	4.73118	4.73268	4.73046			0.10401	0.00193	0.00194	0.00191	0.00197	0.00188		3520	265
1.73669	202050			4.73148	4.73188	4.73109	4.73259	4.73038			0.10476	0.00195	0.00197	0.00194	0.002	0.00191		3540	295
1.73184	200258			4.73139	4.73179	4.731	4.7325	4.73029			0.10551	0.00198	0.00199	0.00196	0.00202	0.00194		3560	287
1.72702	197202			4.73131	4.7317	4.73091	4.73241	4.7302			0.10625	0.00201	0.00202	0.00199	0.00205	0.00196		3580	240
1.72222	189551			4.73122	4.73161	4.73082	4.73233	4.73011			0.107	0.00203	0.00205	0.00202	0.00208	0.00199		3600	235
1.71745	185517			4.73113	4.73153	4.73073	4.73224	4.73002			0.10774	0.00206	0.00208	0.00204	0.0021	0.00202		3620	236
1.71271	179347			4.73104	4.73144	4.73064	4.73215	4.72993			0.10849	0.00209	0.0021	0.00207	0.00213	0.00204		3640	230
1.70799	176385			4.73095	4.73135	4.73056	4.73206	4.72984			0.10923	0.00211	0.00213	0.0021	0.00216	0.00207		3660	245
1.7033	173197			4.73086	4.73126	4.73047	4.73197	4.72976			0.10998	0.00214	0.00216	0.00213	0.00219	0.0021		3680	248
1.69863	169179			4.73078	4.73117	4.73038	4.73188	4.72967			0.11073	0.00217	0.00219	0.00215	0.00221	0.00213		3700	256
1.69399	165298			4.73069	4.73109	4.73029	4.7318	4.72958			0.11147	0.0022	0.00221	0.00218	0.00224	0.00215		3720	218
1.68937	161209			4.7306	4.731	4.7302	4.73171	4.72949			0.11222	0.00223	0.00224	0.00221	0.00227	0.00218		3740	227
1.68478	155523			4.73051	4.73091	4.73012	4.73162	4.7294			0.11296	0.00225	0.00227	0.00224	0.0023	0.00221		3760	250
1.68022	151022			4.73043	4.73082	4.73003	4.73153	4.72932			0.11371	0.00228	0.0023	0.00227	0.00233	0.00224		3780	237
1.67568	152353			4.73034	4.73074	4.72994	4.73145	4.72923			0.11445	0.00231	0.00233	0.0023	0.00235	0.00227		3800	242
1.67116	146383			4.73025	4.73065	4.72985	4.73136	4.72914			0.1152	0.00234	0.00236	0.00232	0.00238	0.0023		3820	202
1.66667	139893			4.73016	4.73056	4.72977	4.73127	4.72906			0.11595	0.00237	0.00238	0.00235	0.00241	0.00233		3840	236
1.6622	137875			4.73008	4.73048	4.72968	4.73119	4.72897			0.11669	0.0024	0.00241	0.00238	0.00244	0.00235		3860	235
1.65775	137670			4.72999	4.73039	4.72959	4.7311	4.72888			0.11744	0.00243	0.00244	0.00241	0.00247	0.00238		3880	211
1.65333	133762			4.72991	4.7303	4.72951	4.73101	4.7288			0.11818	0.00246	0.00247	0.00244	0.0025	0.00241		3900	207
1.64894	129310			4.72982	4.73022	4.72942	4.73093	4.72871			0.11893	0.00249	0.0025	0.00247	0.00253	0.00244		3920	212
1.64456	127311			4.72973	4.73013	4.72933	4.73084	4.72862			0.11967	0.00252	0.00253	0.0025	0.00256	0.00247		3940	197
1.64021	122756			4.72965	4.73005	4.72925	4.73076	4.72854			0.12042	0.00255	0.00256	0.00253	0.00259	0.0025		3960	208
1.63588	125124			4.72956	4.72996	4.72916	4.73067	4.72845			0.12117	0.00258	0.00259	0.00256	0.00262	0.00253		3980	194
1.63158	117562			4.72948	4.72987	4.72908	4.73059	4.72837			0.12191	0.00261	0.00262	0.00259	0.00265	0.00256		4000	199
1.6273	114879			4.72939	4.72979	4.72899	4.7305	4.72828			0.12266	0.00264	0.00265	0.00262	0.00268	0.0026		4020	193
1.62304	111210			4.72931	4.7297	4.72891	4.73041	4.7282			0.1234	0.00267	0.00269	0.00265	0.00271	0.00263		4040	187
1.6188	110524			4.72922	4.72962	4.72882	4.73033	4.72811			0.12415	0.0027	0.00272	0.00269	0.00274	0.00266		4060	216
1.61458	106804			4.72914	4.72954	4.72874	4.73025	4.72803			0.12489	0.00273	0.00275	0.00272	0.00278	0.00269		4080	195
1.61039	99752.8			4.72905	4.72945	4.72865	4.73016	4.72794			0.12564	0.00276	0.00278	0.00275	0.00281	0.00272		4100	186
1.60622	99700.6			4.72897	4.72937	4.72857	4.73008	4.72786			0.12639	0.0028	0.00281	0.00278	0.00284	0.00275		4120	193
1.60207	93338.1			4.72888	4.72928	4.72848	4.72999	4.72777			0.12713	0.00283	0.00284	0.00281	0.00287	0.00278		4140	196
1.59794	97329.3			4.7288	4.7292	4.7284	4.72991	4.72769			0.12788	0.00286	0.00287	0.00284	0.0029	0.00282		4160	183
1.59383	92042			4.72871	4.72911	4.72831	4.72982	4.7276			0.12862	0.00289	0.00291	0.00288	0.00293	0.00285		4180	172
1.58974	94485			4.72863	4.72903	4.72823	4.72974	4.72752			0.12937	0.00292	0.00294	0.00291	0.00297	0.00288		4200	178
1.58568	91183.2			4.72855	4.72895	4.72814	4.72966	4.72744			0.13012	0.00296	0.00297	0.00294	0.003	0.00291		4220	182
1.58163	85533.9			4.72846	4.72886	4.72806	4.72957	4.72735			0.13086	0.00299	0.00301	0.00297	0.00303	0.00295		4240	177
1.57761	85582			4.72838	4.72878	4.72798	4.72949	4.72727			0.13161	0.00302	0.00304	0.00301	0.00307	0.00298		4260	171
1.5736	79884.2			4.7283	4.7287	4.72789	4.72941	4.72719			0.13235	0.00306	0.00307	0.00304	0.0031	0.00301		4280	154
1.56962	83215.1			4.72821	4.72862	4.72781	4.72932	4.7271			0.1331	0.00309	0.0031	0.00307	0.00313	0.00305		4300	161
1.56566	81354.5			4.72813	4.72853	4.72773	4.72924	4.72702			0.13384	0.00312	0.00314	0.00311	0.00317	0.00308		4320	176
1.56171	78466.4			4.72805	4.72845	4.72764	4.72916	4.72694			0.13459	0.00316	0.00317	0.00314	0.0032	0.00311		4340	159
1.55779	74765.5			4.72796	4.72837	4.72756	4.72908	4.72685			0.13534	0.00319	0.00321	0.00317	0.00323	0.00315		4360	144
1.55388	74939.3			4.72788	4.72829	4.72748	4.72899	4.72677			0.13608	0.00322	0.00324	0.00321	0.00327	0.00318		4380	152
1.55	71878.3			4.7278	4.7282	4.7274	4.72891	4.72669			0.13683	0.00326	0.00327	0.00324	0.0033	0.00321		4400	170
1.54613	70385.2			4.72772	4.72812	4.72731	4.72883	4.72661			0.13757	0.00329	0.00331	0.00328	0.00334	0.00325		4420	159
1.54229	68052.9			4.72764	4.72804	4.72723	4.72875	4.72652			0.13832	0.00333	0.00334	0.00331	0.00337	0.00328		4440	163
1.53846	67495.1			4.72755	4.72796	4.72715	4.72867	4.72644			0.13906	0.00336	0.00338	0.00335	0.00341	0.00332		4460	140
1.53465	62561.6			4.72747	4.72788	4.72707	4.72858	4.72636			0.13981	0.0034	0.00341	0.00338	0.00344	0.00335		4480	154
1.53086	63038.9			4.72739	4.7278	4.72699	4.7285	4.72628			0.14056	0.00343	0.00345	0.00342	0.00348	0.00339		4500	142
1.52709	62769.6			4.72731	4.72772	4.7269	4.72842	4.7262			0.1413	0.00347	0.00348	0.00345	0.00351	0.00342		4520	116
1.52334	59503.8			4.72723	4.72763	4.72682	4.72834	4.72612			0.14205	0.0035	0.00352	0.00349	0.00355	0.00346		4540	157
1.51961	56219.7			4.72715	4.72755	4.72674	4.72826	4.72604			0.14279	0.00354	0.00356	0.00352	0.00358	0.0035		4560	150
1.51589	55639.4			4.72707	4.72747	4.72666	4.72818	4.72596			0.14354	0.00358	0.00359	0.00356	0.00362	0.00353		4580	151
1.5122	54386.1			4.72699	4.72739	4.72658	4.7281	4.72588			0.14428	0.00361	0.00363	0.0036	0.00366	0.00357		4600	130
1.50852	52084.1			4.72691	4.72731	4.7265	4.72802	4.72579			0.14503	0.00365	0.00366	0.00363	0.00369	0.0036		4620	137
1.50485	50375.8			4.72683	4.72723	4.72642	4.72794	4.72571			0.14578	0.00369	0.0037	0.00367	0.00373	0.00364		4640	130
1.50121	49403.3			4.72675	4.72715	4.72634	4.72786	4.72563			0.14652	0.00372	0.00374	0.00371	0.00377	0.00368		4660	165
1.49758	47431			4.72667	4.72707	4.72626	4.72778	4.72555			0.14727	0.00376	0.00377	0.00374	0.0038	0.00372		4680	138
1.49398	47780.9			4.72659	4.72699	4.72618	4.7277	4.72547			0.14801	0.0038	0.00381	0.00378	0.00384	0.00375		4700	133
1.49038	44700.1			4.72651	4.72692	4.7261	4.72762	4.72539			0.14876	0.00383	0.00385	0.00382	0.00388	0.00379		4720	121
1.48681	47788.8			4.72643	4.72684	4.72602	4.72754	4.72532			0.1495	0.00387	0.00389	0.00385	0.00391	0.00383		4740	113
1.48325	44733.6			4.72635	4.72676	4.72594	4.72746	4.72524			0.15025	0.00391	0.00392	0.00389	0.00395	0.00387		4760	140
1.47971	43390.7			4.72627	4.72668	4.72586	4.72738	4.72516			0.151	0.00395	0.00396	0.00393	0.00399	0.0039		4780	144
1.47619	42344.4			4.72619	4.7266	4.72578	4.7273	4.72508			0.15174	0.00398	0.004	0.00397	0.00403	0.00394		4800	129
1.47268	42219.6			4.72611	4.72652	4.7257	4.72723	4.725			0.15249	0.00402	0.00404	0.00401	0.00407	0.00398		4820	135
1.46919	39679.8			4.72603	4.72644	4.72562	4.72715	4.72492			0.15323	0.00406	0.00408	0.00405	0.00411	0.00402		4840	126
1.46572	37520			4.72596	4.72637	4.72555	4.72707	4.72484			0.15398	0.0041	0.00412	0.00408	0.00414	0.00406		4860	133
1.46226	40498.2			4.72588	4.72629	4.72547	4.72699	4.72476			0.15472	0.00414	0.00416	0.00412	0.00418	0.0041		4880	139
1.45882	39594.4			4.7258	4.72621	4.72539	4.72691	4.72469			0.15547	0.00418	0.00419	0.00416	0.00422	0.00413		4900	120
				4.72572	4.72613	4.72531	4.72684	4.72461			0.15622	0.00422	0.00423	0.0042	0.00426	0.00417		4920	126
				4.72564	4.72605	4.72523	4.72676	4.72453			0.15696	0.00426	0.00427	0.00424	0.0043	0.00421		4940	128
				4.72557	4.72598	4.72516	4.72668	4.72445			0.15771	0.0043	0.00431	0.00428	0.00434	0.00425		4960	133
				4.72549	4.7259	4.72508	4.7266	4.72438			0.15845	0.00434	0.00435	0.00432	0.00438	0.00429		4980	129
				4.72541	4.72582	4.725	4.72653	4.7243			0.1592	0.00438	0.00439	0.00436	0.00442	0.00433		5000	139
				4.72534	4.72575	4.72492	4.72645	4.72422			0.15994	0.00442	0.00443	0.0044	0.00446	0.00437		5020	105
				4.72526	4.72567	4.72485	4.72637	4.72414			0.16069	0.00446	0.00447	0.00444	0.0045	0.00441		5040	106
				4.72518	4.72559	4.72477	4.7263	4.72407			0.16144	0.0045	0.00451	0.00448	0.00454	0.00445		5060	82
				4.72511	4.72552	4.72469	4.72622	4.72399			0.16218	0.00454	0.00456	0.00452	0.00458	0.0045		5080	111
				4.72503	4.72544	4.72462	4.72614	4.72392			0.16293	0.00458	0.0046	0.00456	0.00462	0.00454		5100	112
				4.72495	4.72537	4.72454	4.72607	4.72384			0.16367	0.00462	0.00464	0.00461	0.00467	0.00458		5120	101
				4.72488	4.72529	4.72446	4.72599	4.72376			0.16442	0.00466	0.00468	0.00465	0.00471	0.00462		5140	115
				4.7248	4.72522	4.72439	4.72592	4.72369			0.16517	0.0047	0.00472	0.00469	0.00475	0.00466		5160	120
				4.72473	4.72514	4.72431	4.72584	4.72361			0.16591	0.00475	0.00476	0.00473	0.00479	0.0047		5180	101
				4.72465	4.72506	4.72424	4.72577	4.72354			0.16666	0.00479	0.0048	0.00477	0.00483	0.00474		5200	109
				4.72458	4.72499	4.72416	4.72569	4.72346			0.1674	0.00483	0.00485	0.00481	0.00487	0.00479		5220	116
				4.7245	4.72491	4.72409	4.72562	4.72339			0.16815	0.00487	0.00489	0.00486	0.00492	0.00483		5240	94
				4.72443	4.72484	4.72401	4.72554	4.72331			0.16889	0.00492	0.00493	0.0049	0.00496	0.00487		5260	89
				4.72435	4.72477	4.72394	4.72547	4.72324			0.16964	0.00496	0.00497	0.00494	0.005	0.00492		5280	106
				4.72428	4.72469	4.72386	4.72539	4.72316			0.17039	0.005	0.00502	0.00499	0.00505	0.00496		5300	100
				4.7242	4.72462	4.72379	4.72532	4.72309			0.17113	0.00505	0.00506	0.00503	0.00509	0.005		5320	95
				4.72413	4.72454	4.72371	4.72524	4.72301			0.17188	0.00509	0.0051	0.00507	0.00513	0.00504		5340	100
				4.72406	4.72447	4.72364	4.72517	4.72294			0.17262	0.00513	0.00515	0.00512	0.00518	0.00509		5360	91
				4.72398	4.7244	4.72357	4.7251	4.72287			0.17337	0.00518	0.00519	0.00516	0.00522	0.00513		5380	85
				4.72391	4.72432	4.72349	4.72502	4.72279			0.17411	0.00522	0.00524	0.0052	0.00526	0.00518		5400	97
				4.72383	4.72425	4.72342	4.72495	4.72272			0.17486	0.00526	0.00528	0.00525	0.00531	0.00522		5420	79
				4.72376	4.72418	4.72335	4.72488	4.72265			0.17561	0.00531	0.00532	0.00529	0.00535	0.00526		5440	99
				4.72369	4.7241	4.72327	4.7248	4.72257			0.17635	0.00535	0.00537	0.00534	0.0054	0.00531		5460	88
				4.72362	4.72403	4.7232	4.72473	4.7225			0.1771	0.0054	0.00541	0.00538	0.00544	0.00535		5480	79
				4.72354	4.72396	4.72313	4.72466	4.72243			0.17784	0.00544	0.00546	0.00543	0.00549	0.0054		5500	100
				4.72347	4.72389	4.72306	4.72459	4.72236			0.17859	0.00549	0.0055	0.00547	0.00553	0.00544		5520	110
				4.7234	4.72381	4.72298	4.72451	4.72228			0.17933	0.00553	0.00555	0.00552	0.00558	0.00549		5540	115
				4.72333	4.72374	4.72291	4.72444	4.72221			0.18008	0.00558	0.0056	0.00556	0.00562	0.00554		5560	91
				4.72326	4.72367	4.72284	4.72437	4.72214			0.18083	0.00563	0.00564	0.00561	0.00567	0.00558		5580	94
				4.72318	4.7236	4.72277	4.7243	4.72207			0.18157	0.00567	0.00569	0.00565	0.00571	0.00563		5600	84
				4.72311	4.72353	4.7227	4.72423	4.722			0.18232	0.00572	0.00573	0.0057	0.00576	0.00567		5620	87
				4.72304	4.72346	4.72263	4.72416	4.72193			0.18306	0.00576	0.00578	0.00575	0.00581	0.00572		5640	80
				4.72297	4.72339	4.72255	4.72408	4.72185			0.18381	0.00581	0.00583	0.00579	0.00585	0.00577		5660	83
				4.7229	4.72331	4.72248	4.72401	4.72178			0.18455	0.00586	0.00587	0.00584	0.0059	0.00581		5680	76
				4.72283	4.72324	4.72241	4.72394	4.72171			0.1853	0.0059	0.00592	0.00589	0.00595	0.00586		5700	92
				4.72276	4.72317	4.72234	4.72387	4.72164			0.18605	0.00595	0.00597	0.00594	0.006	0.00591		5720	76
				4.72269	4.7231	4.72227	4.7238	4.72157			0.18679	0.006	0.00602	0.00598	0.00604	0.00596		5740	90
				4.72262	4.72303	4.7222	4.72373	4.7215			0.18754	0.00605	0.00606	0.00603	0.00609	0.006		5760	83
				4.72255	4.72296	4.72213	4.72366	4.72143			0.18828	0.00609	0.00611	0.00608	0.00614	0.00605		5780	77
				4.72248	4.72289	4.72206	4.72359	4.72136			0.18903	0.00614	0.00616	0.00613	0.00619	0.0061		5800	79
				4.72241	4.72282	4.72199	4.72352	4.72129			0.18977	0.00619	0.00621	0.00617	0.00623	0.00615		5820	72
				4.72234	4.72275	4.72192	4.72345	4.72122			0.19052	0.00624	0.00626	0.00622	0.00628	0.0062		5840	79
				4.72227	4.72268	4.72185	4.72338	4.72115			0.19127	0.00629	0.0063	0.00627	0.00633	0.00624		5860	74
				4.7222	4.72262	4.72178	4.72331	4.72108			0.19201	0.00634	0.00635	0.00632	0.00638	0.00629		5880	81
				4.72213	4.72255	4.72172	4.72325	4.72102			0.19276	0.00639	0.0064	0.00637	0.00643	0.00634		5900	76
				4.72206	4.72248	4.72165	4.72318	4.72095			0.1935	0.00643	0.00645	0.00642	0.00648	0.00639		5920	56
				4.72199	4.72241	4.72158	4.72311	4.72088			0.19425	0.00648	0.0065	0.00647	0.00653	0.00644		5940	59
				4.72193	4.72234	4.72151	4.72304	4.72081			0.19499	0.00653	0.00655	0.00652	0.00658	0.00649		5960	67
				4.72186	4.72227	4.72144	4.72297	4.72074			0.19574	0.00658	0.0066	0.00657	0.00663	0.00654		5980	77
				4.72179	4.7222	4.72137	4.7229	4.72067			0.19649	0.00663	0.00665	0.00662	0.00668	0.00659		6000	68
				4.72172	4.72214	4.72131	4.72284	4.72061			0.19723	0.00668	0.0067	0.00667	0.00673	0.00664		6020	72
				4.72165	4.72207	4.72124	4.72277	4.72054			0.19798	0.00673	0.00675	0.00672	0.00678	0.00669		6040	71
				4.72159	4.722	4.72117	4.7227	4.72047			0.19872	0.00679	0.0068	0.00677	0.00683	0.00674		6060	63
				4.72152	4.72193	4.7211	4.72263	4.7204			0.19947	0.00684	0.00685	0.00682	0.00688	0.00679		6080	77
				4.72145	4.72187	4.72104	4.72257	4.72034			0.20022	0.00689	0.0069	0.00687	0.00693	0.00684		6100	58
				4.72139	4.7218	4.72097	4.7225	4.72027			0.20096	0.00694	0.00695	0.00692	0.00698	0.00689		6120	69
				4.72132	4.72173	4.7209	4.72243	4.7202			0.20171	0.00699	0.00701	0.00697	0.00703	0.00695		6140	64
				4.72125	4.72167	4.72084	4.72237	4.72014			0.20245	0.00704	0.00706	0.00703	0.00709	0.007		6160	66
				4.72119	4.7216	4.72077	4.7223	4.72007			0.2032	0.00709	0.00711	0.00708	0.00714	0.00705		6180	65
				4.72112	4.72153	4.72071	4.72224	4.72001			0.20394	0.00715	0.00716	0.00713	0.00719	0.0071		6200	66
				4.72105	4.72147	4.72064	4.72217	4.71994			0.20469	0.0072	0.00721	0.00718	0.00724	0.00715		6220	63
				4.72099	4.7214	4.72058	4.7221	4.71987			0.20544	0.00725	0.00727	0.00723	0.00729	0.00721		6240	62
				4.72092	4.72134	4.72051	4.72204	4.71981			0.20618	0.0073	0.00732	0.00729	0.00735	0.00726		6260	54
				4.72086	4.72127	4.72045	4.72197	4.71974			0.20693	0.00736	0.00737	0.00734	0.0074	0.00731		6280	70
				4.72079	4.72121	4.72038	4.72191	4.71968			0.20767	0.00741	0.00743	0.00739	0.00745	0.00737		6300	57
				4.72073	4.72114	4.72032	4.72184	4.71961			0.20842	0.00746	0.00748	0.00745	0.00751	0.00742		6320	45
				4.72066	4.72108	4.72025	4.72178	4.71955			0.20916	0.00752	0.00753	0.0075	0.00756	0.00747		6340	65
				4.7206	4.72101	4.72019	4.72171	4.71949			0.20991	0.00757	0.00759	0.00755	0.00761	0.00753		6360	64
				4.72054	4.72095	4.72012	4.72165	4.71942			0.21066	0.00762	0.00764	0.00761	0.00767	0.00758		6380	54
				4.72047	4.72088	4.72006	4.72159	4.71936			0.2114	0.00768	0.00769	0.00766	0.00772	0.00763		6400	59
				4.72041	4.72082	4.72	4.72152	4.71929			0.21215	0.00773	0.00775	0.00772	0.00778	0.00769		6420	49
				4.72034	4.72076	4.71993	4.72146	4.71923			0.21289	0.00779	0.0078	0.00777	0.00783	0.00774		6440	52
				4.72028	4.72069	4.71987	4.72139	4.71917			0.21364	0.00784	0.00786	0.00783	0.00789	0.0078		6460	61
				4.72022	4.72063	4.71981	4.72133	4.7191			0.21438	0.0079	0.00791	0.00788	0.00794	0.00785		6480	61
				4.72015	4.72057	4.71974	4.72127	4.71904			0.21513	0.00795	0.00797	0.00794	0.008	0.00791		6500	72
				4.72009	4.7205	4.71968	4.7212	4.71898			0.21588	0.00801	0.00802	0.00799	0.00805	0.00796		6520	59
				4.72003	4.72044	4.71962	4.72114	4.71892			0.21662	0.00806	0.00808	0.00805	0.00811	0.00802		6540	63
				4.71997	4.72038	4.71956	4.72108	4.71885			0.21737	0.00812	0.00814	0.0081	0.00816	0.00808		6560	52
				4.7199	4.72031	4.71949	4.72102	4.71879			0.21811	0.00818	0.00819	0.00816	0.00822	0.00813		6580	58
				4.71984	4.72025	4.71943	4.72095	4.71873			0.21886	0.00823	0.00825	0.00822	0.00827	0.00819		6600	47
				4.71978	4.72019	4.71937	4.72089	4.71867			0.2196	0.00829	0.0083	0.00827	0.00833	0.00824		6620	57
				4.71972	4.72013	4.71931	4.72083	4.71861			0.22035	0.00834	0.00836	0.00833	0.00839	0.0083		6640	49
				4.71966	4.72007	4.71925	4.72077	4.71854			0.2211	0.0084	0.00842	0.00839	0.00844	0.00836		6660	48
				4.7196	4.72	4.71919	4.72071	4.71848			0.22184	0.00846	0.00847	0.00844	0.0085	0.00841		6680	51
				4.71953	4.71994	4.71913	4.72065	4.71842			0.22259	0.00852	0.00853	0.0085	0.00856	0.00847		6700	50
				4.71947	4.71988	4.71907	4.72059	4.71836			0.22333	0.00857	0.00859	0.00856	0.00862	0.00853		6720	62
				4.71941	4.71982	4.719	4.72053	4.7183			0.22408	0.00863	0.00865	0.00861	0.00867	0.00859		6740	50
				4.71935	4.71976	4.71894	4.72046	4.71824			0.22482	0.00869	0.0087	0.00867	0.00873	0.00865		6760	53
				4.71929	4.7197	4.71888	4.7204	4.71818			0.22557	0.00875	0.00876	0.00873	0.00879	0.0087		6780	42
				4.71923	4.71964	4.71883	4.72034	4.71812			0.22632	0.00881	0.00882	0.00879	0.00885	0.00876		6800	47
				4.71917	4.71958	4.71877	4.72028	4.71806			0.22706	0.00886	0.00888	0.00885	0.00891	0.00882		6820	47
				4.71911	4.71952	4.71871	4.72022	4.718			0.22781	0.00892	0.00894	0.00891	0.00897	0.00888		6840	42
				4.71905	4.71946	4.71865	4.72016	4.71794			0.22855	0.00898	0.009	0.00897	0.00903	0.00894		6860	40
				4.71899	4.7194	4.71859	4.72011	4.71788			0.2293	0.00904	0.00906	0.00902	0.00908	0.009		6880	57
				4.71893	4.71934	4.71853	4.72005	4.71782			0.23005	0.0091	0.00912	0.00908	0.00914	0.00906		6900	64
				4.71888	4.71928	4.71847	4.71999	4.71776			0.23079	0.00916	0.00918	0.00914	0.0092	0.00912		6920	49
				4.71882	4.71922	4.71841	4.71993	4.71771			0.23154	0.00922	0.00924	0.0092	0.00926	0.00918		6940	39
				4.71876	4.71916	4.71835	4.71987	4.71765			0.23228	0.00928	0.0093	0.00926	0.00932	0.00924		6960	46
				4.7187	4.7191	4.7183	4.71981	4.71759			0.23303	0.00934	0.00936	0.00932	0.00938	0.0093		6980	32
				4.71864	4.71905	4.71824	4.71975	4.71753			0.23377	0.0094	0.00942	0.00938	0.00944	0.00936		7000	34
				4.71858	4.71899	4.71818	4.7197	4.71747			0.23452	0.00946	0.00948	0.00945	0.0095	0.00942		7020	49
				4.71853	4.71893	4.71812	4.71964	4.71742			0.23527	0.00952	0.00954	0.00951	0.00957	0.00948		7040	44
				4.71847	4.71887	4.71807	4.71958	4.71736			0.23601	0.00958	0.0096	0.00957	0.00963	0.00954		7060	40
				4.71841	4.71881	4.71801	4.71952	4.7173			0.23676	0.00964	0.00966	0.00963	0.00969	0.0096		7080	40
				4.71836	4.71876	4.71795	4.71947	4.71725			0.2375	0.00971	0.00972	0.00969	0.00975	0.00966		7100	40
				4.7183	4.7187	4.7179	4.71941	4.71719			0.23825	0.00977	0.00978	0.00975	0.00981	0.00972		7120	35
				4.71824	4.71864	4.71784	4.71935	4.71713			0.23899	0.00983	0.00985	0.00981	0.00987	0.00979		7140	55
				4.71819	4.71859	4.71778	4.71929	4.71708			0.23974	0.00989	0.00991	0.00988	0.00994	0.00985		7160	36
				4.71813	4.71853	4.71773	4.71924	4.71702			0.24049	0.00995	0.00997	0.00994	0.01	0.00991		7180	51
				4.71807	4.71847	4.71767	4.71918	4.71696			0.24123	0.01002	0.01003	0.01	0.01006	0.00997		7200	39
				4.71802	4.71842	4.71762	4.71913	4.71691			0.24198	0.01008	0.0101	0.01006	0.01012	0.01004		7220	41
				4.71796	4.71836	4.71756	4.71907	4.71685			0.24272	0.01014	0.01016	0.01013	0.01019	0.0101		7240	42
				4.71791	4.7183	4.71751	4.71902	4.7168			0.24347	0.01021	0.01022	0.01019	0.01025	0.01016		7260	33
				4.71785	4.71825	4.71745	4.71896	4.71674			0.24421	0.01027	0.01028	0.01025	0.01031	0.01023		7280	33
				4.7178	4.71819	4.7174	4.7189	4.71669			0.24496	0.01033	0.01035	0.01032	0.01038	0.01029		7300	48
				4.71774	4.71814	4.71734	4.71885	4.71663			0.24571	0.0104	0.01041	0.01038	0.01044	0.01035		7320	33
				4.71769	4.71808	4.71729	4.7188	4.71658			0.24645	0.01046	0.01048	0.01045	0.0105	0.01042		7340	36
				4.71763	4.71803	4.71724	4.71874	4.71652			0.2472	0.01053	0.01054	0.01051	0.01057	0.01048		7360	41
				4.71758	4.71797	4.71718	4.71869	4.71647			0.24794	0.01059	0.01061	0.01057	0.01063	0.01055		7380	41
				4.71752	4.71792	4.71713	4.71863	4.71642			0.24869	0.01065	0.01067	0.01064	0.0107	0.01061		7400	28
				4.71747	4.71787	4.71708	4.71858	4.71636			0.24943	0.01072	0.01073	0.0107	0.01076	0.01068		7420	37
				4.71742	4.71781	4.71702	4.71852	4.71631			0.25018	0.01078	0.0108	0.01077	0.01083	0.01074		7440	35
				4.71736	4.71776	4.71697	4.71847	4.71626			0.25093	0.01085	0.01087	0.01083	0.01089	0.01081		7460	44
				4.71731	4.7177	4.71692	4.71842	4.7162			0.25167	0.01092	0.01093	0.0109	0.01096	0.01087		7480	28
				4.71726	4.71765	4.71686	4.71837	4.71615			0.25242	0.01098	0.011	0.01097	0.01102	0.01094		7500	43
				4.71721	4.7176	4.71681	4.71831	4.7161			0.25316	0.01105	0.01106	0.01103	0.01109	0.011		7520	35
				4.71715	4.71755	4.71676	4.71826	4.71605			0.25391	0.01111	0.01113	0.0111	0.01116	0.01107		7540	28
				4.7171	4.71749	4.71671	4.71821	4.71599			0.25465	0.01118	0.0112	0.01116	0.01122	0.01114		7560	36
				4.71705	4.71744	4.71666	4.71816	4.71594			0.2554	0.01125	0.01126	0.01123	0.01129	0.0112		7580	36
				4.717	4.71739	4.71661	4.7181	4.71589			0.25615	0.01131	0.01133	0.0113	0.01136	0.01127		7600	34
				4.71695	4.71734	4.71656	4.71805	4.71584			0.25689	0.01138	0.0114	0.01137	0.01142	0.01134		7620	39
				4.71689	4.71728	4.7165	4.718	4.71579			0.25764	0.01145	0.01146	0.01143	0.01149	0.0114		7640	37
				4.71684	4.71723	4.71645	4.71795	4.71574			0.25838	0.01152	0.01153	0.0115	0.01156	0.01147		7660	36
				4.71679	4.71718	4.7164	4.7179	4.71569			0.25913	0.01158	0.0116	0.01157	0.01163	0.01154		7680	25
				4.71674	4.71713	4.71635	4.71785	4.71564			0.25987	0.01165	0.01167	0.01164	0.01169	0.01161		7700	32
				4.71669	4.71708	4.7163	4.7178	4.71559			0.26062	0.01172	0.01173	0.0117	0.01176	0.01168		7720	32
				4.71664	4.71703	4.71625	4.71775	4.71554			0.26137	0.01179	0.0118	0.01177	0.01183	0.01174		7740	35
				4.71659	4.71698	4.7162	4.7177	4.71549			0.26211	0.01186	0.01187	0.01184	0.0119	0.01181		7760	15
				4.71654	4.71693	4.71615	4.71765	4.71544			0.26286	0.01193	0.01194	0.01191	0.01197	0.01188		7780	34
				4.71649	4.71688	4.7161	4.7176	4.71539			0.2636	0.01199	0.01201	0.01198	0.01204	0.01195		7800	34
				4.71644	4.71683	4.71606	4.71755	4.71534			0.26435	0.01206	0.01208	0.01205	0.01211	0.01202		7820	38
				4.71639	4.71678	4.71601	4.7175	4.71529			0.2651	0.01213	0.01215	0.01212	0.01218	0.01209		7840	33
				4.71634	4.71673	4.71596	4.71745	4.71524			0.26584	0.0122	0.01222	0.01219	0.01225	0.01216		7860	32
				4.71629	4.71668	4.71591	4.7174	4.71519			0.26659	0.01227	0.01229	0.01226	0.01232	0.01223		7880	42
				4.71625	4.71663	4.71586	4.71735	4.71514			0.26733	0.01234	0.01236	0.01233	0.01239	0.0123		7900	32
				4.7162	4.71658	4.71581	4.7173	4.71509			0.26808	0.01241	0.01243	0.0124	0.01246	0.01237		7920	31
				4.71615	4.71653	4.71577	4.71725	4.71505			0.26882	0.01248	0.0125	0.01247	0.01253	0.01244		7940	37
				4.7161	4.71648	4.71572	4.7172	4.715			0.26957	0.01256	0.01257	0.01254	0.0126	0.01251		7960	36
				4.71605	4.71644	4.71567	4.71716	4.71495			0.27032	0.01263	0.01264	0.01261	0.01267	0.01258		7980	23
				4.71601	4.71639	4.71562	4.71711	4.7149			0.27106	0.0127	0.01271	0.01268	0.01274	0.01265		8000	27
				4.71596	4.71634	4.71558	4.71706	4.71486			0.27181	0.01277	0.01278	0.01275	0.01281	0.01273		8020	31
				4.71591	4.71629	4.71553	4.71701	4.71481			0.27255	0.01284	0.01286	0.01283	0.01288	0.0128		8040	19
				4.71586	4.71624	4.71548	4.71697	4.71476			0.2733	0.01291	0.01293	0.0129	0.01296	0.01287		8060	36
				4.71582	4.7162	4.71544	4.71692	4.71472			0.27404	0.01298	0.013	0.01297	0.01303	0.01294		8080	23
				4.71577	4.71615	4.71539	4.71687	4.71467			0.27479	0.01306	0.01307	0.01304	0.0131	0.01301		8100	31
				4.71573	4.7161	4.71535	4.71683	4.71462			0.27554	0.01313	0.01314	0.01311	0.01317	0.01309		8120	18
				4.71568	4.71606	4.7153	4.71678	4.71458			0.27628	0.0132	0.01322	0.01319	0.01325	0.01316		8140	22
				4.71563	4.71601	4.71526	4.71674	4.71453			0.27703	0.01328	0.01329	0.01326	0.01332	0.01323		8160	23
				4.71559	4.71597	4.71521	4.71669	4.71449			0.27777	0.01335	0.01336	0.01333	0.01339	0.01331		8180	18
				4.71554	4.71592	4.71517	4.71664	4.71444			0.27852	0.01342	0.01344	0.01341	0.01347	0.01338		8200	31
				4.7155	4.71587	4.71512	4.7166	4.7144			0.27926	0.0135	0.01351	0.01348	0.01354	0.01345		8220	21
				4.71545	4.71583	4.71508	4.71655	4.71435			0.28001	0.01357	0.01358	0.01356	0.01361	0.01353		8240	29
				4.71541	4.71578	4.71503	4.71651	4.71431			0.28076	0.01364	0.01366	0.01363	0.01369	0.0136		8260	20
				4.71536	4.71574	4.71499	4.71646	4.71426			0.2815	0.01372	0.01373	0.0137	0.01376	0.01368		8280	22
				4.71532	4.71569	4.71495	4.71642	4.71422			0.28225	0.01379	0.01381	0.01378	0.01384	0.01375		8300	25
				4.71528	4.71565	4.7149	4.71638	4.71418			0.28299	0.01387	0.01388	0.01385	0.01391	0.01382		8320	28
				4.71523	4.71561	4.71486	4.71633	4.71413			0.28374	0.01394	0.01396	0.01393	0.01399	0.0139		8340	28
				4.71519	4.71556	4.71482	4.71629	4.71409			0.28448	0.01402	0.01403	0.014	0.01406	0.01398		8360	15
				4.71515	4.71552	4.71477	4.71625	4.71405			0.28523	0.01409	0.01411	0.01408	0.01414	0.01405		8380	22
				4.7151	4.71547	4.71473	4.7162	4.714			0.28598	0.01417	0.01418	0.01416	0.01421	0.01413		8400	24
				4.71506	4.71543	4.71469	4.71616	4.71396			0.28672	0.01425	0.01426	0.01423	0.01429	0.0142		8420	17
				4.71502	4.71539	4.71465	4.71612	4.71392			0.28747	0.01432	0.01434	0.01431	0.01436	0.01428		8440	25
				4.71497	4.71535	4.7146	4.71607	4.71388			0.28821	0.0144	0.01441	0.01438	0.01444	0.01436		8460	21
				4.71493	4.7153	4.71456	4.71603	4.71383			0.28896	0.01447	0.01449	0.01446	0.01452	0.01443		8480	27
				4.71489	4.71526	4.71452	4.71599	4.71379			0.2897	0.01455	0.01457	0.01454	0.01459	0.01451		8500	20
				4.71485	4.71522	4.71448	4.71595	4.71375			0.29045	0.01463	0.01464	0.01461	0.01467	0.01459		8520	29
				4.71481	4.71518	4.71444	4.71591	4.71371			0.2912	0.01471	0.01472	0.01469	0.01475	0.01466		8540	19
				4.71477	4.71513	4.7144	4.71586	4.71367			0.29194	0.01478	0.0148	0.01477	0.01483	0.01474		8560	25
				4.71472	4.71509	4.71436	4.71582	4.71363			0.29269	0.01486	0.01488	0.01485	0.0149	0.01482		8580	25
				4.71468	4.71505	4.71432	4.71578	4.71359			0.29343	0.01494	0.01495	0.01492	0.01498	0.0149		8600	16
				4.71464	4.71501	4.71428	4.71574	4.71355			0.29418	0.01502	0.01503	0.015	0.01506	0.01497		8620	26
				4.7146	4.71497	4.71424	4.7157	4.71351			0.29492	0.0151	0.01511	0.01508	0.01514	0.01505		8640	19
				4.71456	4.71493	4.7142	4.71566	4.71347			0.29567	0.01517	0.01519	0.01516	0.01522	0.01513		8660	14
				4.71452	4.71489	4.71416	4.71562	4.71343			0.29642	0.01525	0.01527	0.01524	0.0153	0.01521		8680	19
				4.71448	4.71485	4.71412	4.71558	4.71339			0.29716	0.01533	0.01535	0.01532	0.01538	0.01529		8700	19
				4.71444	4.71481	4.71408	4.71554	4.71335			0.29791	0.01541	0.01543	0.0154	0.01545	0.01537		8720	23
				4.7144	4.71477	4.71404	4.7155	4.71331			0.29865	0.01549	0.01551	0.01548	0.01553	0.01545		8740	17
				4.71437	4.71473	4.714	4.71546	4.71327			0.2994	0.01557	0.01559	0.01556	0.01561	0.01553		8760	15
				4.71433	4.71469	4.71396	4.71542	4.71323			0.30015	0.01565	0.01567	0.01564	0.01569	0.01561		8780	30
				4.71429	4.71465	4.71393	4.71539	4.71319			0.30089	0.01573	0.01575	0.01572	0.01577	0.01569		8800	18
				4.71425	4.71461	4.71389	4.71535	4.71315			0.30164	0.01581	0.01583	0.0158	0.01586	0.01577		8820	17
				4.71421	4.71457	4.71385	4.71531	4.71312			0.30238	0.01589	0.01591	0.01588	0.01594	0.01585		8840	19
				4.71417	4.71454	4.71381	4.71527	4.71308			0.30313	0.01597	0.01599	0.01596	0.01602	0.01593		8860	17
				4.71414	4.7145	4.71378	4.71523	4.71304			0.30387	0.01605	0.01607	0.01604	0.0161	0.01601		8880	13
				4.7141	4.71446	4.71374	4.7152	4.713			0.30462	0.01614	0.01615	0.01612	0.01618	0.01609		8900	24
				4.71406	4.71442	4.7137	4.71516	4.71297			0.30537	0.01622	0.01623	0.0162	0.01626	0.01617		8920	25
				4.71403	4.71439	4.71366	4.71512	4.71293			0.30611	0.0163	0.01631	0.01629	0.01634	0.01626		8940	18
				4.71399	4.71435	4.71363	4.71508	4.71289			0.30686	0.01638	0.0164	0.01637	0.01642	0.01634		8960	22
				4.71395	4.71431	4.71359	4.71505	4.71286			0.3076	0.01646	0.01648	0.01645	0.01651	0.01642		8980	13
				4.71392	4.71427	4.71356	4.71501	4.71282			0.30835	0.01655	0.01656	0.01653	0.01659	0.0165		9000	24
				4.71388	4.71424	4.71352	4.71498	4.71278			0.30909	0.01663	0.01664	0.01662	0.01667	0.01659		9020	23
				4.71384	4.7142	4.71349	4.71494	4.71275			0.30984	0.01671	0.01673	0.0167	0.01676	0.01667		9040	16
				4.71381	4.71417	4.71345	4.7149	4.71271			0.31059	0.0168	0.01681	0.01678	0.01684	0.01675		9060	16
				4.71377	4.71413	4.71342	4.71487	4.71268			0.31133	0.01688	0.01689	0.01686	0.01692	0.01684		9080	20
				4.71374	4.7141	4.71338	4.71483	4.71264			0.31208	0.01696	0.01698	0.01695	0.01701	0.01692		9100	16
				4.7137	4.71406	4.71335	4.7148	4.71261			0.31282	0.01705	0.01706	0.01703	0.01709	0.017		9120	18
				4.71367	4.71403	4.71331	4.71476	4.71257			0.31357	0.01713	0.01714	0.01712	0.01717	0.01709		9140	22
				4.71363	4.71399	4.71328	4.71473	4.71254			0.31431	0.01722	0.01723	0.0172	0.01726	0.01717		9160	23
				4.7136	4.71396	4.71324	4.71469	4.71251			0.31506	0.0173	0.01731	0.01729	0.01734	0.01726		9180	19
				4.71357	4.71392	4.71321	4.71466	4.71247			0.31581	0.01738	0.0174	0.01737	0.01743	0.01734		9200	19
				4.71353	4.71389	4.71318	4.71463	4.71244			0.31655	0.01747	0.01748	0.01746	0.01751	0.01743		9220	27
				4.7135	4.71385	4.71314	4.71459	4.7124			0.3173	0.01755	0.01757	0.01754	0.0176	0.01751		9240	20
				4.71347	4.71382	4.71311	4.71456	4.71237			0.31804	0.01764	0.01765	0.01763	0.01768	0.0176		9260	21
				4.71343	4.71379	4.71308	4.71453	4.71234			0.31879	0.01773	0.01774	0.01771	0.01777	0.01768		9280	11
				4.7134	4.71375	4.71305	4.71449	4.71231			0.31953	0.01781	0.01783	0.0178	0.01785	0.01777		9300	17
				4.71337	4.71372	4.71301	4.71446	4.71227			0.32028	0.0179	0.01791	0.01788	0.01794	0.01786		9320	18
				4.71334	4.71369	4.71298	4.71443	4.71224			0.32103	0.01798	0.018	0.01797	0.01803	0.01794		9340	27
				4.7133	4.71366	4.71295	4.7144	4.71221			0.32177	0.01807	0.01809	0.01806	0.01811	0.01803		9360	22
				4.71327	4.71362	4.71292	4.71437	4.71218			0.32252	0.01816	0.01817	0.01814	0.0182	0.01812		9380	16
				4.71324	4.71359	4.71289	4.71433	4.71215			0.32326	0.01825	0.01826	0.01823	0.01829	0.0182		9400	11
				4.71321	4.71356	4.71286	4.7143	4.71212			0.32401	0.01833	0.01835	0.01832	0.01838	0.01829		9420	14
				4.71318	4.71353	4.71283	4.71427	4.71208			0.32475	0.01842	0.01843	0.01841	0.01846	0.01838		9440	13
				4.71315	4.7135	4.71279	4.71424	4.71205			0.3255	0.01851	0.01852	0.01849	0.01855	0.01847		9460	20
				4.71312	4.71347	4.71276	4.71421	4.71202			0.32625	0.0186	0.01861	0.01858	0.01864	0.01855		9480	18
				4.71309	4.71344	4.71273	4.71418	4.71199			0.32699	0.01868	0.0187	0.01867	0.01873	0.01864		9500	17
				4.71306	4.71341	4.7127	4.71415	4.71196			0.32774	0.01877	0.01879	0.01876	0.01882	0.01873		9520	17
				4.71303	4.71338	4.71267	4.71412	4.71193			0.32848	0.01886	0.01888	0.01885	0.0189	0.01882		9540	12
				4.713	4.71335	4.71265	4.71409	4.7119			0.32923	0.01895	0.01896	0.01894	0.01899	0.01891		9560	11
				4.71297	4.71332	4.71262	4.71406	4.71187			0.32997	0.01904	0.01905	0.01903	0.01908	0.019		9580	16
				4.71294	4.71329	4.71259	4.71403	4.71185			0.33072	0.01913	0.01914	0.01912	0.01917	0.01909		9600	15
				4.71291	4.71326	4.71256	4.714	4.71182			0.33147	0.01922	0.01923	0.01921	0.01926	0.01918		9620	14
				4.71288	4.71323	4.71253	4.71397	4.71179			0.33221	0.01931	0.01932	0.0193	0.01935	0.01927		9640	12
				4.71285	4.7132	4.7125	4.71394	4.71176			0.33296	0.0194	0.01941	0.01939	0.01944	0.01936		9660	14
				4.71282	4.71317	4.71247	4.71392	4.71173			0.3337	0.01949	0.0195	0.01948	0.01953	0.01945		9680	17
				4.7128	4.71315	4.71245	4.71389	4.7117			0.33445	0.01958	0.01959	0.01957	0.01962	0.01954		9700	9
				4.71277	4.71312	4.71242	4.71386	4.71168			0.3352	0.01967	0.01969	0.01966	0.01971	0.01963		9720	21
				4.71274	4.71309	4.71239	4.71383	4.71165			0.33594	0.01976	0.01978	0.01975	0.01981	0.01972		9740	7
				4.71271	4.71306	4.71236	4.71381	4.71162			0.33669	0.01985	0.01987	0.01984	0.0199	0.01981		9760	10
				4.71269	4.71304	4.71234	4.71378	4.71159			0.33743	0.01995	0.01996	0.01993	0.01999	0.0199		9780	16
				4.71266	4.71301	4.71231	4.71375	4.71157			0.33818	0.02004	0.02005	0.02002	0.02008	0.01999		9800	20
				4.71263	4.71298	4.71228	4.71373	4.71154			0.33892	0.02013	0.02014	0.02012	0.02017	0.02009		9820	12
				4.71261	4.71296	4.71226	4.7137	4.71152			0.33967	0.02022	0.02024	0.02021	0.02026	0.02018		9840	20
				4.71258	4.71293	4.71223	4.71367	4.71149			0.34042	0.02031	0.02033	0.0203	0.02036	0.02027		9860	10
				4.71256	4.7129	4.71221	4.71365	4.71146			0.34116	0.02041	0.02042	0.02039	0.02045	0.02036		9880	12
				4.71253	4.71288	4.71218	4.71362	4.71144			0.34191	0.0205	0.02051	0.02049	0.02054	0.02046		9900	10
				4.7125	4.71285	4.71216	4.7136	4.71141			0.34265	0.02059	0.02061	0.02058	0.02064	0.02055		9920	16
				4.71248	4.71283	4.71213	4.71357	4.71139			0.3434	0.02069	0.0207	0.02067	0.02073	0.02064		9940	13
				4.71245	4.7128	4.71211	4.71355	4.71136			0.34414	0.02078	0.02079	0.02077	0.02082	0.02074		9960	13
				4.71243	4.71278	4.71208	4.71352	4.71134			0.34489	0.02087	0.02089	0.02086	0.02092	0.02083		9980	17
				4.71241	4.71275	4.71206	4.7135	4.71131			0.34564	0.02097	0.02098	0.02096	0.02101	0.02093		10000	11
				4.71238	4.71273	4.71203	4.71347	4.71129			0.34638	0.02106	0.02108	0.02105	0.02111	0.02102		10020	10
				4.71236	4.71271	4.71201	4.71345	4.71127			0.34713	0.02116	0.02117	0.02114	0.0212	0.02112		10040	12
				4.71233	4.71268	4.71199	4.71343	4.71124			0.34787	0.02125	0.02127	0.02124	0.0213	0.02121		10060	13
				4.71231	4.71266	4.71196	4.7134	4.71122			0.34862	0.02135	0.02136	0.02133	0.02139	0.02131		10080	18
				4.71229	4.71264	4.71194	4.71338	4.7112			0.34936	0.02144	0.02146	0.02143	0.02149	0.0214		10100	8
				4.71227	4.71261	4.71192	4.71336	4.71117			0.35011	0.02154	0.02155	0.02153	0.02158	0.0215		10120	13
				4.71224	4.71259	4.7119	4.71333	4.71115			0.35086	0.02163	0.02165	0.02162	0.02168	0.02159		10140	7
				4.71222	4.71257	4.71187	4.71331	4.71113			0.3516	0.02173	0.02174	0.02172	0.02177	0.02169		10160	6
				4.7122	4.71255	4.71185	4.71329	4.71111			0.35235	0.02183	0.02184	0.02181	0.02187	0.02178		10180	17
				4.71218	4.71252	4.71183	4.71327	4.71109			0.35309	0.02192	0.02194	0.02191	0.02197	0.02188		10200	19
				4.71216	4.7125	4.71181	4.71325	4.71106			0.35384	0.02202	0.02203	0.02201	0.02206	0.02198		10220	16
				4.71213	4.71248	4.71179	4.71323	4.71104			0.35458	0.02212	0.02213	0.0221	0.02216	0.02207		10240	14
				4.71211	4.71246	4.71177	4.7132	4.71102			0.35533	0.02222	0.02223	0.0222	0.02226	0.02217		10260	9
				4.71209	4.71244	4.71174	4.71318	4.711			0.35608	0.02231	0.02233	0.0223	0.02236	0.02227		10280	9
				4.71207	4.71242	4.71172	4.71316	4.71098			0.35682	0.02241	0.02242	0.0224	0.02245	0.02237		10300	10
				4.71205	4.7124	4.7117	4.71314	4.71096			0.35757	0.02251	0.02252	0.02249	0.02255	0.02247		10320	10
				4.71203	4.71238	4.71168	4.71312	4.71094			0.35831	0.02261	0.02262	0.02259	0.02265	0.02256		10340	14
				4.71201	4.71236	4.71166	4.7131	4.71092			0.35906	0.02271	0.02272	0.02269	0.02275	0.02266		10360	11
				4.71199	4.71234	4.71164	4.71308	4.7109			0.3598	0.0228	0.02282	0.02279	0.02285	0.02276		10380	13
				4.71197	4.71232	4.71162	4.71306	4.71088			0.36055	0.0229	0.02292	0.02289	0.02295	0.02286		10400	7
				4.71195	4.7123	4.71161	4.71305	4.71086			0.3613	0.023	0.02302	0.02299	0.02304	0.02296		10420	11
				4.71193	4.71228	4.71159	4.71303	4.71084			0.36204	0.0231	0.02312	0.02309	0.02314	0.02306		10440	6
				4.71192	4.71227	4.71157	4.71301	4.71082			0.36279	0.0232	0.02321	0.02319	0.02324	0.02316		10460	15
				4.7119	4.71225	4.71155	4.71299	4.71081			0.36353	0.0233	0.02331	0.02329	0.02334	0.02326		10480	8
				4.71188	4.71223	4.71153	4.71297	4.71079			0.36428	0.0234	0.02342	0.02339	0.02344	0.02336		10500	11
				4.71186	4.71221	4.71151	4.71295	4.71077			0.36503	0.0235	0.02352	0.02349	0.02354	0.02346		10520	12
				4.71184	4.71219	4.7115	4.71294	4.71075			0.36577	0.0236	0.02362	0.02359	0.02365	0.02356		10540	5
				4.71183	4.71218	4.71148	4.71292	4.71074			0.36652	0.0237	0.02372	0.02369	0.02375	0.02366		10560	9
				4.71181	4.71216	4.71146	4.7129	4.71072			0.36726	0.0238	0.02382	0.02379	0.02385	0.02376		10580	15
				4.71179	4.71214	4.71144	4.71289	4.7107			0.36801	0.02391	0.02392	0.02389	0.02395	0.02386		10600	12
				4.71178	4.71213	4.71143	4.71287	4.71068			0.36875	0.02401	0.02402	0.02399	0.02405	0.02396		10620	13
				4.71176	4.71211	4.71141	4.71285	4.71067			0.3695	0.02411	0.02412	0.0241	0.02415	0.02407		10640	9
				4.71174	4.7121	4.71139	4.71284	4.71065			0.37025	0.02421	0.02423	0.0242	0.02425	0.02417		10660	12
				4.71173	4.71208	4.71138	4.71282	4.71064			0.37099	0.02431	0.02433	0.0243	0.02436	0.02427		10680	13
				4.71171	4.71206	4.71136	4.71281	4.71062			0.37174	0.02442	0.02443	0.0244	0.02446	0.02437		10700	10
				4.7117	4.71205	4.71135	4.71279	4.71061			0.37248	0.02452	0.02453	0.02451	0.02456	0.02448		10720	9
				4.71168	4.71203	4.71133	4.71278	4.71059			0.37323	0.02462	0.02464	0.02461	0.02467	0.02458		10740	10
				4.71167	4.71202	4.71132	4.71276	4.71058			0.37397	0.02473	0.02474	0.02471	0.02477	0.02468		10760	7
				4.71165	4.71201	4.7113	4.71275	4.71056			0.37472	0.02483	0.02484	0.02482	0.02487	0.02479		10780	11
				4.71164	4.71199	4.71129	4.71273	4.71055			0.37547	0.02493	0.02495	0.02492	0.02498	0.02489		10800	7
				4.71163	4.71198	4.71127	4.71272	4.71053			0.37621	0.02504	0.02505	0.02502	0.02508	0.02499		10820	16
				4.71161	4.71196	4.71126	4.71271	4.71052			0.37696	0.02514	0.02516	0.02513	0.02518	0.0251		10840	6
				4.7116	4.71195	4.71125	4.71269	4.71051			0.3777	0.02525	0.02526	0.02523	0.02529	0.0252		10860	7
				4.71159	4.71194	4.71123	4.71268	4.71049			0.37845	0.02535	0.02537	0.02534	0.02539	0.02531		10880	7
				4.71157	4.71193	4.71122	4.71267	4.71048			0.37919	0.02546	0.02547	0.02544	0.0255	0.02541		10900	3
				4.71156	4.71191	4.71121	4.71265	4.71047			0.37994	0.02556	0.02558	0.02555	0.0256	0.02552		10920	7
				4.71155	4.7119	4.71119	4.71264	4.71045			0.38069	0.02567	0.02568	0.02565	0.02571	0.02562		10940	12
				4.71154	4.71189	4.71118	4.71263	4.71044			0.38143	0.02577	0.02579	0.02576	0.02582	0.02573		10960	9
				4.71152	4.71188	4.71117	4.71262	4.71043			0.38218	0.02588	0.02589	0.02587	0.02592	0.02584		10980	6
				4.71151	4.71187	4.71116	4.71261	4.71042			0.38292	0.02599	0.026	0.02597	0.02603	0.02594		11000	6
				4.7115	4.71186	4.71115	4.71259	4.71041			0.38367	0.02609	0.02611	0.02608	0.02613	0.02605		11020	11
				4.71149	4.71184	4.71114	4.71258	4.7104			0.38441	0.0262	0.02621	0.02618	0.02624	0.02616		11040	9
				4.71148	4.71183	4.71112	4.71257	4.71038			0.38516	0.02631	0.02632	0.02629	0.02635	0.02626		11060	13
				4.71147	4.71182	4.71111	4.71256	4.71037			0.38591	0.02641	0.02643	0.0264	0.02646	0.02637		11080	8
				4.71146	4.71181	4.7111	4.71255	4.71036			0.38665	0.02652	0.02653	0.02651	0.02656	0.02648		11100	6
				4.71145	4.7118	4.71109	4.71254	4.71035			0.3874	0.02663	0.02664	0.02661	0.02667	0.02659		11120	6
				4.71144	4.71179	4.71108	4.71253	4.71034			0.38814	0.02674	0.02675	0.02672	0.02678	0.02669		11140	13
				4.71143	4.71179	4.71107	4.71252	4.71033			0.38889	0.02684	0.02686	0.02683	0.02689	0.0268		11160	10
				4.71142	4.71178	4.71106	4.71251	4.71032			0.38963	0.02695	0.02697	0.02694	0.027	0.02691		11180	9
				4.71141	4.71177	4.71105	4.71251	4.71032			0.39038	0.02706	0.02708	0.02705	0.0271	0.02702		11200	4
				4.7114	4.71176	4.71104	4.7125	4.71031			0.39113	0.02717	0.02718	0.02716	0.02721	0.02713		11220	6
				4.71139	4.71175	4.71104	4.71249	4.7103			0.39187	0.02728	0.02729	0.02727	0.02732	0.02724		11240	4
				4.71139	4.71174	4.71103	4.71248	4.71029			0.39262	0.02739	0.0274	0.02738	0.02743	0.02735		11260	8
				4.71138	4.71174	4.71102	4.71247	4.71028			0.39336	0.0275	0.02751	0.02749	0.02754	0.02746		11280	7
				4.71137	4.71173	4.71101	4.71246	4.71027			0.39411	0.02761	0.02762	0.0276	0.02765	0.02757		11300	6
				4.71136	4.71172	4.711	4.71246	4.71027			0.39485	0.02772	0.02773	0.02771	0.02776	0.02768		11320	7
				4.71135	4.71171	4.711	4.71245	4.71026			0.3956	0.02783	0.02784	0.02782	0.02787	0.02779		11340	9
				4.71135	4.71171	4.71099	4.71244	4.71025			0.39635	0.02794	0.02796	0.02793	0.02798	0.0279		11360	12
				4.71134	4.7117	4.71098	4.71244	4.71025			0.39709	0.02805	0.02807	0.02804	0.0281	0.02801		11380	6
				4.71134	4.7117	4.71097	4.71243	4.71024			0.39784	0.02816	0.02818	0.02815	0.02821	0.02812		11400	9
				4.71133	4.71169	4.71097	4.71243	4.71023			0.39858	0.02827	0.02829	0.02826	0.02832	0.02823		11420	4
				4.71132	4.71168	4.71096	4.71242	4.71023			0.39933	0.02839	0.0284	0.02837	0.02843	0.02834		11440	8
				4.71132	4.71168	4.71096	4.71241	4.71022			0.40008	0.0285	0.02851	0.02848	0.02854	0.02846		11460	7
				4.71131	4.71167	4.71095	4.71241	4.71022			0.40082	0.02861	0.02863	0.0286	0.02865	0.02857		11480	12
				4.71131	4.71167	4.71094	4.7124	4.71021			0.40157	0.02872	0.02874	0.02871	0.02877	0.02868		11500	12
				4.7113	4.71167	4.71094	4.7124	4.71021			0.40231	0.02884	0.02885	0.02882	0.02888	0.02879		11520	4
				4.7113	4.71166	4.71093	4.71239	4.7102			0.40306	0.02895	0.02896	0.02893	0.02899	0.02891		11540	8
				4.71129	4.71166	4.71093	4.71239	4.7102			0.4038	0.02906	0.02908	0.02905	0.02911	0.02902		11560	13
				4.71129	4.71165	4.71093	4.71239	4.71019			0.40455	0.02918	0.02919	0.02916	0.02922	0.02913		11580	7
				4.71129	4.71165	4.71092	4.71238	4.71019			0.4053	0.02929	0.0293	0.02928	0.02933	0.02925		11600	12
				4.71128	4.71165	4.71092	4.71238	4.71019			0.40604	0.0294	0.02942	0.02939	0.02945	0.02936		11620	2
				4.71128	4.71165	4.71091	4.71238	4.71018			0.40679	0.02952	0.02953	0.0295	0.02956	0.02947		11640	8
				4.71128	4.71164	4.71091	4.71237	4.71018			0.40753	0.02963	0.02965	0.02962	0.02968	0.02959		11660	8
				4.71127	4.71164	4.71091	4.71237	4.71018			0.40828	0.02975	0.02976	0.02973	0.02979	0.0297		11680	4
				4.71127	4.71164	4.7109	4.71237	4.71017			0.40902	0.02986	0.02988	0.02985	0.02991	0.02982		11700	6
				4.71127	4.71164	4.7109	4.71237	4.71017			0.40977	0.02998	0.02999	0.02996	0.03002	0.02993		11720	10
				4.71127	4.71164	4.7109	4.71237	4.71017			0.41052	0.03009	0.03011	0.03008	0.03014	0.03005		11740	9
				4.71127	4.71163	4.7109	4.71236	4.71017			0.41126	0.03021	0.03022	0.03019	0.03025	0.03017		11760	6
				4.71127	4.71163	4.7109	4.71236	4.71017			0.41201	0.03032	0.03034	0.03031	0.03037	0.03028		11780	6
				4.71126	4.71163	4.7109	4.71236	4.71017			0.41275	0.03044	0.03046	0.03043	0.03048	0.0304		11800	9
				4.71126	4.71163	4.71089	4.71236	4.71016			0.4135	0.03056	0.03057	0.03054	0.0306	0.03051		11820	9
				4.71126	4.71163	4.71089	4.71236	4.71016			0.41424	0.03067	0.03069	0.03066	0.03072	0.03063		11840	8
				4.71126	4.71163	4.71089	4.71236	4.71016			0.41499	0.03079	0.03081	0.03078	0.03083	0.03075		11860	7
				4.71126	4.71163	4.71089	4.71236	4.71016			0.41574	0.03091	0.03092	0.03089	0.03095	0.03087		11880	11
				4.71126	4.71163	4.71089	4.71236	4.71016			0.41648	0.03103	0.03104	0.03101	0.03107	0.03098		11900	9
				4.71126	4.71164	4.71089	4.71236	4.71016			0.41723	0.03114	0.03116	0.03113	0.03119	0.0311		11920	13
				4.71126	4.71164	4.71089	4.71236	4.71017			0.41797	0.03126	0.03128	0.03125	0.03131	0.03122		11940	2
				4.71127	4.71164	4.71089	4.71237	4.71017			0.41872	0.03138	0.0314	0.03137	0.03142	0.03134		11960	10
				4.71127	4.71164	4.71089	4.71237	4.71017			0.41946	0.0315	0.03151	0.03148	0.03154	0.03146		11980	8
				4.71127	4.71164	4.7109	4.71237	4.71017			0.42021	0.03162	0.03163	0.0316	0.03166	0.03157		12000	8
				4.71127	4.71165	4.7109	4.71237	4.71017			0.42096	0.03174	0.03175	0.03172	0.03178	0.03169		12020	6
				4.71127	4.71165	4.7109	4.71237	4.71017			0.4217	0.03186	0.03187	0.03184	0.0319	0.03181		12040	9
				4.71128	4.71165	4.7109	4.71238	4.71018			0.42245	0.03198	0.03199	0.03196	0.03202	0.03193		12060	13
				4.71128	4.71165	4.7109	4.71238	4.71018			0.42319	0.0321	0.03211	0.03208	0.03214	0.03205		12080	5
				4.71128	4.71166	4.71091	4.71238	4.71018			0.42394	0.03222	0.03223	0.0322	0.03226	0.03217		12100	4
				4.71129	4.71166	4.71091	4.71239	4.71018			0.42468	0.03234	0.03235	0.03232	0.03238	0.03229		12120	3
				4.71129	4.71167	4.71091	4.71239	4.71019			0.42543	0.03246	0.03247	0.03244	0.0325	0.03241		12140	5
				4.71129	4.71167	4.71092	4.71239	4.71019			0.42618	0.03258	0.03259	0.03256	0.03262	0.03253		12160	6
				4.7113	4.71168	4.71092	4.7124	4.7102			0.42692	0.0327	0.03271	0.03268	0.03274	0.03266		12180	2
				4.7113	4.71168	4.71092	4.7124	4.7102			0.42767	0.03282	0.03283	0.03281	0.03286	0.03278		12200	8
				4.71131	4.71169	4.71093	4.71241	4.7102			0.42841	0.03294	0.03296	0.03293	0.03298	0.0329		12220	5
				4.71131	4.71169	4.71093	4.71241	4.71021			0.42916	0.03306	0.03308	0.03305	0.03311	0.03302		12240	5
				4.71132	4.7117	4.71094	4.71242	4.71021			0.4299	0.03319	0.0332	0.03317	0.03323	0.03314		12260	7
				4.71132	4.7117	4.71094	4.71243	4.71022			0.43065	0.03331	0.03332	0.03329	0.03335	0.03326		12280	6
				4.71133	4.71171	4.71095	4.71243	4.71023			0.4314	0.03343	0.03345	0.03342	0.03347	0.03339		12300	6
				4.71133	4.71172	4.71095	4.71244	4.71023			0.43214	0.03355	0.03357	0.03354	0.0336	0.03351		12320	6
				4.71134	4.71172	4.71096	4.71244	4.71024			0.43289	0.03368	0.03369	0.03366	0.03372	0.03363		12340	7
				4.71135	4.71173	4.71097	4.71245	4.71024			0.43363	0.0338	0.03382	0.03379	0.03384	0.03376		12360	4
				4.71136	4.71174	4.71097	4.71246	4.71025			0.43438	0.03392	0.03394	0.03391	0.03397	0.03388		12380	3
				4.71136	4.71175	4.71098	4.71247	4.71026			0.43513	0.03405	0.03406	0.03403	0.03409	0.034		12400	8
				4.71137	4.71175	4.71099	4.71247	4.71027			0.43587	0.03417	0.03419	0.03416	0.03422	0.03413		12420	5
				4.71138	4.71176	4.71099	4.71248	4.71027			0.43662	0.0343	0.03431	0.03428	0.03434	0.03425		12440	7
				4.71139	4.71177	4.711	4.71249	4.71028			0.43736	0.03442	0.03444	0.03441	0.03446	0.03438		12460	2
				4.71139	4.71178	4.71101	4.7125	4.71029			0.43811	0.03455	0.03456	0.03453	0.03459	0.0345		12480	2
				4.7114	4.71179	4.71102	4.71251	4.7103			0.43885	0.03467	0.03469	0.03466	0.03471	0.03463		12500	4
				4.71141	4.7118	4.71103	4.71252	4.71031			0.4396	0.0348	0.03481	0.03478	0.03484	0.03475		12520	6
				4.71142	4.71181	4.71103	4.71253	4.71032			0.44035	0.03492	0.03494	0.03491	0.03497	0.03488		12540	6
				4.71143	4.71182	4.71104	4.71254	4.71033			0.44109	0.03505	0.03506	0.03503	0.03509	0.03501		12560	6
				4.71144	4.71183	4.71105	4.71255	4.71034			0.44184	0.03518	0.03519	0.03516	0.03522	0.03513		12580	4
				4.71145	4.71184	4.71106	4.71256	4.71035			0.44258	0.0353	0.03532	0.03529	0.03534	0.03526		12600	1
				4.71146	4.71185	4.71107	4.71257	4.71036			0.44333	0.03543	0.03544	0.03541	0.03547	0.03538		12620	6
				4.71147	4.71186	4.71108	4.71258	4.71037			0.44407	0.03556	0.03557	0.03554	0.0356	0.03551		12640	5
				4.71148	4.71187	4.71109	4.71259	4.71038			0.44482	0.03568	0.0357	0.03567	0.03573	0.03564		12660	4
				4.71149	4.71188	4.7111	4.7126	4.71039			0.44557	0.03581	0.03583	0.03579	0.03585	0.03577		12680	7
				4.71151	4.7119	4.71111	4.71261	4.7104			0.44631	0.03594	0.03595	0.03592	0.03598	0.03589		12700	8
				4.71152	4.71191	4.71113	4.71262	4.71041			0.44706	0.03607	0.03608	0.03605	0.03611	0.03602		12720	5
				4.71153	4.71192	4.71114	4.71264	4.71042			0.4478	0.03619	0.03621	0.03618	0.03624	0.03615		12740	7
				4.71154	4.71193	4.71115	4.71265	4.71043			0.44855	0.03632	0.03634	0.03631	0.03637	0.03628		12760	5
				4.71155	4.71195	4.71116	4.71266	4.71045			0.44929	0.03645	0.03647	0.03644	0.0365	0.03641		12780	9
				4.71157	4.71196	4.71117	4.71267	4.71046			0.45004	0.03658	0.0366	0.03657	0.03662	0.03654		12800	4
				4.71158	4.71197	4.71119	4.71269	4.71047			0.45079	0.03671	0.03673	0.0367	0.03675	0.03667		12820	7
				4.71159	4.71199	4.7112	4.7127	4.71049			0.45153	0.03684	0.03686	0.03682	0.03688	0.0368		12840	2
				4.71161	4.712	4.71121	4.71272	4.7105			0.45228	0.03697	0.03699	0.03695	0.03701	0.03693		12860	5
				4.71162	4.71202	4.71123	4.71273	4.71051			0.45302	0.0371	0.03712	0.03708	0.03714	0.03706		12880	8
				4.71164	4.71203	4.71124	4.71274	4.71053			0.45377	0.03723	0.03725	0.03722	0.03727	0.03719		12900	2
				4.71165	4.71205	4.71126	4.71276	4.71054			0.45451	0.03736	0.03738	0.03735	0.0374	0.03732		12920	9
				4.71167	4.71206	4.71127	4.71277	4.71056			0.45526	0.03749	0.03751	0.03748	0.03754	0.03745		12940	2
				4.71168	4.71208	4.71128	4.71279	4.71057			0.45601	0.03762	0.03764	0.03761	0.03767	0.03758		12960	5
				4.7117	4.71209	4.7113	4.7128	4.71059			0.45675	0.03776	0.03777	0.03774	0.0378	0.03771		12980	3
				4.71171	4.71211	4.71132	4.71282	4.7106			0.4575	0.03789	0.0379	0.03787	0.03793	0.03784		13000	4
				4.71173	4.71213	4.71133	4.71284	4.71062			0.45824	0.03802	0.03803	0.038	0.03806	0.03798		13020	5
				4.71174	4.71214	4.71135	4.71285	4.71064			0.45899	0.03815	0.03817	0.03814	0.03819	0.03811		13040	7
				4.71176	4.71216	4.71136	4.71287	4.71065			0.45973	0.03828	0.0383	0.03827	0.03833	0.03824		13060	4
				4.71178	4.71218	4.71138	4.71289	4.71067			0.46048	0.03842	0.03843	0.0384	0.03846	0.03837		13080	5
				4.7118	4.71219	4.7114	4.7129	4.71069			0.46123	0.03855	0.03857	0.03853	0.03859	0.03851		13100	4
				4.71181	4.71221	4.71141	4.71292	4.7107			0.46197	0.03868	0.0387	0.03867	0.03873	0.03864		13120	7
				4.71183	4.71223	4.71143	4.71294	4.71072			0.46272	0.03882	0.03883	0.0388	0.03886	0.03877		13140	5
				4.71185	4.71225	4.71145	4.71296	4.71074			0.46346	0.03895	0.03897	0.03893	0.03899	0.03891		13160	4
				4.71187	4.71227	4.71147	4.71298	4.71076			0.46421	0.03908	0.0391	0.03907	0.03913	0.03904		13180	3
				4.71189	4.71229	4.71149	4.713	4.71078			0.46495	0.03922	0.03923	0.0392	0.03926	0.03918		13200	2
				4.71191	4.71231	4.7115	4.71302	4.7108			0.4657	0.03935	0.03937	0.03934	0.0394	0.03931		13220	3
				4.71192	4.71233	4.71152	4.71303	4.71081			0.46645	0.03949	0.0395	0.03947	0.03953	0.03945		13240	2
				4.71194	4.71235	4.71154	4.71305	4.71083			0.46719	0.03962	0.03964	0.03961	0.03967	0.03958		13260	4
				4.71196	4.71237	4.71156	4.71307	4.71085			0.46794	0.03976	0.03978	0.03974	0.0398	0.03972		13280	10
				4.71198	4.71239	4.71158	4.71309	4.71087			0.46868	0.0399	0.03991	0.03988	0.03994	0.03985		13300	5
				4.712	4.71241	4.7116	4.71312	4.71089			0.46943	0.04003	0.04005	0.04002	0.04007	0.03999		13320	5
				4.71203	4.71243	4.71162	4.71314	4.71091			0.47018	0.04017	0.04018	0.04015	0.04021	0.04012		13340	2
				4.71205	4.71245	4.71164	4.71316	4.71094			0.47092	0.0403	0.04032	0.04029	0.04035	0.04026		13360	2
				4.71207	4.71247	4.71166	4.71318	4.71096			0.47167	0.04044	0.04046	0.04042	0.04048	0.0404		13380	2
				4.71209	4.71249	4.71168	4.7132	4.71098			0.47241	0.04058	0.04059	0.04056	0.04062	0.04053		13400	7
				4.71211	4.71252	4.71171	4.71322	4.711			0.47316	0.04072	0.04073	0.0407	0.04076	0.04067		13420	6
				4.71213	4.71254	4.71173	4.71324	4.71102			0.4739	0.04085	0.04087	0.04084	0.0409	0.04081		13440	7
				4.71216	4.71256	4.71175	4.71327	4.71104			0.47465	0.04099	0.04101	0.04097	0.04103	0.04095		13460	3
				4.71218	4.71258	4.71177	4.71329	4.71107			0.4754	0.04113	0.04114	0.04111	0.04117	0.04109		13480	6
				4.7122	4.71261	4.7118	4.71331	4.71109			0.47614	0.04127	0.04128	0.04125	0.04131	0.04122		13500	4
				4.71223	4.71263	4.71182	4.71334	4.71111			0.47689	0.04141	0.04142	0.04139	0.04145	0.04136		13520	5
				4.71225	4.71266	4.71184	4.71336	4.71114			0.47763	0.04154	0.04156	0.04153	0.04159	0.0415		13540	4
				4.71227	4.71268	4.71187	4.71339	4.71116			0.47838	0.04168	0.0417	0.04167	0.04173	0.04164		13560	2
				4.7123	4.71271	4.71189	4.71341	4.71118			0.47912	0.04182	0.04184	0.04181	0.04187	0.04178		13580	4
				4.71232	4.71273	4.71191	4.71343	4.71121			0.47987	0.04196	0.04198	0.04195	0.04201	0.04192		13600	2
				4.71235	4.71276	4.71194	4.71346	4.71123			0.48062	0.0421	0.04212	0.04209	0.04215	0.04206		13620	5
				4.71237	4.71278	4.71196	4.71348	4.71126			0.48136	0.04224	0.04226	0.04223	0.04229	0.0422		13640	1
				4.7124	4.71281	4.71199	4.71351	4.71128			0.48211	0.04238	0.0424	0.04237	0.04243	0.04234		13660	1
				4.71242	4.71283	4.71201	4.71354	4.71131			0.48285	0.04252	0.04254	0.04251	0.04257	0.04248		13680	6
				4.71245	4.71286	4.71204	4.71356	4.71134			0.4836	0.04267	0.04268	0.04265	0.04271	0.04262		13700	3
				4.71248	4.71289	4.71207	4.71359	4.71136			0.48434	0.04281	0.04282	0.04279	0.04285	0.04276		13720	5
				4.7125	4.71291	4.71209	4.71362	4.71139			0.48509	0.04295	0.04296	0.04293	0.04299	0.04291		13740	5
				4.71253	4.71294	4.71212	4.71364	4.71142			0.48584	0.04309	0.04311	0.04307	0.04313	0.04305		13760	3
				4.71256	4.71297	4.71215	4.71367	4.71144			0.48658	0.04323	0.04325	0.04322	0.04328	0.04319		13780	6
				4.71258	4.71299	4.71217	4.7137	4.71147			0.48733	0.04338	0.04339	0.04336	0.04342	0.04333		13800	8
				4.71261	4.71302	4.7122	4.71373	4.7115			0.48807	0.04352	0.04353	0.0435	0.04356	0.04347		13820	6
				4.71264	4.71305	4.71223	4.71375	4.71153			0.48882	0.04366	0.04368	0.04364	0.0437	0.04362		13840	2
				4.71267	4.71308	4.71226	4.71378	4.71155			0.48956	0.0438	0.04382	0.04379	0.04385	0.04376		13860	7
				4.7127	4.71311	4.71229	4.71381	4.71158			0.49031	0.04395	0.04396	0.04393	0.04399	0.0439		13880	4
				4.71273	4.71314	4.71231	4.71384	4.71161			0.49106	0.04409	0.04411	0.04408	0.04414	0.04405		13900	2
				4.71276	4.71317	4.71234	4.71387	4.71164			0.4918	0.04424	0.04425	0.04422	0.04428	0.04419		13920	5
				4.71279	4.7132	4.71237	4.7139	4.71167			0.49255	0.04438	0.0444	0.04436	0.04442	0.04434		13940	5
				4.71282	4.71323	4.7124	4.71393	4.7117			0.49329	0.04452	0.04454	0.04451	0.04457	0.04448		13960	5
				4.71285	4.71326	4.71243	4.71396	4.71173			0.49404	0.04467	0.04469	0.04465	0.04471	0.04463		13980	1
				4.71288	4.71329	4.71246	4.71399	4.71176			0.49478	0.04481	0.04483	0.0448	0.04486	0.04477		14000	5
				4.71291	4.71332	4.71249	4.71402	4.71179			0.49553	0.04496	0.04498	0.04494	0.045	0.04492		14020	2
				4.71294	4.71335	4.71252	4.71405	4.71182			0.49628	0.04511	0.04512	0.04509	0.04515	0.04506		14040	5
				4.71297	4.71338	4.71256	4.71408	4.71185			0.49702	0.04525	0.04527	0.04524	0.0453	0.04521		14060	3
				4.713	4.71341	4.71259	4.71412	4.71189			0.49777	0.0454	0.04541	0.04538	0.04544	0.04535		14080	2
				4.71303	4.71345	4.71262	4.71415	4.71192			0.49851	0.04554	0.04556	0.04553	0.04559	0.0455		14100	2
				4.71307	4.71348	4.71265	4.71418	4.71195			0.49926	0.04569	0.04571	0.04567	0.04573	0.04565		14120	2
				4.7131	4.71351	4.71268	4.71421	4.71198			0.50001	0.04584	0.04585	0.04582	0.04588	0.04579		14140	2
				4.71313	4.71355	4.71272	4.71425	4.71202			0.50075	0.04599	0.046	0.04597	0.04603	0.04594		14160	1
				4.71316	4.71358	4.71275	4.71428	4.71205			0.5015	0.04613	0.04615	0.04612	0.04618	0.04609		14180	8
				4.7132	4.71361	4.71278	4.71431	4.71208			0.50224	0.04628	0.0463	0.04626	0.04632	0.04624		14200	4
				4.71323	4.71365	4.71282	4.71435	4.71212			0.50299	0.04643	0.04645	0.04641	0.04647	0.04639		14220	3
				4.71327	4.71368	4.71285	4.71438	4.71215			0.50373	0.04658	0.04659	0.04656	0.04662	0.04653		14240	2
				4.7133	4.71372	4.71289	4.71442	4.71219			0.50448	0.04673	0.04674	0.04671	0.04677	0.04668		14260	0
				4.71334	4.71375	4.71292	4.71445	4.71222			0.50523	0.04687	0.04689	0.04686	0.04692	0.04683		14280	5
				4.71337	4.71379	4.71296	4.71449	4.71226			0.50597	0.04702	0.04704	0.04701	0.04707	0.04698		14300	5
				4.71341	4.71382	4.71299	4.71452	4.71229			0.50672	0.04717	0.04719	0.04716	0.04722	0.04713		14320	3
				4.71344	4.71386	4.71303	4.71456	4.71233			0.50746	0.04732	0.04734	0.04731	0.04737	0.04728		14340	5
				4.71348	4.71389	4.71306	4.71459	4.71236			0.50821	0.04747	0.04749	0.04746	0.04752	0.04743		14360	4
				4.71351	4.71393	4.7131	4.71463	4.7124			0.50895	0.04762	0.04764	0.04761	0.04767	0.04758		14380	0
				4.71355	4.71397	4.71314	4.71467	4.71244			0.5097	0.04777	0.04779	0.04776	0.04782	0.04773		14400	2
				4.71359	4.714	4.71317	4.7147	4.71247			0.51045	0.04793	0.04794	0.04791	0.04797	0.04788		14420	2
				4.71363	4.71404	4.71321	4.71474	4.71251			0.51119	0.04808	0.04809	0.04806	0.04812	0.04803		14440	5
				4.71366	4.71408	4.71325	4.71478	4.71255			0.51194	0.04823	0.04824	0.04821	0.04827	0.04818		14460	2
				4.7137	4.71412	4.71329	4.71482	4.71259			0.51268	0.04838	0.0484	0.04836	0.04842	0.04834		14480	2
				4.71374	4.71415	4.71332	4.71485	4.71262			0.51343	0.04853	0.04855	0.04852	0.04858	0.04849		14500	1
				4.71378	4.71419	4.71336	4.71489	4.71266			0.51417	0.04868	0.0487	0.04867	0.04873	0.04864		14520	1
				4.71382	4.71423	4.7134	4.71493	4.7127			0.51492	0.04884	0.04885	0.04882	0.04888	0.04879		14540	6
				4.71386	4.71427	4.71344	4.71497	4.71274			0.51567	0.04899	0.04901	0.04897	0.04903	0.04895		14560	2
				4.71389	4.71431	4.71348	4.71501	4.71278			0.51641	0.04914	0.04916	0.04913	0.04919	0.0491		14580	5
				4.71393	4.71435	4.71352	4.71505	4.71282			0.51716	0.0493	0.04931	0.04928	0.04934	0.04925		14600	3
				4.71397	4.71439	4.71356	4.71509	4.71286			0.5179	0.04945	0.04947	0.04943	0.04949	0.04941		14620	3
				4.71402	4.71443	4.7136	4.71513	4.7129			0.51865	0.0496	0.04962	0.04959	0.04965	0.04956		14640	5
				4.71406	4.71447	4.71364	4.71517	4.71294			0.51939	0.04976	0.04977	0.04974	0.0498	0.04971		14660	5
				4.7141	4.71451	4.71368	4.71521	4.71298			0.52014	0.04991	0.04993	0.0499	0.04996	0.04987		14680	3
				4.71414	4.71455	4.71372	4.71525	4.71302			0.52089	0.05007	0.05008	0.05005	0.05011	0.05002		14700	6
				4.71418	4.7146	4.71376	4.71529	4.71306			0.52163	0.05022	0.05024	0.05021	0.05027	0.05018		14720	1
				4.71422	4.71464	4.71381	4.71534	4.71311			0.52238	0.05038	0.05039	0.05036	0.05042	0.05033		14740	2
				4.71426	4.71468	4.71385	4.71538	4.71315			0.52312	0.05053	0.05055	0.05052	0.05058	0.05049		14760	1
				4.71431	4.71472	4.71389	4.71542	4.71319			0.52387	0.05069	0.0507	0.05067	0.05073	0.05064		14780	3
				4.71435	4.71476	4.71393	4.71546	4.71323			0.52461	0.05084	0.05086	0.05083	0.05089	0.0508		14800	0
				4.71439	4.71481	4.71398	4.71551	4.71328			0.52536	0.051	0.05102	0.05098	0.05104	0.05096		14820	5
				4.71444	4.71485	4.71402	4.71555	4.71332			0.52611	0.05116	0.05117	0.05114	0.0512	0.05111		14840	0
				4.71448	4.71489	4.71406	4.71559	4.71336			0.52685	0.05131	0.05133	0.0513	0.05136	0.05127		14860	3
				4.71452	4.71494	4.71411	4.71564	4.71341			0.5276	0.05147	0.05149	0.05146	0.05152	0.05143		14880	6
				4.71457	4.71498	4.71415	4.71568	4.71345			0.52834	0.05163	0.05165	0.05161	0.05167	0.05159		14900	2
				4.71461	4.71503	4.7142	4.71573	4.7135			0.52909	0.05179	0.0518	0.05177	0.05183	0.05174		14920	3
				4.71466	4.71507	4.71424	4.71577	4.71354			0.52983	0.05195	0.05196	0.05193	0.05199	0.0519		14940	1
				4.7147	4.71512	4.71429	4.71582	4.71359			0.53058	0.0521	0.05212	0.05209	0.05215	0.05206		14960	0
				4.71475	4.71516	4.71434	4.71586	4.71363			0.53133	0.05226	0.05228	0.05225	0.05231	0.05222		14980	5
				4.7148	4.71521	4.71438	4.71591	4.71368			0.53207	0.05242	0.05244	0.05241	0.05247	0.05238		15000	5
				4.71484	4.71526	4.71443	4.71596	4.71373			0.53282	0.05258	0.0526	0.05256	0.05262	0.05254		15020	1
				4.71489	4.7153	4.71447	4.716	4.71377			0.53356	0.05274	0.05276	0.05272	0.05278	0.0527		15040	4
				4.71494	4.71535	4.71452	4.71605	4.71382			0.53431	0.0529	0.05292	0.05288	0.05294	0.05286		15060	4
				4.71498	4.7154	4.71457	4.7161	4.71387			0.53506	0.05306	0.05308	0.05304	0.0531	0.05302		15080	3
				4.71503	4.71544	4.71462	4.71614	4.71392			0.5358	0.05322	0.05324	0.0532	0.05326	0.05318		15100	1
				4.71508	4.71549	4.71466	4.71619	4.71396			0.53655	0.05338	0.0534	0.05336	0.05342	0.05334		15120	3
				4.71513	4.71554	4.71471	4.71624	4.71401			0.53729	0.05354	0.05356	0.05353	0.05359	0.0535		15140	4
				4.71517	4.71559	4.71476	4.71629	4.71406			0.53804	0.0537	0.05372	0.05369	0.05375	0.05366		15160	5
				4.71522	4.71564	4.71481	4.71634	4.71411			0.53878	0.05386	0.05388	0.05385	0.05391	0.05382		15180	1
				4.71527	4.71569	4.71486	4.71639	4.71416			0.53953	0.05403	0.05404	0.05401	0.05407	0.05398		15200	1
				4.71532	4.71574	4.71491	4.71644	4.71421			0.54028	0.05419	0.0542	0.05417	0.05423	0.05414		15220	2
				4.71537	4.71578	4.71496	4.71649	4.71426			0.54102	0.05435	0.05437	0.05433	0.05439	0.05431		15240	1
				4.71542	4.71583	4.71501	4.71654	4.71431			0.54177	0.05451	0.05453	0.0545	0.05456	0.05447		15260	1
				4.71547	4.71588	4.71506	4.71659	4.71436			0.54251	0.05468	0.05469	0.05466	0.05472	0.05463		15280	1
				4.71552	4.71594	4.71511	4.71664	4.71441			0.54326	0.05484	0.05486	0.05482	0.05488	0.0548		15300	4
				4.71557	4.71599	4.71516	4.71669	4.71446			0.544	0.055	0.05502	0.05499	0.05505	0.05496		15320	1
				4.71563	4.71604	4.71522	4.71674	4.71451			0.54475	0.05517	0.05518	0.05515	0.05521	0.05512		15340	3
				4.71568	4.71609	4.71527	4.71679	4.71456			0.5455	0.05533	0.05535	0.05531	0.05537	0.05529		15360	2
				4.71573	4.71614	4.71532	4.71684	4.71462			0.54624	0.05549	0.05551	0.05548	0.05554	0.05545		15380	1
				4.71578	4.71619	4.71537	4.7169	4.71467			0.54699	0.05566	0.05568	0.05564	0.0557	0.05562		15400	2
				4.71584	4.71625	4.71543	4.71695	4.71472			0.54773	0.05582	0.05584	0.05581	0.05587	0.05578		15420	4
				4.71589	4.7163	4.71548	4.717	4.71478			0.54848	0.05599	0.05601	0.05597	0.05603	0.05595		15440	1
				4.71594	4.71635	4.71553	4.71705	4.71483			0.54922	0.05615	0.05617	0.05614	0.0562	0.05611		15460	1
				4.716	4.71641	4.71559	4.71711	4.71488			0.54997	0.05632	0.05634	0.0563	0.05636	0.05628		15480	2
				4.71605	4.71646	4.71564	4.71716	4.71494			0.55072	0.05649	0.0565	0.05647	0.05653	0.05644		15500	2
				4.7161	4.71651	4.71569	4.71722	4.71499			0.55146	0.05665	0.05667	0.05664	0.0567	0.05661		15520	2
				4.71616	4.71657	4.71575	4.71727	4.71505			0.55221	0.05682	0.05684	0.0568	0.05686	0.05678		15540	2
				4.71621	4.71662	4.7158	4.71733	4.7151			0.55295	0.05699	0.057	0.05697	0.05703	0.05694		15560	1
				4.71627	4.71668	4.71586	4.71738	4.71516			0.5537	0.05715	0.05717	0.05714	0.0572	0.05711		15580	5
				4.71632	4.71673	4.71592	4.71744	4.71521			0.55444	0.05732	0.05734	0.0573	0.05736	0.05728		15600	0
				4.71638	4.71679	4.71597	4.71749	4.71527			0.55519	0.05749	0.0575	0.05747	0.05753	0.05744		15620	3
				4.71644	4.71684	4.71603	4.71755	4.71532			0.55594	0.05766	0.05767	0.05764	0.0577	0.05761		15640	1
				4.71649	4.7169	4.71609	4.71761	4.71538			0.55668	0.05782	0.05784	0.05781	0.05787	0.05778		15660	2
				4.71655	4.71696	4.71614	4.71766	4.71544			0.55743	0.05799	0.05801	0.05798	0.05804	0.05795		15680	2
				4.71661	4.71701	4.7162	4.71772	4.7155			0.55817	0.05816	0.05818	0.05815	0.05821	0.05812		15700	3
				4.71667	4.71707	4.71626	4.71778	4.71555			0.55892	0.05833	0.05835	0.05831	0.05837	0.05829		15720	2
				4.71672	4.71713	4.71632	4.71783	4.71561			0.55966	0.0585	0.05852	0.05848	0.05854	0.05846		15740	1
				4.71678	4.71719	4.71638	4.71789	4.71567			0.56041	0.05867	0.05869	0.05865	0.05871	0.05863		15760	1
				4.71684	4.71725	4.71643	4.71795	4.71573			0.56116	0.05884	0.05886	0.05882	0.05888	0.0588		15780	4
				4.7169	4.7173	4.71649	4.71801	4.71579			0.5619	0.05901	0.05903	0.05899	0.05905	0.05897		15800	3
				4.71696	4.71736	4.71655	4.71807	4.71585			0.56265	0.05918	0.0592	0.05916	0.05922	0.05914		15820	3
				4.71702	4.71742	4.71661	4.71813	4.71591			0.56339	0.05935	0.05937	0.05934	0.0594	0.05931		15840	0
				4.71708	4.71748	4.71667	4.71819	4.71597			0.56414	0.05952	0.05954	0.05951	0.05957	0.05948		15860	4
				4.71714	4.71754	4.71673	4.71825	4.71603			0.56488	0.05969	0.05971	0.05968	0.05974	0.05965		15880	4
				4.7172	4.7176	4.71679	4.71831	4.71609			0.56563	0.05987	0.05988	0.05985	0.05991	0.05982		15900	2
				4.71726	4.71766	4.71686	4.71837	4.71615			0.56638	0.06004	0.06005	0.06002	0.06008	0.05999		15920	4
				4.71732	4.71772	4.71692	4.71843	4.71621			0.56712	0.06021	0.06023	0.06019	0.06025	0.06017		15940	2
				4.71738	4.71778	4.71698	4.71849	4.71627			0.56787	0.06038	0.0604	0.06037	0.06043	0.06034		15960	0
				4.71744	4.71785	4.71704	4.71855	4.71633			0.56861	0.06056	0.06057	0.06054	0.0606	0.06051		15980	3
				4.71751	4.71791	4.7171	4.71862	4.7164			0.56936	0.06073	0.06074	0.06071	0.06077	0.06069		16000	5
				4.71757	4.71797	4.71717	4.71868	4.71646			0.57011	0.0609	0.06092	0.06089	0.06095	0.06086		16020	3
				4.71763	4.71803	4.71723	4.71874	4.71652			0.57085	0.06108	0.06109	0.06106	0.06112	0.06103		16040	3
				4.71769	4.7181	4.71729	4.7188	4.71658			0.5716	0.06125	0.06127	0.06123	0.06129	0.06121		16060	3
				4.71776	4.71816	4.71736	4.71887	4.71665			0.57234	0.06142	0.06144	0.06141	0.06147	0.06138		16080	4
				4.71782	4.71822	4.71742	4.71893	4.71671			0.57309	0.0616	0.06161	0.06158	0.06164	0.06156		16100	1
				4.71789	4.71829	4.71748	4.719	4.71678			0.57383	0.06177	0.06179	0.06176	0.06182	0.06173		16120	3
				4.71795	4.71835	4.71755	4.71906	4.71684			0.57458	0.06195	0.06196	0.06193	0.06199	0.06191		16140	1
				4.71801	4.71842	4.71761	4.71912	4.71691			0.57533	0.06212	0.06214	0.06211	0.06217	0.06208		16160	2
				4.71808	4.71848	4.71768	4.71919	4.71697			0.57607	0.0623	0.06232	0.06228	0.06234	0.06226		16180	1
				4.71815	4.71855	4.71775	4.71926	4.71704			0.57682	0.06248	0.06249	0.06246	0.06252	0.06243		16200	3
				4.71821	4.71861	4.71781	4.71932	4.7171			0.57756	0.06265	0.06267	0.06264	0.0627	0.06261		16220	2
				4.71828	4.71868	4.71788	4.71939	4.71717			0.57831	0.06283	0.06284	0.06281	0.06287	0.06279		16240	1
				4.71834	4.71874	4.71794	4.71945	4.71723			0.57905	0.06301	0.06302	0.06299	0.06305	0.06296		16260	2
				4.71841	4.71881	4.71801	4.71952	4.7173			0.5798	0.06318	0.0632	0.06317	0.06323	0.06314		16280	1
				4.71848	4.71888	4.71808	4.71959	4.71737			0.58055	0.06336	0.06338	0.06335	0.0634	0.06332		16300	2
				4.71855	4.71894	4.71815	4.71965	4.71744			0.58129	0.06354	0.06355	0.06352	0.06358	0.0635		16320	1
				4.71861	4.71901	4.71821	4.71972	4.7175			0.58204	0.06372	0.06373	0.0637	0.06376	0.06367		16340	3
				4.71868	4.71908	4.71828	4.71979	4.71757			0.58278	0.0639	0.06391	0.06388	0.06394	0.06385		16360	0
				4.71875	4.71915	4.71835	4.71986	4.71764			0.58353	0.06407	0.06409	0.06406	0.06412	0.06403		16380	3
				4.71882	4.71922	4.71842	4.71993	4.71771			0.58427	0.06425	0.06427	0.06424	0.0643	0.06421		16400	3
				4.71889	4.71929	4.71849	4.72	4.71778			0.58502	0.06443	0.06445	0.06442	0.06448	0.06439		16420	2
				4.71896	4.71936	4.71856	4.72007	4.71785			0.58577	0.06461	0.06463	0.0646	0.06466	0.06457		16440	1
				4.71903	4.71943	4.71863	4.72014	4.71792			0.58651	0.06479	0.06481	0.06478	0.06483	0.06475		16460	3
				4.7191	4.7195	4.7187	4.72021	4.71799			0.58726	0.06497	0.06499	0.06496	0.06502	0.06493		16480	2
				4.71917	4.71957	4.71877	4.72028	4.71806			0.588	0.06515	0.06517	0.06514	0.0652	0.06511		16500	0
				4.71924	4.71964	4.71884	4.72035	4.71813			0.58875	0.06533	0.06535	0.06532	0.06538	0.06529		16520	2
				4.71931	4.71971	4.71891	4.72042	4.7182			0.58949	0.06551	0.06553	0.0655	0.06556	0.06547		16540	3
				4.71938	4.71978	4.71898	4.72049	4.71827			0.59024	0.0657	0.06571	0.06568	0.06574	0.06565		16560	1
				4.71945	4.71985	4.71906	4.72056	4.71835			0.59099	0.06588	0.06589	0.06586	0.06592	0.06583		16580	0
				4.71953	4.71992	4.71913	4.72063	4.71842			0.59173	0.06606	0.06607	0.06604	0.0661	0.06602		16600	2
				4.7196	4.72	4.7192	4.72071	4.71849			0.59248	0.06624	0.06626	0.06623	0.06628	0.0662		16620	3
				4.71967	4.72007	4.71927	4.72078	4.71856			0.59322	0.06642	0.06644	0.06641	0.06647	0.06638		16640	4
				4.71974	4.72014	4.71935	4.72085	4.71864			0.59397	0.06661	0.06662	0.06659	0.06665	0.06656		16660	1
				4.71982	4.72022	4.71942	4.72093	4.71871			0.59471	0.06679	0.0668	0.06677	0.06683	0.06675		16680	1
				4.71989	4.72029	4.7195	4.721	4.71878			0.59546	0.06697	0.06699	0.06696	0.06702	0.06693		16700	2
				4.71997	4.72036	4.71957	4.72107	4.71886			0.59621	0.06716	0.06717	0.06714	0.0672	0.06711		16720	4
				4.72004	4.72044	4.71964	4.72115	4.71893			0.59695	0.06734	0.06736	0.06732	0.06738	0.0673		16740	3
				4.72012	4.72051	4.71972	4.72122	4.71901			0.5977	0.06752	0.06754	0.06751	0.06757	0.06748		16760	3
				4.72019	4.72059	4.71979	4.7213	4.71908			0.59844	0.06771	0.06772	0.06769	0.06775	0.06767		16780	2
				4.72027	4.72066	4.71987	4.72138	4.71916			0.59919	0.06789	0.06791	0.06788	0.06794	0.06785		16800	1
				4.72034	4.72074	4.71995	4.72145	4.71923			0.59993	0.06808	0.06809	0.06806	0.06812	0.06804		16820	0
				4.72042	4.72082	4.72002	4.72153	4.71931			0.60068	0.06826	0.06828	0.06825	0.06831	0.06822		16840	0
				4.7205	4.72089	4.7201	4.7216	4.71939			0.60143	0.06845	0.06847	0.06843	0.06849	0.06841		16860	1
				4.72057	4.72097	4.72017	4.72168	4.71946			0.60217	0.06864	0.06865	0.06862	0.06868	0.06859		16880	4
				4.72065	4.72105	4.72025	4.72176	4.71954			0.60292	0.06882	0.06884	0.06881	0.06887	0.06878		16900	0
				4.72073	4.72113	4.72033	4.72184	4.71962			0.60366	0.06901	0.06902	0.06899	0.06905	0.06897		16920	1
				4.72081	4.7212	4.72041	4.72191	4.7197			0.60441	0.0692	0.06921	0.06918	0.06924	0.06915		16940	4
				4.72088	4.72128	4.72049	4.72199	4.71977			0.60516	0.06938	0.0694	0.06937	0.06943	0.06934		16960	0
				4.72096	4.72136	4.72056	4.72207	4.71985			0.6059	0.06957	0.06959	0.06955	0.06961	0.06953		16980	1
				4.72104	4.72144	4.72064	4.72215	4.71993			0.60665	0.06976	0.06977	0.06974	0.0698	0.06971		17000	2
				4.72112	4.72152	4.72072	4.72223	4.72001			0.60739	0.06995	0.06996	0.06993	0.06999	0.0699		17020	3
				4.7212	4.7216	4.7208	4.72231	4.72009			0.60814	0.07013	0.07015	0.07012	0.07018	0.07009		17040	1
				4.72128	4.72168	4.72088	4.72239	4.72017			0.60888	0.07032	0.07034	0.07031	0.07037	0.07028		17060	1
				4.72136	4.72176	4.72096	4.72247	4.72025			0.60963	0.07051	0.07053	0.0705	0.07056	0.07047		17080	1
				4.72144	4.72184	4.72104	4.72255	4.72033			0.61038	0.0707	0.07072	0.07069	0.07075	0.07066		17100	1
				4.72152	4.72192	4.72112	4.72263	4.72041			0.61112	0.07089	0.07091	0.07088	0.07093	0.07085		17120	2
				4.7216	4.72201	4.7212	4.72271	4.72049			0.61187	0.07108	0.0711	0.07107	0.07112	0.07104		17140	5
				4.72169	4.72209	4.72128	4.7228	4.72058			0.61261	0.07127	0.07129	0.07126	0.07131	0.07123		17160	0
				4.72177	4.72217	4.72137	4.72288	4.72066			0.61336	0.07146	0.07148	0.07145	0.07151	0.07142		17180	0
				4.72185	4.72225	4.72145	4.72296	4.72074			0.6141	0.07165	0.07167	0.07164	0.0717	0.07161		17200	2
				4.72193	4.72234	4.72153	4.72304	4.72082			0.61485	0.07184	0.07186	0.07183	0.07189	0.0718		17220	0
				4.72202	4.72242	4.72161	4.72313	4.72091			0.6156	0.07204	0.07205	0.07202	0.07208	0.07199		17240	1
				4.7221	4.72251	4.7217	4.72321	4.72099			0.61634	0.07223	0.07224	0.07221	0.07227	0.07218		17260	1
				4.72218	4.72259	4.72178	4.7233	4.72107			0.61709	0.07242	0.07243	0.0724	0.07246	0.07238		17280	3
				4.72227	4.72268	4.72186	4.72338	4.72116			0.61783	0.07261	0.07263	0.0726	0.07265	0.07257		17300	0
				4.72235	4.72276	4.72195	4.72347	4.72124			0.61858	0.0728	0.07282	0.07279	0.07285	0.07276		17320	2
				4.72244	4.72285	4.72203	4.72355	4.72133			0.61932	0.073	0.07301	0.07298	0.07304	0.07295		17340	1
				4.72252	4.72293	4.72211	4.72364	4.72141			0.62007	0.07319	0.07321	0.07317	0.07323	0.07315		17360	2
				4.72261	4.72302	4.7222	4.72372	4.7215			0.62082	0.07338	0.0734	0.07337	0.07343	0.07334		17380	2
				4.7227	4.72311	4.72228	4.72381	4.72158			0.62156	0.07358	0.07359	0.07356	0.07362	0.07353		17400	2
				4.72278	4.72319	4.72237	4.7239	4.72167			0.62231	0.07377	0.07379	0.07375	0.07381	0.07373		17420	3
				4.72287	4.72328	4.72246	4.72398	4.72175			0.62305	0.07397	0.07398	0.07395	0.07401	0.07392		17440	2
				4.72296	4.72337	4.72254	4.72407	4.72184			0.6238	0.07416	0.07418	0.07414	0.0742	0.07412		17460	3
				4.72304	4.72346	4.72263	4.72416	4.72193			0.62454	0.07436	0.07437	0.07434	0.0744	0.07431		17480	3
				4.72313	4.72355	4.72271	4.72425	4.72201			0.62529	0.07455	0.07457	0.07453	0.07459	0.07451		17500	2
				4.72322	4.72364	4.7228	4.72433	4.7221			0.62604	0.07475	0.07476	0.07473	0.07479	0.0747		17520	0
				4.72331	4.72372	4.72289	4.72442	4.72219			0.62678	0.07494	0.07496	0.07493	0.07499	0.0749		17540	0
				4.7234	4.72381	4.72298	4.72451	4.72228			0.62753	0.07514	0.07515	0.07512	0.07518	0.07509		17560	1
				4.72348	4.72391	4.72306	4.7246	4.72237			0.62827	0.07533	0.07535	0.07532	0.07538	0.07529		17580	5
				4.72357	4.724	4.72315	4.72469	4.72246			0.62902	0.07553	0.07555	0.07551	0.07558	0.07549		17600	0
				4.72366	4.72409	4.72324	4.72478	4.72255			0.62976	0.07573	0.07574	0.07571	0.07577	0.07568		17620	4
				4.72375	4.72418	4.72333	4.72487	4.72264			0.63051	0.07593	0.07594	0.07591	0.07597	0.07588		17640	6
				4.72384	4.72427	4.72342	4.72496	4.72273			0.63126	0.07612	0.07614	0.07611	0.07617	0.07608		17660	0
				4.72394	4.72436	4.72351	4.72506	4.72282			0.632	0.07632	0.07634	0.0763	0.07637	0.07628		17680	2
				4.72403	4.72446	4.7236	4.72515	4.72291			0.63275	0.07652	0.07654	0.0765	0.07656	0.07648		17700	2
				4.72412	4.72455	4.72369	4.72524	4.723			0.63349	0.07672	0.07674	0.0767	0.07676	0.07667		17720	1
				4.72421	4.72464	4.72378	4.72533	4.72309			0.63424	0.07692	0.07693	0.0769	0.07696	0.07687		17740	0
				4.7243	4.72474	4.72387	4.72542	4.72318			0.63498	0.07712	0.07713	0.0771	0.07716	0.07707		17760	1
				4.7244	4.72483	4.72396	4.72552	4.72327			0.63573	0.07732	0.07733	0.0773	0.07736	0.07727		17780	2
				4.72449	4.72492	4.72405	4.72561	4.72337			0.63648	0.07752	0.07753	0.0775	0.07756	0.07747		17800	1
				4.72458	4.72502	4.72414	4.72571	4.72346			0.63722	0.07772	0.07773	0.0777	0.07776	0.07767		17820	0
				4.72468	4.72512	4.72424	4.7258	4.72355			0.63797	0.07792	0.07793	0.0779	0.07796	0.07787		17840	2
				4.72477	4.72521	4.72433	4.72589	4.72364			0.63871	0.07812	0.07813	0.0781	0.07816	0.07807		17860	0
				4.72486	4.72531	4.72442	4.72599	4.72374			0.63946	0.07832	0.07834	0.0783	0.07836	0.07827		17880	0
				4.72496	4.7254	4.72451	4.72609	4.72383			0.64021	0.07852	0.07854	0.0785	0.07856	0.07848		17900	1
				4.72505	4.7255	4.72461	4.72618	4.72393			0.64095	0.07872	0.07874	0.0787	0.07877	0.07868		17920	2
				4.72515	4.7256	4.7247	4.72628	4.72402			0.6417	0.07892	0.07894	0.07891	0.07897	0.07888		17940	1
				4.72525	4.7257	4.72479	4.72637	4.72412			0.64244	0.07913	0.07914	0.07911	0.07917	0.07908		17960	2
				4.72534	4.72579	4.72489	4.72647	4.72421			0.64319	0.07933	0.07935	0.07931	0.07937	0.07928		17980	1
				4.72544	4.72589	4.72498	4.72657	4.72431			0.64393	0.07953	0.07955	0.07951	0.07958	0.07949		18000	1
				4.72554	4.72599	4.72508	4.72667	4.7244			0.64468	0.07973	0.07975	0.07972	0.07978	0.07969		18020	2
				4.72563	4.72609	4.72517	4.72676	4.7245			0.64543	0.07994	0.07996	0.07992	0.07998	0.07989		18040	4
				4.72573	4.72619	4.72527	4.72686	4.7246			0.64617	0.08014	0.08016	0.08012	0.08019	0.0801		18060	0
				4.72583	4.72629	4.72536	4.72696	4.72469			0.64692	0.08035	0.08036	0.08033	0.08039	0.0803		18080	2
				4.72593	4.72639	4.72546	4.72706	4.72479			0.64766	0.08055	0.08057	0.08053	0.08059	0.08051		18100	1
				4.72603	4.72649	4.72556	4.72716	4.72489			0.64841	0.08075	0.08077	0.08074	0.0808	0.08071		18120	0
				4.72612	4.7266	4.72565	4.72726	4.72499			0.64915	0.08096	0.08098	0.08094	0.081	0.08091		18140	0
				4.72622	4.7267	4.72575	4.72736	4.72509			0.6499	0.08116	0.08118	0.08115	0.08121	0.08112		18160	2
				4.72632	4.7268	4.72585	4.72746	4.72518			0.65065	0.08137	0.08139	0.08135	0.08142	0.08133		18180	2
				4.72642	4.7269	4.72595	4.72756	4.72528			0.65139	0.08158	0.0816	0.08156	0.08162	0.08153		18200	1
				4.72652	4.72701	4.72604	4.72767	4.72538			0.65214	0.08178	0.0818	0.08176	0.08183	0.08174		18220	2
				4.72663	4.72711	4.72614	4.72777	4.72548			0.65288	0.08199	0.08201	0.08197	0.08203	0.08194		18240	4
				4.72673	4.72721	4.72624	4.72787	4.72558			0.65363	0.0822	0.08222	0.08218	0.08224	0.08215		18260	0
				4.72683	4.72732	4.72634	4.72797	4.72568			0.65437	0.0824	0.08242	0.08238	0.08245	0.08236		18280	0
				4.72693	4.72742	4.72644	4.72808	4.72578			0.65512	0.08261	0.08263	0.08259	0.08266	0.08257		18300	2
				4.72703	4.72753	4.72654	4.72818	4.72589			0.65587	0.08282	0.08284	0.0828	0.08286	0.08277		18320	0
				4.72714	4.72763	4.72664	4.72828	4.72599			0.65661	0.08303	0.08305	0.08301	0.08307	0.08298		18340	2
				4.72724	4.72774	4.72674	4.72839	4.72609			0.65736	0.08323	0.08325	0.08322	0.08328	0.08319		18360	0
				4.72734	4.72785	4.72684	4.72849	4.72619			0.6581	0.08344	0.08346	0.08342	0.08349	0.0834		18380	2
				4.72745	4.72795	4.72694	4.7286	4.72629			0.65885	0.08365	0.08367	0.08363	0.0837	0.08361		18400	0
				4.72755	4.72806	4.72704	4.7287	4.7264			0.65959	0.08386	0.08388	0.08384	0.08391	0.08382		18420	1
				4.72765	4.72817	4.72714	4.72881	4.7265			0.66034	0.08407	0.08409	0.08405	0.08412	0.08403		18440	3
				4.72776	4.72828	4.72724	4.72892	4.7266			0.66109	0.08428	0.0843	0.08426	0.08433	0.08424		18460	2
				4.72786	4.72838	4.72735	4.72902	4.72671			0.66183	0.08449	0.08451	0.08447	0.08454	0.08445		18480	0
				4.72797	4.72849	4.72745	4.72913	4.72681			0.66258	0.0847	0.08472	0.08468	0.08475	0.08466		18500	1
				4.72808	4.7286	4.72755	4.72924	4.72692			0.66332	0.08491	0.08493	0.08489	0.08496	0.08487		18520	0
				4.72818	4.72871	4.72765	4.72935	4.72702			0.66407	0.08512	0.08515	0.0851	0.08517	0.08508		18540	1
				4.72829	4.72882	4.72776	4.72945	4.72713			0.66481	0.08534	0.08536	0.08532	0.08538	0.08529		18560	2
				4.7284	4.72893	4.72786	4.72956	4.72723			0.66556	0.08555	0.08557	0.08553	0.08559	0.0855		18580	1
				4.7285	4.72904	4.72796	4.72967	4.72734			0.66631	0.08576	0.08578	0.08574	0.08581	0.08571		18600	0
				4.72861	4.72916	4.72807	4.72978	4.72744			0.66705	0.08597	0.08599	0.08595	0.08602	0.08593		18620	2
				4.72872	4.72927	4.72817	4.72989	4.72755			0.6678	0.08619	0.08621	0.08616	0.08623	0.08614		18640	0
				4.72883	4.72938	4.72828	4.73	4.72766			0.66854	0.0864	0.08642	0.08638	0.08644	0.08635		18660	2
				4.72894	4.72949	4.72838	4.73011	4.72776			0.66929	0.08661	0.08663	0.08659	0.08666	0.08657		18680	3
				4.72905	4.72961	4.72849	4.73022	4.72787			0.67004	0.08683	0.08685	0.0868	0.08687	0.08678		18700	1
				4.72916	4.72972	4.72859	4.73033	4.72798			0.67078	0.08704	0.08706	0.08702	0.08709	0.08699		18720	0
				4.72927	4.72983	4.7287	4.73045	4.72809			0.67153	0.08725	0.08728	0.08723	0.0873	0.08721		18740	0
				4.72938	4.72995	4.72881	4.73056	4.7282			0.67227	0.08747	0.08749	0.08745	0.08751	0.08742		18760	1
				4.72949	4.73006	4.72891	4.73067	4.7283			0.67302	0.08768	0.08771	0.08766	0.08773	0.08764		18780	2
				4.7296	4.73018	4.72902	4.73078	4.72841			0.67376	0.0879	0.08792	0.08788	0.08794	0.08785		18800	0
				4.72971	4.73029	4.72913	4.7309	4.72852			0.67451	0.08811	0.08814	0.08809	0.08816	0.08807		18820	4
				4.72982	4.73041	4.72924	4.73101	4.72863			0.67526	0.08833	0.08835	0.08831	0.08838	0.08828		18840	3
				4.72993	4.73052	4.72934	4.73113	4.72874			0.676	0.08855	0.08857	0.08852	0.08859	0.0885		18860	3
				4.73005	4.73064	4.72945	4.73124	4.72885			0.67675	0.08876	0.08879	0.08874	0.08881	0.08872		18880	3
				4.73016	4.73076	4.72956	4.73136	4.72896			0.67749	0.08898	0.089	0.08896	0.08903	0.08893		18900	2
				4.73027	4.73088	4.72967	4.73147	4.72908			0.67824	0.0892	0.08922	0.08917	0.08924	0.08915		18920	3
				4.73039	4.73099	4.72978	4.73159	4.72919			0.67898	0.08941	0.08944	0.08939	0.08946	0.08937		18940	2
				4.7305	4.73111	4.72989	4.7317	4.7293			0.67973	0.08963	0.08966	0.08961	0.08968	0.08958		18960	0
				4.73062	4.73123	4.73	4.73182	4.72941			0.68048	0.08985	0.08987	0.08983	0.0899	0.0898		18980	2
				4.73073	4.73135	4.73011	4.73194	4.72952			0.68122	0.09007	0.09009	0.09004	0.09012	0.09002		19000	1
				4.73085	4.73147	4.73022	4.73206	4.72964			0.68197	0.09029	0.09031	0.09026	0.09033	0.09024		19020	2
				4.73096	4.73159	4.73033	4.73217	4.72975			0.68271	0.09051	0.09053	0.09048	0.09055	0.09046		19040	2
				4.73108	4.73171	4.73044	4.73229	4.72986			0.68346	0.09072	0.09075	0.0907	0.09077	0.09068		19060	1
				4.73119	4.73183	4.73055	4.73241	4.72998			0.6842	0.09094	0.09097	0.09092	0.09099	0.0909		19080	1
				4.73131	4.73195	4.73067	4.73253	4.73009			0.68495	0.09116	0.09119	0.09114	0.09121	0.09112		19100	1
				4.73143	4.73208	4.73078	4.73265	4.73021			0.6857	0.09138	0.09141	0.09136	0.09143	0.09134		19120	1
				4.73155	4.7322	4.73089	4.73277	4.73032			0.68644	0.09161	0.09163	0.09158	0.09165	0.09156		19140	0
				4.73166	4.73232	4.731	4.73289	4.73044			0.68719	0.09183	0.09185	0.0918	0.09187	0.09178		19160	0
				4.73178	4.73245	4.73112	4.73301	4.73055			0.68793	0.09205	0.09207	0.09202	0.0921	0.092		19180	1
				4.7319	4.73257	4.73123	4.73313	4.73067			0.68868	0.09227	0.0923	0.09224	0.09232	0.09222		19200	0
				4.73202	4.73269	4.73135	4.73325	4.73078			0.68942	0.09249	0.09252	0.09246	0.09254	0.09244		19220	0
				4.73214	4.73282	4.73146	4.73338	4.7309			0.69017	0.09271	0.09274	0.09269	0.09276	0.09266		19240	0
				4.73226	4.73294	4.73157	4.7335	4.73102			0.69092	0.09294	0.09296	0.09291	0.09298	0.09289		19260	2
				4.73238	4.73307	4.73169	4.73362	4.73113			0.69166	0.09316	0.09319	0.09313	0.09321	0.09311		19280	1
				4.7325	4.73319	4.7318	4.73374	4.73125			0.69241	0.09338	0.09341	0.09335	0.09343	0.09333		19300	3
				4.73262	4.73332	4.73192	4.73387	4.73137			0.69315	0.0936	0.09363	0.09358	0.09365	0.09356		19320	1
				4.73274	4.73345	4.73204	4.73399	4.73149			0.6939	0.09383	0.09386	0.0938	0.09388	0.09378		19340	1
				4.73286	4.73357	4.73215	4.73412	4.73161			0.69464	0.09405	0.09408	0.09402	0.0941	0.094		19360	3
				4.73298	4.7337	4.73227	4.73424	4.73173			0.69539	0.09428	0.0943	0.09425	0.09433	0.09423		19380	1
				4.73311	4.73383	4.73239	4.73437	4.73185			0.69614	0.0945	0.09453	0.09447	0.09455	0.09445		19400	1
				4.73323	4.73396	4.7325	4.73449	4.73196			0.69688	0.09473	0.09475	0.0947	0.09478	0.09468		19420	2
				4.73335	4.73409	4.73262	4.73462	4.73208			0.69763	0.09495	0.09498	0.09492	0.095	0.0949		19440	2
				4.73348	4.73421	4.73274	4.73475	4.7322			0.69837	0.09518	0.09521	0.09515	0.09523	0.09513		19460	2
				4.7336	4.73434	4.73286	4.73487	4.73233			0.69912	0.0954	0.09543	0.09537	0.09545	0.09535		19480	1
				4.73372	4.73447	4.73297	4.735	4.73245			0.69986	0.09563	0.09566	0.0956	0.09568	0.09558		19500	0
				4.73385	4.7346	4.73309	4.73513	4.73257			0.70061	0.09586	0.09589	0.09583	0.09591	0.09581		19520	1
				4.73397	4.73474	4.73321	4.73526	4.73269			0.70136	0.09608	0.09611	0.09605	0.09613	0.09603		19540	0
				4.7341	4.73487	4.73333	4.73539	4.73281			0.7021	0.09631	0.09634	0.09628	0.09636	0.09626		19560	1
				4.73422	4.735	4.73345	4.73552	4.73293			0.70285	0.09654	0.09657	0.09651	0.09659	0.09649		19580	1
				4.73435	4.73513	4.73357	4.73565	4.73306			0.70359	0.09677	0.0968	0.09674	0.09682	0.09671		19600	3
				4.73448	4.73526	4.73369	4.73578	4.73318			0.70434	0.09699	0.09702	0.09696	0.09704	0.09694		19620	1
				4.7346	4.7354	4.73381	4.73591	4.7333			0.70509	0.09722	0.09725	0.09719	0.09727	0.09717		19640	1
				4.73473	4.73553	4.73393	4.73604	4.73343			0.70583	0.09745	0.09748	0.09742	0.0975	0.0974		19660	2
				4.73486	4.73566	4.73406	4.73617	4.73355			0.70658	0.09768	0.09771	0.09765	0.09773	0.09763		19680	2
				4.73499	4.7358	4.73418	4.7363	4.73367			0.70732	0.09791	0.09794	0.09788	0.09796	0.09786		19700	2
				4.73512	4.73593	4.7343	4.73643	4.7338			0.70807	0.09814	0.09817	0.09811	0.09819	0.09809		19720	0
				4.73524	4.73607	4.73442	4.73657	4.73392			0.70881	0.09837	0.0984	0.09834	0.09842	0.09832		19740	2
				4.73537	4.7362	4.73455	4.7367	4.73405			0.70956	0.0986	0.09863	0.09857	0.09865	0.09855		19760	2
				4.7355	4.73634	4.73467	4.73683	4.73417			0.71031	0.09883	0.09886	0.0988	0.09888	0.09878		19780	2
				4.73563	4.73647	4.73479	4.73697	4.7343			0.71105	0.09906	0.0991	0.09903	0.09911	0.09901		19800	3
				4.73576	4.73661	4.73492	4.7371	4.73443			0.7118	0.09929	0.09933	0.09926	0.09935	0.09924		19820	4
				4.73589	4.73675	4.73504	4.73724	4.73455			0.71254	0.09953	0.09956	0.09949	0.09958	0.09947		19840	2
				4.73603	4.73689	4.73516	4.73737	4.73468			0.71329	0.09976	0.09979	0.09972	0.09981	0.0997		19860	1
				4.73616	4.73702	4.73529	4.73751	4.73481			0.71403	0.09999	0.10002	0.09996	0.10004	0.09994		19880	1
				4.73629	4.73716	4.73541	4.73764	4.73493			0.71478	0.10022	0.10026	0.10019	0.10028	0.10017		19900	4
				4.73642	4.7373	4.73554	4.73778	4.73506			0.71553	0.10046	0.10049	0.10042	0.10051	0.1004		19920	1
				4.73655	4.73744	4.73567	4.73792	4.73519			0.71627	0.10069	0.10072	0.10065	0.10074	0.10064		19940	1
				4.73669	4.73758	4.73579	4.73806	4.73532			0.71702	0.10092	0.10096	0.10089	0.10098	0.10087		19960	0
				4.73682	4.73772	4.73592	4.73819	4.73545			0.71776	0.10116	0.10119	0.10112	0.10121	0.1011		19980	1
				4.73695	4.73786	4.73605	4.73833	4.73558			0.71851	0.10139	0.10143	0.10135	0.10144	0.10134		20000	2
				4.73709	4.738	4.73617	4.73847	4.73571			0.71925	0.10163	0.10166	0.10159	0.10168	0.10157		20020	2
				4.73722	4.73815	4.7363	4.73861	4.73584			0.72	0.10186	0.1019	0.10182	0.10191	0.10181		20040	1
																		20060	0
																		20080	0
																		20100	0
																		20120	0
																		20140	0
																		20160	1
																		20180	2
																		20200	2
																		20220	2
																		20240	1
																		20260	2
																		20280	3
																		20300	1
																		20320	1
																		20340	2
																		20360	1
																		20380	1
																		20400	1
																		20420	1
																		20440	1
																		20460	1
																		20480	1
																		20500	2
																		20520	1
																		20540	1
																		20560	2
																		20580	3
																		20600	1
																		20620	1
																		20640	2
																		20660	2
																		20680	0
																		20700	0
																		20720	0
																		20740	1
																		20760	2
																		20780	0
																		20800	0
																		20820	1
																		20840	2
																		20860	1
																		20880	2
																		20900	3
																		20920	1
																		20940	0
																		20960	2
																		20980	1
																		21000	3
																		21020	6
																		21040	0
																		21060	2
																		21080	0
																		21100	1
																		21120	2
																		21140	1
																		21160	1
																		21180	0
																		21200	1
																		21220	0
																		21240	1
																		21260	0
																		21280	1
																		21300	1
																		21320	0
																		21340	1
																		21360	2
																		21380	0
																		21400	4
																		21420	0
																		21440	1
																		21460	1
																		21480	0
																		21500	1
																		21520	0
																		21540	0
																		21560	1
																		21580	1
																		21600	3
																		21620	3
																		21640	0
																		21660	1
																		21680	1
																		21700	0
																		21720	3
																		21740	0
																		21760	0
																		21780	1
																		21800	0
																		21820	1
																		21840	0
																		21860	0
																		21880	2
																		21900	0
																		21920	0
																		21940	1
																		21960	2
																		21980	0
																		22000	1
																		22020	1
																		22040	2
																		22060	1
																		22080	3
																		22100	0
																		22120	0
																		22140	0
																		22160	2
																		22180	1
																		22200	0
																		22220	2
																		22240	1
																		22260	2
																		22280	2
																		22300
																		22320
																		22340
																		22360
																		22380
																		22400
																		22420
																		22440
																		22460
																		22480
																		22500
																		22520
																		22540
																		22560

## Sheet: Fig.2
Fig.2b							Fig.2c			Fig.2d
Ex spectrum		UV-visble Abs spectrum		Em spectrum			Test times	PL QY of ZnO NCs without silicon coating (%)	PL QY of ZnO NCs (%)	Emission contour plots of the ZnO nanocrystals
Wavelength (nm)	Intensity (arb. units)	Wavelength (nm)	Abs. Intensity (arb. units)	Wavelength (nm)	Intensity (arb. units)		1	48	49.57		Ex Wavelength (nm)
300	0.03854	800	0	400	8.25191e-05		2	48.2	59.84	Em Wavelength (nm)	250	252	254	256	258	260	262	264	266	268	270	272	274	276	278	280	282	284	286	288	290	292	294	296	298	300	302	304	306	308	310	312	314	316	318	320	322	324	326
300.2	0.03849	799.5	0	402	2.5129e-05		3	56	61.4	350	601.907	669.4	84.4606	910.639	469.54	468.331	217.898	219.745	302.94	320.106	132.73	60.7062	185.202	102.317	126.479	176.659	260.636	128.266	170.515	219.516	75.5551	111.916	58.5467	55.1459	69.4488	90.5001	62.8525	59.5955	78.739	109.592	65.5498	63.0491	48.1842	64.2493	28.1859	48.4667	31.0817	54.4207	47.5121
300.4	0.04123	799	0	404	0		4	58.22	65.9	352	1296.15	429.401	484.507	871.548	348.336	284.34	312.894	120.611	211.891	211.433	148.633	250.625	141.453	97.9382	180.326	196.514	118.147	74.0729	140.135	143.203	31.0484	19.5532	18.7169	8.79698	33.2665	31.3894	44.964	107.037	47.7231	59.0225	112.637	42.1029	46.1494	78.5065	70.0395	10.3102	24.6442	42.4663	45.6436
300.6	0.04492	798.5	0	406	0.00012766		5	65.4	65.7	354	1375.45	1032.74	464.211	598.185	335.46	312.885	166.349	202.51	101.532	203.296	203.999	92.7947	84.8433	62.7959	188.739	107.629	75.7651	118.471	78.2917	84.7441	49.6748	56.1656	62.6456	16.852	63.8522	45.3128	43.1016	20.5058	32.7592	63.0937	72.2941	51.8684	27.7147	42.9156	25.8504	49.4649	47.2629	81.4847	48.1723
300.8	0.04394	798	0	408	0.000321969			--	--	356	795.901	693.037	595.048	403.267	368.393	189.346	319.776	333.777	414.643	130.365	137.169	53.5126	32.7242	105.492	208.368	116.732	109.201	34.3137	53.8985	122.271	67.0238	53.986	51.6738	89.0258	61.4113	50.9188	48.2923	39.4219	43.9817	36.227	52.1735	16.6444	26.6277	67.1271	39.7627	71.2521	45.7065	43.6518	50.4628
301	0.04461	797.5	0	410	0.000523784			--	--	358	1412.32	1233.42	788.579	552.395	264.583	507.237	185.615	320.14	237.241	104.636	112.99	102.916	236.612	72.4718	107.552	74.8083	116.49	76.5928	82.7675	68.6317	101.406	95.4989	74.9812	46.987	29.5895	42.1014	46.6006	69.7231	12.1349	40.7966	33.3604	69.7055	76.933	54.6713	33.4579	27.6793	30.7886	41.8497	48.6363
301.2	0.04198	797	0	412	0.000903672			--	--	360	868.343	922.028	694.544	748.068	213.271	210.21	297.58	232.822	226.555	162.302	163.83	83.0492	227.483	224.316	64.7051	132.137	101.323	94.8951	49.9764	151.407	35.5575	25.0413	87.9426	15.0844	57.12	53.893	51.3168	61.0601	29.3026	78.7359	32.2761	56.5097	49.4115	33.7825	41.5967	30.8999	76.0874	52.6661	66.5987
301.4	0.04319	796.5	0	414	0.00145					362	1078.79	713.195	334.364	619.432	165.187	372.304	144.297	125.625	285.631	97.7141	157.999	112.257	161.621	54.4916	200.331	198.703	98.0715	92.17	19.3868	82.4145	77.3965	130.247	62.1819	58.3695	96.7713	85.1037	74.9149	41.3284	45.2672	65.35	73.0888	50.1951	52.6927	37.1374	13.4199	21.4619	49.2825	23.5247	56.7923
301.6	0.04181	796	0	416	0.00205					364	463.607	345.325	649.896	150.697	241.164	394.553	225.159	265.303	106.707	133.209	154.041	218.985	157.945	78.6999	97.6625	203.964	95.2723	79.6691	56.5427	116.049	58.407	102.399	30.2277	63.7613	26.8599	63.5464	60.2447	34.4065	60.5981	79.285	70.5985	53.4692	55.8933	40.7244	52.0557	58.2726	43.6464	64.68	58.7831
301.8	0.04146	795.5	0	418	0.00278					366	1127.35	1095.31	443.415	390.558	430.347	160.734	218.842	380.017	145.191	277.701	249.551	121.068	207.652	268.819	212.843	230.643	154.109	193.185	145.721	189.392	146.268	138.436	219.757	303.149	221.917	209.52	205.242	240.258	171.398	190.686	245.628	211.997	249.744	228.4	219.859	234.965	248.654	192.887	239.618
302	0.04436	795	0	420	0.00363					368	1095.95	245.951	1226.91	236.785	379.016	590.863	396.396	411.073	584.198	642.729	787.359	911.394	755.366	1004.88	969.033	1132.87	1158.12	1385.48	1323.36	1103.56	1509.23	1512.76	1381.27	1299.69	1400.31	1732.2	1337.61	1430.84	1686.89	1515.82	1435.63	1545.38	1602.27	1713.9	1690.28	1613.52	1593.39	1684.03	1618.9
302.2	0.04355	794.5	0	422	0.00467					370	640.808	1273.7	539.26	692.897	702.77	792.278	1140.85	855.42	1440.57	1331.48	1869.53	2179.21	2110.57	2576.81	2631.87	2704.97	2836.01	3370.12	3447	3412.32	3598.76	3537.88	3840.44	3884.36	3968.78	3883.07	3938.83	4131.29	4374.75	4534.19	4244.73	4502.77	4760.71	4529.66	4596.31	4500.75	4527.08	4865.98	4806.87
302.4	0.04388	794	0	424	0.00584					372	1358.63	1017.71	997.064	766.774	831.857	1097.87	930.307	1366.19	1899.88	2192.56	2533.44	2329.89	3668.69	3414.43	3615.08	3956.42	4209.88	4525.36	4885.56	5128.93	5550.12	5626.85	5433.88	5914.11	5859.02	5995.38	6464.99	6197.54	6389.18	6813.45	7033.05	6967.59	7402.67	7265.3	6946.13	7340.24	7655.44	7860.77	7335.35
302.6	0.04331	793.5	0.00057971	426	0.00731					374	1328.66	608.268	1082.59	928.376	988.891	1100.38	1186.84	1496.64	1942.98	2105.54	2137.14	2822.92	3130.11	3626.24	3298.63	4219.41	4438.11	5173.78	5447.47	5423.39	6053.66	6012.53	6178.66	6454.66	6667.4	6361.95	6919.65	7206.94	6852.24	7577.73	7683.2	7830.38	7759.02	8016.06	8052.95	8169.52	8659.25	8288.97	8628.3
302.8	0.04308	793	0.00057971	428	0.00901					376	2677.42	968.384	668.418	429.296	653.435	874.594	839.618	1622.52	1421.54	1916.43	2336.83	2232.18	2742.23	3610.45	3544.37	3991.31	4526.41	4793.26	5040.28	5427.97	5398.34	5273.76	6011.3	6071.3	6311.76	6285.21	6422.5	6426.2	6927.94	7268.54	7377.75	7205.23	7527.11	7699.1	7508.34	7634.4	7829.99	7969.2	7962.75
303	0.04252	792.5	0.00057971	430	0.01084					378	1170.4	1152.16	984.022	714.04	471.718	803.49	939.782	1156.34	1341.68	1836.52	1808.44	2201.53	2784.12	3122.35	2868.83	3521.13	3737.76	3866.48	4153.28	4471.2	4562.42	5216.55	5074.23	5061.71	5180.56	5650.51	5505.8	5884.71	6505.46	6029.5	6254.74	6190.79	6432.1	6547.19	6684.77	6698.69	6923.4	7156.9	6545.99
303.2	0.04533	792	0	432	0.01304					380	1325.03	500.807	640.834	905.542	787.933	997.171	784.069	1007.08	1238.58	1241.61	1716.93	1784.77	2159.46	2632.27	2297.72	2786.48	2899.31	2932.56	3642.55	3557.54	3839.89	3774.3	3956.4	3845.21	4055.77	4669.12	4524.61	4627.14	4694.46	4626.27	5104.86	4932.32	5329.4	4951.24	4792.45	5242.92	5429.94	5297.99	5609.31
303.4	0.04659	791.5	0.00057971	434	0.01544					382	937.57	694.692	628.851	853.754	678.751	822.535	855.421	1091.7	1048.2	1240.35	1212.41	1512.75	1868.1	1660.19	2059.75	2249.36	2703.97	2356.17	2710.58	3048.01	2828.9	3218.14	3292.23	3335.72	3385.38	3629.58	3599.43	3248.68	3661.26	3840.42	3772.56	3763.96	4002.95	4026.77	4114.53	4173.35	4378.38	4328.53	4388.14
303.6	0.04752	791	0.00057971	436	0.01819					384	1546.41	819.772	920.396	787.375	821.129	599.035	618.953	764.092	945.117	820.384	725.226	1082.41	1272.53	1414.58	1790.68	1790.38	2106.04	2218.13	2363.08	2300.07	2215.03	2524.68	2542.41	2632.19	2783.96	2722.39	2811.08	2770.17	3001.65	2982.03	2898.4	3000.99	3403.02	3330.89	3379.58	3308.57	3498.35	3525.35	3639.85
303.8	0.04246	790.5	0.00057971	438	0.02144					386	624.603	1057.34	248.813	385.502	339.123	277.777	663.226	745.957	556.401	715.125	812.139	978.351	1204.67	1234.96	1494.57	1430.81	1686.28	1778.37	1741.86	1933.75	1937.66	1944.86	1902.98	2038.3	2319.13	2251.76	2524.35	2148.56	2271.37	2448.48	2470.39	2567.37	2730.78	2635.31	2820.33	2745.52	2772.25	2828.27	2818.02
304	0.0426	790	0.00057971	440	0.02502					388	347.374	973.807	682.662	750.828	239.78	346.183	315.933	506.927	544.615	481.717	817.385	897.479	767.682	1078.77	1086.47	1076.88	1349.27	1491.07	1447.96	1585.91	1588.53	1497.99	1446.41	1610.52	1706.77	1876.38	1832.75	1971.41	1969.42	1925.95	2054.7	1997.46	2071.12	2202.22	2165.05	2137.59	2253.41	2085.02	2212.68
304.2	0.04685	789.5	0	442	0.02905					390	681.823	1014.21	429.044	367.632	471.727	434.919	389.78	535.334	345.235	474.288	523.553	490.081	670.937	996.484	848.041	984.276	1279.68	1075.6	1287.69	1207.48	1275.48	1314.96	1268.34	1208.23	1433.61	1437.67	1422.2	1632.23	1603.62	1547.3	1815.94	1616.24	1741.68	1836.74	1732.37	1772.1	1851.41	1851.22	1908.71
304.4	0.04605	789	0	444	0.03344					392	668.391	942.12	561.979	362.831	232.063	214.415	203.015	330.118	475.431	355.627	458.756	549.767	545.399	654.544	614.482	758.728	906.421	950.107	966.453	879.111	1060.64	1088.77	1127.29	1077.5	1233.11	1069.23	1179.22	1289.05	1173.46	1310.58	1299.58	1356.36	1370.17	1441.99	1549.39	1481.33	1524.89	1468.98	1627.25
304.6	0.04691	788.5	0	446	0.03851					394	575.137	917.81	369.774	498.096	399.236	395.891	278.027	345.428	484.192	322.525	410.912	541.323	484.837	579.001	587.745	689.506	604.83	756.973	755.964	740.001	1023.14	713.394	1105.33	895.521	1017.03	913.424	981.93	998.662	1010.16	1132.26	1081.74	1119.31	1309.26	1189.04	1201.4	1121.22	1205.74	1275.57	1176.68
304.8	0.04672	788	0	448	0.04399					396	1211.2	846.789	544.909	315.71	334.082	391.193	175.719	355.416	372.567	357.201	381.295	282.258	465.677	421.19	559.516	613.563	530.681	712.947	583.614	749.743	790.78	727.538	641.092	918.262	744.864	916.459	827.956	870.171	821.685	982.865	906.707	1011.65	997.616	932.206	946.047	1005.72	966.76	1061.38	1109.08
305	0.05063	787.5	0	450	0.05002					398	553.314	592.704	532.447	274.9	329.477	270.489	230.186	263.754	218.365	245.734	293.537	286.978	313.228	360.829	324.914	388.476	551.46	469.59	411.215	590.102	580.563	682.52	689.216	668.068	647.916	549.437	691.255	692.847	756.685	661.561	818.62	682.745	824.238	801.168	793.015	883.372	786.63	870.755	808.821
305.2	0.04855	787	0	452	0.05663					400	626.5	466.367	749.58	406.22	326.038	377.543	246.508	261.456	259.141	423.202	367.474	315.388	386.266	319.579	434.896	493.266	535.318	329.813	449.798	594.36	535.135	492.465	510.263	549.629	485.496	642.362	667.08	525.151	591.017	610.93	639.792	601.65	657.779	589.557	674.617	685.044	765.327	774.379	730.21
305.4	0.04887	786.5	0	454	0.06368					402	771.502	920.932	345.299	433.209	186.138	175.436	298.626	322.108	311.731	389.757	170.916	393.352	255.711	464.04	324.076	414.785	429.488	343.6	540.591	396.756	415.731	464.298	378.893	507.474	443.524	497.374	493.594	535.8	636.549	535.174	488.66	570.741	580.95	527.362	428.741	472.064	583.383	562.488	581.694
305.6	0.04929	786	0.00057971	456	0.07136					404	608.198	626.515	386.534	296.942	423.584	282.235	146.579	288.744	238.784	337.492	347.934	307.761	376.903	277.838	256.661	275.523	346.661	431.129	345.825	345.407	443.409	423.99	431.511	410.451	367.375	449.793	453.495	381.707	421.688	443.923	478.606	405.835	501.608	422.303	504.367	467.13	429.341	441.709	540.403
305.8	0.04747	785.5	0.00057971	458	0.07954					406	1300.81	514.021	339.888	594.393	398.347	217.246	259.126	255.581	141.07	263.189	237.195	267.746	318.859	276.896	328.116	268.271	284.887	268.618	340.329	292.122	301.874	363.351	440.778	350.395	361.123	359.831	385.397	413.16	405.547	352.356	338.421	376.715	449.972	394.366	329.57	425.735	458.165	426.158	396.455
306	0.04828	785	0	460	0.08826					408	384.979	804.203	996.926	533.866	133.049	307.193	259.14	304.98	212.291	163.602	260.262	278.1	217.329	296.812	258.391	338.189	260.289	357.53	218.571	360.655	365.735	281.467	309.475	291.215	350.734	353.698	275.848	301.332	332.325	376.542	372.128	359.188	299.375	363.767	382.772	306.569	353.797	338.691	353.374
306.2	0.04796	784.5	0	462	0.09775					410	872.653	651.551	344.205	455.467	395.412	324.442	360.913	256.203	291.447	300.647	402.061	295.624	357.388	318.473	211.783	188.262	232.348	248.595	156.187	322.995	347.741	321.245	283.629	332.788	294.098	301.898	370.228	303.366	304.116	279.604	308.954	348.427	293.535	300.497	328.212	311.757	336.352	348.952	422.37
306.4	0.04815	784	0	464	0.10752					412	608.147	976.365	487.481	828.328	330.342	197.56	251.101	272.832	368.212	285.888	306.548	291.533	191.474	333.73	319.326	305.788	325.493	351.639	323.48	247.094	369.605	277.421	372.477	243.841	252.05	308.844	212.512	275.851	226.306	234.1	296.022	323.349	269.356	263.878	280.361	268.399	298.118	273.925	318.916
306.6	0.04401	783.5	0	466	0.11822					414	1364.81	834.462	961.955	815.177	387.356	390.994	456.495	250.778	377.671	209.537	365.095	286.956	305.312	233.492	270.284	184.366	234.472	256.175	257.542	256.973	179.852	300.225	200.436	329.229	317.399	178.16	275.975	280.207	230.759	261.037	182.478	247.948	236.562	263.383	275.864	239.386	261.925	244.637	305.764
306.8	0.04402	783	0	468	0.12925					416	758.207	879.472	757.538	623.076	612.736	408.985	348.742	335.619	280.453	290.34	310.879	282.822	197.698	278.568	203.994	181.332	223.32	303.577	212.582	337.031	200.244	234.75	180.329	259.251	250.16	267.199	215.078	213.061	300.928	199.522	224.703	262.768	268.869	226.868	281.573	285.029	232.012	197.463	302.256
307	0.0449	782.5	0	470	0.14114					418	993.997	740.736	1072.89	822.612	633.783	589.984	420.021	641.939	258.696	447.174	328.92	345.536	243.763	422.823	296.198	363.815	263.452	298.78	240.132	341.812	322.356	253.376	208.839	327.458	214.389	243.985	302.171	234.466	278.768	241.543	248.622	227.693	274.664	276.102	238.444	222.058	176.43	271.934	224.451
307.2	0.04351	782	0	472	0.15369					420	1959.66	669.53	1002.49	596.233	395.151	672.442	609.278	357.736	299.361	385.813	322.81	436.063	299.086	415.913	314.867	293.279	290.297	292.573	323.19	230.958	274.994	220.627	232.373	312.473	268.401	253.439	236.835	197.206	257.551	207.869	233.599	177.17	182.406	237.245	240.694	224.326	255.936	230.074	241.902
307.4	0.04386	781.5	0.00057971	474	0.16699					422	1587.98	1010.08	1383.08	725.145	772.487	453.486	328.22	417.972	528.136	261.707	410.275	235.102	312.727	425.931	293.294	233.543	384.712	341.541	315.904	274.338	331.066	351.088	325.289	277.23	272.105	279.63	211.39	229.348	241.678	260.699	215.239	252.819	191.351	251.597	211.776	239.96	208.743	264.348	215.992
307.6	0.04154	781	0.00057971	476	0.18122					424	1251.8	1515.89	746.682	979.26	653.264	846.049	509.938	424.919	388.942	409.112	368.328	189.087	347.563	239.94	353.079	260.492	250.568	315.123	322.884	240.54	265.25	334.566	319.99	238.403	284.591	371.519	220.396	252.333	304.164	274.615	222.346	215.921	260.546	224.362	254.946	253.774	284.232	258.427	260.01
307.8	0.04316	780.5	0.00057971	478	0.19569					426	1462.88	1154.72	1168.08	1066.94	798.052	461.453	543.028	484.115	595.2	493.387	431.034	238.091	367.243	357.298	258.71	359.434	336.553	396.43	363.722	307.43	276.842	245.563	264.564	296.682	298.145	295.851	293.718	275.864	223.102	262.69	257.986	228.887	240.177	228.128	255.962	209.226	216.991	194.964	260.751
308	0.04658	780	0.00057971	480	0.21078					428	1530.77	848.604	1320.43	1180.97	922.497	845.216	681.318	669.633	561.607	661.374	369.497	458.106	476.589	467.704	431.802	349.99	364.143	418.105	325.537	348.777	334.329	324.942	355.661	278.707	276.638	286.981	217.988	259.201	202.288	281.626	258.909	254.978	246.576	294.472	293.424	253.75	250.857	254.857	243.386
308.2	0.04198	779.5	0.00057971	482	0.22685					430	2098.71	2033.26	759.957	975.566	863.136	790.173	783.618	883.616	414.321	592.021	673.439	414.106	499.986	503.768	417.723	470.368	348.967	380.121	407.717	335.44	346.285	277.112	399.662	266.715	266.073	295.437	349.311	350.22	231.607	305.692	308.124	257.906	274.764	248.809	268.029	221.22	255.821	263.022	281.387
308.4	0.04434	779	0.00057971	484	0.24361					432	1123.38	1948.7	1088.92	1931.7	1138.31	954.028	887.563	733.203	850.666	731.198	638.407	469.804	568.163	540.807	578.661	393.261	423.377	484.828	368.291	331.592	365.007	372.019	338.802	358.943	297.281	351.425	381.272	377.774	265.256	345.512	318.446	278.373	203.131	222.552	243.505	304.445	271.613	315.387	270.581
308.6	0.04366	778.5	0.00057971	486	0.26111					434	1763.52	2372.38	1285.28	1719.28	1047.17	1278.55	896.329	617.926	758.758	665.67	522.398	797.082	641.765	607.594	465.135	591.033	591.582	544.878	426.781	407.108	397.846	351.166	328.452	397.108	464.579	366.706	408.142	310.458	308.197	410.098	341.269	326.942	334.631	338.757	313.989	285.442	314.734	254.53	245.695
308.8	0.04477	778	0.00057971	488	0.27928					436	2254.22	2342.54	1551.34	1980.01	1212.16	1099.95	1225.22	1008.1	1044.31	597.016	868.38	644.675	947.346	696.188	728.537	582.987	526.431	400.185	458.772	597.646	430.25	405.309	558.219	449.802	383.495	310.9	365.834	424.791	328.036	362.419	317.24	342.232	344.495	411.234	344.179	301.131	312.255	339.569	283.355
309	0.04422	777.5	0	490	0.29767					438	1693.04	1697.25	2259.74	1742.47	1577.29	1537.56	1379.43	1049.04	1051.6	966.697	615.705	777.424	791.587	616.208	492.925	635.056	641.128	609.331	528.787	458.446	442.306	460.709	488.38	486.741	383.532	416.325	407.722	454.265	406.548	398.918	354.576	368.395	321.132	389.098	393.121	344.192	352.877	327.273	394.025
309.2	0.04616	777	0.00057971	492	0.31663					440	2111.79	1864.73	2777.26	2151.07	1677.04	1312.26	1261.34	1123.12	1290.94	952.505	1143.6	971.245	710.554	805.489	656.908	716.659	563.238	549.654	563.272	615.627	629.722	540.252	504.019	479.186	503.851	492.774	437.776	449.747	417.965	457.279	395.128	442.411	386.627	343.286	401.039	389.771	421.173	339.436	373.741
309.4	0.04563	776.5	0	494	0.33634					442	2722.66	2673.64	2838.76	1859.08	1845.81	1591.67	1401.38	1321.17	1264.76	1215.28	1150.38	970.575	989.039	934.814	794.207	743.326	688.792	669.701	717.814	734.516	589.37	492.882	602.674	557.587	518.782	535.182	498.472	421.71	510.043	498.277	450.73	562.602	421.551	445.731	471.212	417.929	365.868	377.021	471.961
309.6	0.04398	776	0	496	0.35656					444	4115.32	2698.29	2253.59	2606.08	2450.94	1876.91	1919.26	1312.5	1495.02	1238.1	1077.24	1132.21	1243.03	1019.93	846.62	881.308	814.228	778.061	619.38	854.823	866.878	700.313	659.416	673.867	601.521	722.193	570.45	498.897	473.222	530.967	552.903	554.366	527.213	564.221	459.152	445.827	430.945	413.989	454.252
309.8	0.04366	775.5	0	498	0.37687					446	3154.18	3508.83	3455.55	3241.4	2607.31	2141.86	1866.11	1869.48	1471.85	1469.37	1448.67	1323.99	1095.14	924.315	920.011	954.145	884.034	928.287	855.479	908.083	758.452	753.292	604.614	651.217	701.155	655.029	708.342	669.657	508.685	595.255	647.794	591.317	522.108	523.209	467.074	587.148	542.637	484.482	473.547
310	0.04447	775	0	500	0.3977					448	3531.23	4358.78	3541.47	3447.04	2651.75	2417.38	1919.85	1987.11	1649.36	1764.65	1336.05	1275.92	1299.74	1271.19	1237.25	1158.17	1171.21	1053.18	1027	860.543	770.482	897.65	773.788	818.07	711.94	833.064	777.739	671.478	601.206	487.894	664.366	596.931	601.03	597.881	654.485	464.335	559.173	532.764	521.541
310.2	0.0456	774.5	0	502	0.41856					450	4368.35	3714.37	4227.38	3887.13	2597.61	2276.76	2210.3	1930.33	2037.3	1841.79	1669.45	1613.82	1314.02	1286.41	1423.9	1233.01	996.959	1153.83	941.969	1244.31	854.161	998.41	889.655	729.713	766.32	792.092	822.901	621.929	768.207	659.662	742.171	632.434	636.648	622.74	797.243	631.557	722.489	587.362	632.279
310.4	0.04659	774	0	504	0.43976					452	4189.28	4339.44	4343.19	3808.38	3536.52	3458.98	2921.2	2112.61	2140.98	2067.2	1416.65	1728.01	1391.15	1461.64	1490.93	1236.24	1195.51	911.323	1070.12	1051.13	1122.71	1059.33	990.39	1055.67	912.065	921.19	849.106	770.447	777.36	865.5	802.169	744.898	733.553	657.279	730.545	663.042	637.647	641.566	604.86
310.6	0.04342	773.5	0.00057971	506	0.46141					454	6035.13	6425.9	5211.31	5354.93	3302.96	3262.35	2956.78	2594.06	2352.54	2197.82	1688.88	1925.27	1869.45	1500.38	1574.13	1518.04	1229.77	1242.56	1149.66	1271.45	1144.15	1068.21	1164.45	1212.51	937.494	946.595	992.96	864.397	850.473	843.554	778.303	843.889	829.692	749.699	753.791	680.969	728.611	793.812	701.567
310.8	0.04477	773	0.00057971	508	0.48293					456	6321.52	4792.68	5216.9	4349.31	4237.62	3560.85	2728.59	2909.2	2547.65	1913.7	2345.61	1881.29	1824.45	1651.87	1494.01	1452.36	1288.68	1285.98	1203.6	1345.89	1145.49	1153.28	1113.79	1064.33	940.571	1069.66	947.882	919.844	858.69	933.115	963.32	948.882	805.416	839.884	780.898	862.545	847.222	798.674	707.223
311	0.04702	772.5	0.00057971	510	0.50496					458	6470.88	5506.73	5206.38	5465.86	3719.47	3220.59	2591.73	2540.01	2762.12	2094.5	2159.94	2167.6	2196.45	1727.39	1688.83	2058.73	1651	1571.51	1477.19	1511.78	1305.09	1433.54	1188.89	1276.53	1213.96	1068.44	1233.11	1045.08	965.425	901.95	1078.26	887.122	874.561	838.132	842.115	924.335	766.191	836.074	837.111
311.2	0.04603	772	0.00057971	512	0.5271					460	6197.49	6061.2	6230.26	5503.11	4714.41	3425.64	3609.83	3005.31	2842.83	2188.31	2572.79	2455.37	2216.61	1916	1996.74	1770.09	1697.06	1533.26	1737.48	1408.95	1325.26	1494.17	1250.19	1307.18	1276.2	1129.21	1189.24	1179.58	1145.55	1060.44	957.262	1061.85	916.962	861.819	1000.41	882.422	889.561	854.268	865.482
311.4	0.04793	771.5	0	514	0.54893					462	6305.17	6910.86	5761.12	6201.33	4942.93	4361.33	3479.92	3765.42	3165.05	2651.01	2844.01	2442.92	2125.12	2282.67	2044.6	1783.61	1730.11	1597.82	1667.57	1394.11	1667.29	1590.51	1375.79	1383.37	1432.94	1297.14	1302.82	1183.63	1099.29	1106.54	1100.15	1155.3	1031.09	971.901	1013.05	960.63	969.367	941.948	947.365
311.6	0.04611	771	0	516	0.57057					464	6596.16	7066.2	6521.95	5752.82	5673.26	4216.84	3754.92	3597.16	3491.26	2911.91	2738.34	2554.72	2490.97	2317.3	2270.9	2093.71	1703.53	1877.14	1759.72	1518.59	1492.58	1334.34	1580.24	1421.84	1418.29	1382.6	1254.2	1289.8	1232.39	1261.84	1190.24	1152.61	1060.09	1181.03	1020.22	932.286	951.689	1000.83	989.687
311.8	0.04729	770.5	0	518	0.59203					466	8671.42	8448.77	7704.45	6441.28	6123.86	5188.98	4141.27	4129.71	3080.4	2966.84	3032.1	2666.42	2426.54	2421.18	2057.89	1937.1	1884.53	2144.62	1901.4	1696.82	1682.26	1504.6	1775.68	1417.45	1519.53	1358.49	1355.65	1367.04	1321.29	1379.91	1324.58	1281.72	1283.31	1120.03	1156.05	974.436	1045.68	1058.82	969.127
312	0.04685	770	0	520	0.61326					468	8698.16	7921.74	7586.99	7380.46	5722.12	5049.05	4463.29	3880.02	3526.61	3480.74	2942.06	3213.2	3079.14	2247.39	2519.65	2489.92	2359.26	1985.53	1999.15	1871.86	1781.56	1844.65	1593.97	1694.78	1506.41	1511.65	1541.54	1495.38	1532.46	1315.91	1312.96	1376.99	1200.14	1157.45	1401.94	1130.17	1162.23	1189.35	1138.77
312.2	0.04653	769.5	0	522	0.63484					470	9354.26	8390.06	8126.57	8011.05	7651.4	5322.22	4974.85	4384.49	3872.44	3734.17	3448.2	3486.5	2889.55	2681.07	2796.43	2531.37	2464.96	2040.16	1863.1	2017.35	1869.62	1923.42	1925.13	1656.14	1631.85	1741.97	1527.1	1501.27	1405.82	1357.67	1279.33	1420.38	1405.58	1215.66	1223.33	1369.3	1247.1	1286.25	1211.78
312.4	0.04666	769	0	524	0.656					472	9658.82	8837.77	8358.16	8113.52	6822.41	5603.76	5392.93	4787.52	4066.88	4077.12	3759.91	3276.14	3207.44	2742.62	2627.47	2770.42	2267.65	2249.67	2524.54	2118.29	2001.9	2077.9	1993.34	1683.9	1732.97	1711.33	1743.39	1658.15	1676.05	1494.2	1424.93	1521.13	1492.09	1350.1	1407.29	1356.85	1310.33	1382.41	1238.69
312.6	0.04831	768.5	0	526	0.67686					474	10609.1	8880.2	9309.19	8421.94	7690.19	6181.84	5479.37	4721.73	4725.5	4145	3647.24	3464.06	3177.75	3042.51	2972.56	3002.29	2930.05	2442.79	2421.03	2102.62	2446.72	1997.25	2172.73	2096.52	1775.86	1850.79	1702.3	1758.44	1673.83	1607.06	1663.83	1492.61	1408.26	1482.91	1421.53	1473.58	1433.98	1350.52	1394.73
312.8	0.05125	768	0	528	0.69667					476	9831.95	9179.56	10747.7	8420.15	7917.31	6474.32	5917.52	5063.46	4807.65	4301.64	3915.79	3662.83	3568.79	3277.56	2969.25	3059.96	2724.97	2786.49	2307.42	2236.12	2139.25	2161.25	2120.73	2026.36	2154.33	1815.33	1912.43	1610.35	1773.15	1509.71	1706.16	1625.69	1443.09	1540.46	1523.38	1424.37	1492.11	1419.24	1399.55
313	0.05031	767.5	0	530	0.71635					478	10647.3	11062.4	9736.6	10339.7	7812.96	7541.55	6423.33	5870.66	5291.35	4615.15	4324.25	4023.54	3857.66	3163.45	3584	2909.62	2820.11	2720.84	2914.86	2726.21	2388.8	2351.15	2224.44	2191.26	2031.16	2055.69	2218.64	1966.24	1875.74	1722.09	1826.65	1744.44	1695.55	1641.25	1711.76	1534.35	1576.07	1530.37	1501.1
313.2	0.05192	767	0	532	0.73495					480	12375.5	11747.3	10121.8	10279.2	8267.58	7508.13	6719.25	5425.01	4843.24	4734.58	4201.41	4275.76	3821.97	3749.64	3309.92	3386.92	2776.62	2848.84	2974.68	2594.76	2642.3	2654.48	2389.23	2198.56	2344.18	2305.57	1973.59	2105.74	1944.03	1896.11	1913.93	1791.59	1888.32	1844.72	1844.36	1504.02	1769.49	1637.6	1565.77
313.4	0.05051	766.5	0	534	0.75354					482	9831.37	11606.1	13108.6	11208.6	8852.63	7351.37	6941.72	6092.4	5067	5094	4980.69	4265.84	4001.09	4169.76	3791.8	3528.04	3285.54	3042.59	2939.44	2794.96	2721.87	2638.93	2593.49	2321.42	2548.2	2365.91	2270.56	2216.91	1967.25	2077.25	1888.19	2160.67	2015.91	1867.77	1921.55	1851.75	1727.43	1741.15	1664.2
313.6	0.04962	766	0	536	0.77177					484	14054.1	13126.9	10919.7	11498.6	9657.18	8743.06	7115.61	6511.31	6280.63	5569.26	4972.27	4809.88	4417.51	4189.4	3512.48	3570.68	3578.56	3307.74	3188.92	2887.35	2833.89	2710.44	2571.15	2661.1	2511.76	2400.98	2213.36	2219.28	2227.74	2198.67	2301.41	2181.56	1980.32	2010.15	1757.1	1942.92	1839.89	2031.2	1750.71
313.8	0.05007	765.5	0	538	0.78917					486	12205.5	11511.1	13838.7	12206.4	10095.4	8816.29	7517.23	7047.27	6147.15	6067.85	5505.65	4636.36	4305.96	4054.48	3667.04	3768.3	3348.08	3466.08	3561.43	3030.3	2975.06	3091.62	2833.09	2810.21	2679.27	2558.3	2403.08	2270.47	2313.25	2288.49	2360.56	2188.06	2187.28	2019.69	2133.28	1957.5	1922.51	1946.91	1814.25
314	0.04889	765	0	540	0.80612					488	11796.7	15073.8	13583.6	12832	9415	9525.5	8810.02	7964.36	5816.46	5589.2	5817.89	4741.34	4739.67	4164.9	3727.38	4069.51	3939.59	3314.65	3464.4	3519.6	3154.83	3021.88	2817.47	2979.65	2907.59	2435.5	2590.69	2441.41	2524.66	2341.27	2236.54	2170.79	2055	2237.64	2213.4	2117.6	1987.04	1922.4	1898.61
314.2	0.05211	764.5	0	542	0.8223					490	14447.4	14201.8	12994.7	13010.9	9866.95	9454.14	9166.44	7121.18	6808.54	6714.2	5818.01	5777.2	5407.95	4738.28	4586.59	3996.21	4088.41	3521.42	3783.35	3695	3416.82	3274.77	3136.37	2921.13	3054.26	2876.43	2703.53	2609.13	2419.5	2585.64	2514.97	2381.43	2326.1	2406.67	2144.46	2097.92	2158.75	2175.03	2107.06
314.4	0.05262	764	0.00057971	544	0.83785					492	15153.7	14409.7	15795.6	12910.6	11230.3	10237.6	8146.68	7594.93	7361.15	6114.01	5959.07	5855.15	4772.23	5146.82	4720	4184.95	3928.31	4295.93	3933.6	3749.05	3499.67	3445.82	3217.99	3195.23	3321.32	3155.09	2818.9	2995.95	2646.73	2706.92	2453.27	2419.68	2518.89	2329.14	2381.62	2233.79	2328.42	2071.2	2181.21
314.6	0.05053	763.5	0.00057971	546	0.85263					494	16058.1	15951.8	15776.6	15389.7	11606.8	9894.08	9477.44	8285.77	7666.08	7365.99	7015.98	6142.47	5250.26	5112.72	4843.18	4511.87	4270.19	3670.41	3679.14	3726.53	3495.83	3503.58	3476.64	3389.46	3414.38	2984.48	3076.96	2938.23	2790.48	2992.68	2607.62	2561.81	2673.22	2627.36	2479.44	2548.03	2438.27	2348.03	2282.37
314.8	0.04839	763	0.00057971	548	0.86683					496	15556.7	15961.1	18288.7	14375.1	12810.1	10450.4	9535.68	8144.17	7498.21	7362.23	6555.49	5909.33	5875.67	5202.88	5347.88	4902.67	4832.07	4484.9	4335.83	3929.41	4139.41	3687.94	3514.11	3394.49	3387.71	3298.04	3129.03	2973.95	3012.06	2673.14	3001.75	2749.77	2466.98	2739.13	2566.56	2517.34	2401.32	2443.2	2331.5
315	0.04772	762.5	0.00057971	550	0.88042					498	17600.9	17439.2	17873	16059.9	12731.5	12053.3	9252.58	8831.96	8160.29	7832.52	6963.32	6363.16	5957.43	5258.44	5345.08	4749.32	4363.05	4355.49	4519.84	4204.51	4504.27	4051.91	3730.45	3607.51	3535.22	3247.13	3122.04	3144.95	3113.63	3014.7	3048.5	2771.5	2845.34	2756.03	2490.77	2782.6	2660.9	2457.98	2415.78
315.2	0.04621	762	0.00057971	552	0.89378					500	17408.9	17697.4	17776	17658.1	12966.8	12075.7	10447.2	9587.06	8499.32	7096.47	7188.27	6700.29	5989.18	5587.95	5230.94	5223.94	4832.83	5095.85	4533.68	4169.19	4208.26	3807.81	4112.47	3581.11	3732.25	3361.53	3341.29	3332.44	3250.79	3149.81	2872.48	2866.88	2949.4	2933.62	2706.5	2805.01	2733.59	2715.13	2537.63
315.4	0.04801	761.5	0.00057971	554	0.90609					502	18682.8	19376.4	17619.2	18405.3	14170.1	11082.1	10931.1	9873.07	8705.69	8644.68	7450.54	6687.29	6320.09	5966.64	6131.33	5492.78	4952.17	4860.26	4709.41	4539.72	4710.28	3993.64	3900.21	3463.79	3821.18	3513.99	3420.12	3192.83	3332.16	3194.64	3323.41	2888.58	3041.22	3009.09	2976.31	2882.62	2738.05	2605.81	2673.33
315.6	0.04809	761	0	556	0.91767					504	20982.7	17005	18975.9	17493.7	14423.8	12139.5	11710	10227.3	9359.06	8640.58	7368.5	7014.2	6652.19	6351.08	5997.22	5532.01	5235.89	5064.55	4957.84	4714.27	4386.32	4079.7	4207.89	4050.11	3846.44	3776.09	3675.08	3656.81	3415.61	3369.32	2959.81	3289.55	3101.26	3032.15	3176.42	2904.64	2863.28	2876.27	2826.73
315.8	0.04841	760.5	0	558	0.92859					506	18479.1	20579.2	18440.7	19138.5	14736.5	13480.7	11536.8	10379.1	10110.6	8231.13	7966.51	7229.64	6807.77	6575.84	5873.79	5699.15	5817.4	5281.15	5247.33	4818.72	4997.09	4499.76	4272.84	4062.74	4093.25	3745.41	3877.58	3622.09	3412.62	3352.3	3190.18	3182.89	3244.8	3328.17	3152.07	2896.37	3029.76	2981.75	2875.06
316	0.04964	760	0	560	0.93915					508	18730.9	22414	21695.8	20089.5	14181.4	13883.6	10878.4	10212.5	9511.08	9257.89	8353.69	7461.28	7701.29	6880.67	6266.28	5522.99	6050.04	5464.11	5233.77	5156.04	4819.48	4493.84	4444.39	4314.49	3959.1	3765.43	3820.39	3500.94	3719.31	3683.92	3502.9	3305.25	3281.85	3252.53	3129.97	3358.57	3238.2	3052.4	2925.88
316.2	0.04997	759.5	0	562	0.94925					510	21533.9	22560.8	21991.4	20986.4	14877.1	14050.1	11193.5	10831.6	10124.2	8952	9214.24	7701.45	7520.5	6968.31	6677.23	6035.49	5745.16	5829.54	5312	5063.06	4747.96	4991.81	4450.79	4307.2	4269.14	4105.78	4017.28	3903.58	3700.95	3661.38	3752.46	3688.23	3307	3233.27	3363.32	3346.32	3037.22	2948.46	3166.33
316.4	0.05181	759	0	564	0.95755					512	24654.8	21085.6	20557.2	20956.5	17250.8	14891.6	12451.6	11566.9	10300.8	9520.55	8964.81	7936.98	7934.94	7321.1	6841.5	6423.71	6139.29	5737.67	5627.59	5264.66	4821.31	4901.25	4710.27	4342.8	4412.06	4457.56	4085.77	3948.25	3943.35	3791.7	3550.59	3647.58	3714.65	3316.78	3401.88	3292.83	3553.87	3205.49	3156.81
316.6	0.05096	758.5	0	566	0.96543					514	24332.3	21966.3	22397.4	21728	16812.8	13763.7	12346.1	12478.9	10575.7	8950.46	8969.22	8889.78	7738.77	7112.43	7182.95	6059.13	5745.18	5880.25	5963.62	5608.06	5308.46	5023.23	4948.94	4743.65	4429.57	4372.41	4457.26	4162.34	4018.26	3890.69	3755.55	3881.84	3704.69	3476.88	3483.61	3459.69	3487.99	3242.56	3220.56
316.8	0.05018	758	0	568	0.97304					516	21908.4	26089.6	22291.3	23253.5	17187.4	16074	13547.7	11293.5	11867.7	9694.4	9578.19	8391.94	7892.42	7236.25	7145.73	6374.94	6321.88	5605.67	5747.88	5209.49	5551.09	5072.61	4758.37	4639.16	4596.79	4254.71	4576.73	4430.06	3947.73	3977.26	4036.72	4030.95	3721.44	3579.08	3372.68	3400.52	3541.16	3327.13	3244.57
317	0.04828	757.5	0	570	0.97967					518	24004.7	24531.4	24130.1	21719	16280	15500	12918.3	12764.7	10559	10874.5	9360.9	8650.26	7538.99	7740.1	7511.95	7026.65	6395.12	6008.13	6270.72	6143.78	5865.75	5292.19	5067	4733.7	4716.39	4577.9	4248.95	4291.35	4183.94	4127.93	4012.61	3960.2	3904.92	3691.39	3472.09	3614.74	3577.28	3469.66	3380.32
317.2	0.04938	757	0	572	0.9845					520	22937.7	24164	23791.8	22246.2	16797	15780.9	13650.3	12083.8	10865.4	10417.7	9557.12	9121.36	7688.79	8047.09	7473.96	6744.12	6733.3	5874.61	5768.92	5528.76	5661.89	5681.36	4761.11	4984.47	4780.6	4727.89	4389.52	4293.91	4304.11	4007.94	4074.8	3809.76	3701.13	3975.8	3980.47	3574.18	3531.75	3526.62	3454.28
317.4	0.05117	756.5	0	574	0.98947					522	23328.3	24151.7	25687.5	20828.3	19110.2	16335.7	14968.4	12769.3	11673	9761.13	9981.53	8802.85	8650.16	7856.08	7650.49	6935.98	6729.14	6336.94	6491.66	6517.09	5613.12	5678.48	5323.68	5284.78	4934.13	4952.85	4730.01	4498.28	4492.3	4133.17	3774.66	3978.9	3975.16	3938.29	3914.5	3673.46	3755.5	3567.62	3474.74
317.6	0.05267	756	0	576	0.99378					524	24676.5	27200.2	25339.4	22378.8	19343.1	18199.5	16130.7	12957	12010.9	10852.8	10648	9232.05	8898.74	8273.15	7258.18	6925.32	6549.73	6523.95	6220.06	6011.11	5636.93	5443.07	5432.65	5497.45	4866.34	5065.7	4417.11	4620.33	4503.55	4284.08	4163.22	4402.68	4190.57	3811.26	4140.84	3979.5	3645.66	3720.68	3413.05
317.8	0.05281	755.5	0.00057971	578	0.99657					526	25286	24963.9	25722.8	24558.5	17960.4	16653.7	15610.9	12583	11728.6	11390.2	9816.9	9385.24	8915.66	8822.18	7775.74	7949.93	7448.32	6527.03	6494.22	5914.4	6283.25	5847.87	5654.92	5420.81	4970.46	4533.45	4850.55	4490.44	4630.22	4293.49	4611.63	4141.4	4157.13	4083.09	3817.06	3711.21	3937.99	3734.56	3742.72
318	0.04804	755	0.00057971	580	0.99799					528	25627.6	25812.9	25876.4	22176.5	20200.8	16461.4	16460.1	12461.3	12997.7	11352.4	10323.3	10158.7	8602.51	8805.11	8518.58	7069.61	6970.71	6972.68	6253.53	6130.96	6014.52	6150.64	5608.67	5416.35	5129.92	4889.22	4801.89	4768.61	4555.84	4759.76	4455.26	4388.04	4344.27	4074.08	4234.89	3829.39	3912.69	3895.72	3716.21
318.2	0.04476	754.5	0.00057971	582	0.9993					530	27060.5	27318.7	27566.3	27006.7	19286.1	17667.1	15112.6	14390.5	12220.3	12182.5	11115.3	9674.91	9299.43	8691.97	8965.98	7256.91	6967.38	7270.91	6327.34	6762.34	6140.21	6177.33	5742.53	5432.79	4936	5199.19	5006.89	5059.31	4648.71	4818.93	4424.66	4337.13	4150.7	3914.01	4030.43	3981.82	3671.87	3905.96	4001.81
318.4	0.04675	754	0.00057971	584	0.99968					532	29050.3	27073.5	27971.3	22803.3	20262.1	17396.1	15417.1	14796	12341.4	11340.5	10815.9	9037.37	9151.52	8734.38	8408.35	8010.8	7428.03	7154.3	6538.3	6486.83	6395.91	6322.83	5686.61	5480.09	5332.61	5198.43	4978.45	5194.9	4583.12	4622.39	4912.71	4483.28	4324.25	4324.72	4113.6	4292.88	4029.59	3830.93	3933.98
318.6	0.05201	753.5	0.00057971	586	1					534	27400.9	29656.4	24719.2	24876.5	20407.3	16993.3	16457.5	13477.6	12592.1	11245.3	10839.5	10369.4	9111.21	8942.15	8236.99	7513.23	7731.64	6815.48	6612.3	6461.3	6454.91	5845.51	5625.64	5395.08	5386.49	5217.73	5030.57	4845.98	4639.5	4778.39	4610.51	4318.21	4241.03	4073.09	4365.98	4132.8	3992.08	3847.87	3654.82
318.8	0.05236	753	0.00057971	588	0.99952					536	24675.5	25937.9	29397.7	25624.1	21208.6	17290.3	15941.2	13187.3	13052.9	11840.8	11160.2	10523.6	9149.57	8899.16	8105.61	7861.85	7437.33	7219.31	6948	6387.19	6576.18	6082.4	6094.71	5959.42	5336.25	5256.01	5383.62	5187.83	4605.68	4735.32	4558.15	4355.84	4264.22	3987.61	4193	4264.85	4246.14	4234.14	3873.68
319	0.0542	752.5	0	590	0.99794					538	28476.2	27910.3	26497.8	26585	20986.8	18355.9	16713.4	13991	12796.1	11277.8	10832.2	10520.2	9526.68	9282.18	8169.67	8265.59	7933.83	7119.14	6396.4	6465.71	6868.73	5760.32	5993.15	5601.62	5410.44	5172.7	4899.31	5234.96	5106.37	4986.5	4677.96	4488.21	4834.52	4356.29	4250.62	4225.83	4209.87	4138.18	4171.43
319.2	0.05276	752	0	592	0.9968					540	25822.9	29732.9	26367.2	25286.9	22293.5	17615.3	16033.7	14882	13247.2	12153.7	11199	10669.6	9856.92	8847.2	8597.64	7945.5	7783.03	6943.42	7044.68	7228.42	6281.47	6199.65	6153.32	5555.7	5785.8	5326.38	5332.79	5443.14	5086.02	4806.01	4665.53	4378.07	4417.57	4324.54	4267.32	4434.31	4511.77	4160.21	4117.83
319.4	0.05225	751.5	0	594	0.99473					542	24765.6	32226.6	28880.1	22993.1	21477.5	17762.8	17344.7	14818.3	13798.4	13167.7	11033.2	9939.11	9642.81	8645.89	8096.3	7389.76	7451.34	7217.01	6816.42	6522.81	6276.71	6326.94	6312.9	5799.13	5809.98	5425.29	5151.52	4970.33	5265.8	4581.07	4563.81	4581.56	4613.23	4374.65	4596.67	4357.19	3955.56	3987.76	4214.8
319.6	0.05043	751	0	596	0.99172					544	26848.3	28826.4	28078.9	25745.9	21602.1	19716.7	17367.7	13952.9	13056.2	12346.3	10975.3	10054.3	8758.89	8302.59	8381.22	8688.3	7817.92	7166.59	6462.6	7005.86	6372.78	6499.54	5823.51	5926.15	5984.23	5644.87	5495.19	5435.15	5076.4	4682.22	4889.5	4928.22	4394.09	4300.97	4195.02	4405.5	4223.77	4228.12	4194.76
319.8	0.05134	750.5	0	598	0.98819					546	28835.8	29798.4	25628.7	25099.2	21265.2	16821.4	15413.7	14321.3	13009.6	12509.5	12134.3	10300.3	9766.44	9574.52	8650.87	8627.42	7772.18	6548.23	7450.95	6777.07	6020.73	6662.7	6635.63	6046.69	5752.05	5637.45	5505.71	5286.2	5138.16	4768.45	4893.54	4763.63	4445.15	4469.23	4637.21	4482.26	4394.52	4151.75	3837.43
320	0.05219	750	0	600	0.98464					548	28741.8	28876.5	25974	22796.9	21186.4	20013.2	16905.9	14425.6	13243.2	11456.3	10789.9	10417.3	8935.75	9451.79	8571.97	7686.55	7665.51	7320.41	7085.98	6784.92	6471.94	6130.16	5964.96	6130.02	6086.67	5668.67	5364.84	5574.53	5179.56	5090.12	4733.62	4760.57	4581.2	4618.7	4391.43	4376.92	4281.04	3878.51	4208.02
320.2	0.04999	749.5	0	602	0.97984					550	25377.6	30624	26285.6	27033.7	22310.8	19311.3	16136.7	13969.3	13759.7	11549.8	11198.1	11238.5	9257.4	8973.86	7949.4	8531.77	7372.39	7662.81	6658.55	6472.6	6492.55	6010.86	5811.82	6106.43	5431.14	5854.2	5793.95	5047.49	4906.9	4847.18	4887.42	4852.98	4511.54	4688.75	4283.24	4289.75	4451.93	4233.08	3976.07
320.4	0.04892	749	0	604	0.97425					552	28529.9	30150	27843.7	26610.8	22590	19027	16409.1	15913.2	13082.3	12351.2	11534.9	10248.9	10171.7	8452.81	8960.28	8522.04	8090.92	7292.56	6871.7	6677.23	6407.7	6342.96	6131.82	6047.18	5839.52	5668.06	5688.24	5324.89	5190.79	4607.96	5062.09	4728.85	4772.97	4392.24	4635.58	4519.79	4165.82	4190.45	4062.92
320.6	0.04533	748.5	0	606	0.96956					554	27664.3	30709	29685.4	25329.6	20335.3	17847.3	15449.7	13737.1	13922	12758.3	12142.3	10916.5	10001.6	8742.16	8483.67	8353.9	8273.51	7479.52	6789.57	6562.23	6468.65	6428.67	6452.92	5925.46	5967.35	5526.7	5445.49	5347.14	5146.91	5072.29	5064.39	4765.02	4416.03	4218.4	4470.7	4317.52	4293.43	4100.5	4036.66
320.8	0.04659	748	0	608	0.96399					556	26298.6	28630	28323	27183.3	21956.9	18700.6	16590.7	14014.1	12863.5	12670.1	11388.7	10757.3	9504.22	9052.39	8298.7	8003.1	8273.75	7444.93	6824.89	7098.27	6562.83	6062.97	5957.05	6045.15	5718.9	5865.66	5584.72	5108.75	4884.79	4779.64	4758.05	4902.54	4616.33	4555.02	4427.82	4297.29	4254.84	4135.55	4310.49
321	0.05182	747.5	0	610	0.95666					558	29996.8	27936	28451.1	24578.6	20896.6	19185.8	16829.1	15107.5	13300.1	12345.1	11106	10975.6	9545.92	9735.39	8885.14	8126.54	7694.55	7694.93	7369.59	6911.3	6596.47	7101	6233.07	5922.8	5213.85	5591.65	5474.61	5167.18	4778.11	4945.76	4928.39	4732.33	4762.72	4423.79	4479.59	4303.81	4390.11	4218.5	4354.91
321.2	0.05784	747	0	612	0.94941					560	28742.6	31375.6	27088	24530.8	21963.8	18834.9	15913.5	14918.4	13132.1	12357.3	11597.4	10743.2	9803.68	9344.57	8505.81	8850.5	7856.7	7114.05	7198.49	6961.55	6482.47	6567.22	6032.18	5882.3	5915.79	5410.53	5516.17	5469.65	4953.43	4749.87	4719.27	4975.73	4484.84	4679.22	4392.88	4773.46	4269.47	4314.15	4234.47
321.4	0.05455	746.5	0	614	0.94129					562	25038.8	26684.3	27239.2	24966.9	21644	20206.5	16187.9	13339.6	12854.3	11535.7	11792.7	10486.3	10074	8921.36	8362.26	8494.89	7810.6	7388.28	6897.38	6615.17	6552.29	6122.48	5917.73	5984.68	5709.6	5531.62	5685.67	5342.66	5082.77	4916.38	5067.86	4733.31	4771.98	4623.35	4392.01	4353.18	4641.11	4062.06	4122.97
321.6	0.05399	746	0	616	0.93271					564	25759.6	28810.9	30807.8	24254	21768.8	18151.8	16388.2	14345.5	13242.1	11416.9	11609.5	9877.45	9405.49	9135.78	8449.37	7382.4	7648.08	7005.36	7427.39	7362.22	7138.76	6063.03	5836.8	5910.03	5835.94	5259.07	5462.91	4950.35	4490.34	4805.37	4719.11	5126.53	4424.34	4413.22	4561.93	4437.06	4580.85	4216.59	4237.63
321.8	0.0563	745.5	0	618	0.92359					566	25562.6	30586.3	27004.4	25021.6	21203.2	16512.7	17484.6	15065.6	13028.4	12203.8	11001.7	10237.1	9786.66	9569.51	8104	7461.66	7903.09	7075.44	7151.13	6821.99	6720.22	5996.87	6330.65	6082.34	5581.9	5301.77	5379.47	5281.05	4790.83	4811.74	4919.98	4635.19	4678.47	4928.85	4572.11	4379.32	4071.94	4285.38	4056.64
322	0.0546	745	0	620	0.91389					568	32708.3	28473.8	28346.6	24267.9	23163.9	18278.5	16675.3	13971.3	12441.4	11923.9	11210.9	10671.7	9684.07	9211.74	9019.07	7807.01	7487.06	7748.22	7107.58	6134.72	6582.29	6183.01	6096.84	6312.56	5914.68	5338.11	5357.86	4943.65	5032.73	5045.42	4839	4840.88	4689.33	4627.86	4457.24	4289.26	4423.85	4438.01	4164.56
322.2	0.05656	744.5	0	622	0.90527					570	29547.4	29071.9	26906.4	25562	19920.9	19058.5	15392.3	15166.1	13266.8	11679.3	11396.5	10520.8	9846.67	8979.39	8317.74	8544.7	7657.24	7044.42	7435.52	6420.62	6540.49	6450.36	6197.23	5480.22	6173.75	5237.17	5255.51	4999.23	4749.4	4742.74	4710.99	4566.27	4286.22	4316.39	4563.17	4268.59	4259.06	4551.58	4058.25
322.4	0.05673	744	0	624	0.89521					572	27922.3	27462	30709.2	29925.4	20220.8	18666.7	15300.7	14388.9	13067.3	12970.3	10807.9	10588.3	9254.45	8507.39	8761.8	7698.8	7157.02	7536.01	6907.14	6718.79	6605.74	6391.42	6214.58	5997	5517.12	4790.87	5356.83	5395.05	5140.25	4844.32	4626.63	4797.31	4405.53	4245.29	4089.16	4033.88	4060.17	4272.76	4163.39
322.6	0.05469	743.5	0	626	0.88651					574	28030.1	31451.8	27574	24800.1	18930.3	16103	16624.9	14710	13416.2	11566.8	11209.6	10254.2	9532.02	9348.99	8010.32	8147.62	8059.56	7469.84	6683.83	6533.42	6561.7	5656.31	5715.08	5917.5	5816.35	5648.18	4844.96	5091.72	4961.84	4518.19	4683.19	4042.54	4398.32	4316.38	4323.53	4366.03	3806.73	4062	3834.7
322.8	0.05484	743	0	628	0.87669					576	29424.1	27193.9	28220.5	25380.6	19201.2	19071	15974.5	15041.8	12292.8	11604	10471	9769.17	9877.3	8538.78	8549.53	8275.4	7274.96	7400.15	7102.6	6641.73	6336.26	6248.98	5826.67	5402.84	5573.97	5546.87	5030.21	4974.69	4922.9	4593.53	4403.85	4541.57	4567.93	4206.08	4211.77	4289.4	4007.46	4001.69	3941.29
323	0.056	742.5	0	630	0.86683					578	26350.3	27169.2	25913.3	23414.2	19972.3	18463	15673.6	13509.6	11772.6	12503.2	10483.2	10552	8552.18	8695.21	8701.39	7657.89	7600.39	6858.42	6793.22	6698.68	6565.87	5831.39	6081.13	5756.48	5881.61	5047.2	5132.24	5070.24	4925.91	4707.31	4434.83	4620.04	4345.88	4345.93	4215.97	4331.77	4191.41	4027.56	4135.93
323.2	0.05653	742	0.00057971	632	0.85749					580	26511.4	29622.5	25142.1	24108.3	20462.9	17668	15564.9	13588.3	12209.3	10951.7	10548.6	9774.42	9604.78	8604.25	7498.85	7615.12	7581.63	6649.55	7359.7	6575.15	6691.13	5823.67	6156.97	5728.81	5645.83	4931.83	5137.97	4952.88	4865.76	4885.82	4956.21	4675.72	4561	4118.85	4046.63	4478.11	4017.55	3929.72	4135.41
323.4	0.05474	741.5	0.00057971	634	0.84701					582	28686.5	25991	26835.9	22987.6	22100.4	18653.4	14777.1	12896.1	14132.3	11591.6	10223.1	10677.5	9045.86	8807.52	8183.71	7739.1	6818.32	6348.87	6234.02	6811.92	6525.27	6020.62	5781.58	5990.93	5688.27	5219.4	5087.03	4963.18	4570.11	4833.91	4215.95	4274.25	4423.65	4199.03	3906.51	4083.47	3830.04	3831.08	3765.22
323.6	0.05637	741	0.00057971	636	0.83693					584	26733.3	26340	25918.7	23820.5	18240.9	18734.8	15376.5	13354.9	11847.4	11019.6	9762.68	9251.5	9424.79	8773.88	8375.48	7634.43	7363.74	6970.11	6528.99	6449.92	6179.25	5974.71	5743.51	4844.95	5371.39	5072.85	4756.72	5084.33	4740.12	4628.27	4289.83	4533.84	4460.78	4177.59	4357.04	4416.03	3995.12	3962.24	3799.39
323.8	0.05843	740.5	0.00057971	638	0.82606					586	27414.3	29323.7	27238.1	23728.7	20037.5	16151.6	15952.4	11884.1	13882.9	10174.9	9697.69	9114.69	8607.52	8397.88	8386.88	7572.46	7401.54	6177.92	6369.05	6674.62	6007.68	5807.99	5449.13	5190.58	5170.88	5079.54	4787.72	4569.8	4447.18	5012.29	4336.81	4009.3	4291.84	3841.07	3958	4003.66	4076.45	3700.88	3871.49
324	0.05748	740	0.00057971	640	0.81537					588	28672	28701.6	24635.8	22623.4	19899	17525.4	14955.6	12814.2	11843.9	11538.8	10005.8	8560.94	8523.3	8557.16	7239.7	6785.68	6304.61	7184.17	6128.12	6352.42	5500.37	5671.93	5329.84	5093.7	5055.49	5066.8	4649.56	5105.74	4834.05	4580.54	4479.66	4044.49	4050.51	3971.61	4329.3	3733.29	3757.51	3654.2	3568.79
324.2	0.05594	739.5	0.00057971	642	0.80474					590	23281.6	28114.1	24598.2	23939	18138.4	17786.7	17718.5	12858.8	11945.1	9939.72	10178.8	8389.99	9202.09	8529.29	7632.07	7842.81	7275	6521.86	6699.12	6416.51	6216.29	5629.03	5462.7	5052.7	4994.07	4881.26	4621.98	4865.64	4365.62	4220.16	4306.96	4343.21	4215.1	4065.02	4193.35	3762.17	3964.25	3795.5	4062.42
324.4	0.05401	739	0.00057971	644	0.79406					592	28718.6	21527.8	29073.6	22117.6	18469.6	16963.3	14918.5	13299.8	12257.8	9654.89	10016.8	9083.32	8832.61	8389.88	7795.91	7182.68	6581.85	6838.79	6300.12	6043.53	6225.01	5472.77	5492.65	4984.58	5047.18	4809.68	4756.42	4857.01	4054.28	4127.93	4293.38	4285.07	4431.68	3923.32	3920.32	3822.66	3889.95	3921.78	3525.45
324.6	0.05364	738.5	0.00057971	646	0.78301					594	26352.3	26355.7	24665.8	24292.8	17802.9	16502.8	13951	11806.7	12806.2	10880.1	9297.07	9203.82	8515.76	7893.36	7690.69	6438.03	6520.78	6545.15	6107.35	5891.03	5584.48	5297.23	5233.81	5210.18	5165.24	4708.2	4753.28	5017.27	4408.71	4097.56	3930.57	4410.01	3870.91	4164.87	4103.55	3671.41	3783.24	3672.29	3777.8
324.8	0.05364	738	0	648	0.77183					596	25951.6	27605.3	25190.7	22144.4	20447.7	15486	14241.4	11229.7	12154.3	10958.2	8989.08	8491.27	8969.49	7966.09	7342.69	6449.58	6595.04	6711.26	5913.65	5614.36	5861.98	4970.65	5577.29	4604.29	5213.89	4939.34	4593.5	4960.08	4724.81	4227.68	4065.22	3749.49	4248.52	4042.41	4094.23	3485.34	3400.73	3685.87	3635.96
325	0.05337	737.5	0	650	0.76025					598	23280	25791.5	24155.3	21150.7	19185.3	15130.3	12639.8	12954.5	11270.7	10102.6	9303.98	8783.13	8519.7	7544.91	7457.3	7859.24	7072.25	6514.67	6274.02	5796.22	5694.27	5182.3	5290.86	4926.04	4870.27	4835.37	4659.98	4450.98	4303.71	3999.52	4137.78	4283.63	4082.69	3988.1	3915.97	3428.48	3713.58	3535.37	3616.33
325.2	0.05677	737	0	652	0.74887					600	21813.9	21954.5	22882.4	23620.7	15770.6	16870.1	13000.9	11078.1	11321.3	9785.75	8312.47	8833.19	8808.26	7441.23	7438.2	7065.71	6024.59	6284.69	6503.38	5958.28	5655.92	5025.04	5267.27	5108.73	4599.06	4675.25	4281.77	4901.12	4245.84	3904.25	4062.28	4270.86	3761.94	3714.23	3976.95	3793.33	3835.1	3677.38	3564.15
325.4	0.05661	736.5	0	654	0.73777					602	24149.9	21826.6	24089.8	23362.3	17446.1	16620.6	12858.3	13298.6	11119.3	11106.5	9458.55	8630.76	8153.98	8000.56	7130.32	7063.87	6089.93	6117.69	5594.81	5311.09	5638.08	5681.9	5129.58	4969.96	4849.98	4627.54	4062.97	4111.25	4072.44	3733.28	4058.05	3791.89	3782.24	3570.63	3553.85	3615.68	3622.82	3566.79	3481.95
325.6	0.06043	736	0	656	0.72628					604	25046.6	23723.1	23671.9	18192	18551	14356	13781.3	10450.2	10341.7	10194.5	9072.64	8256.28	8649.91	7710.95	7555.95	6430.9	6312.46	6435.04	4795.46	5389.6	4907.04	5048.48	5018.32	5172.83	4724.28	4620.37	4438.63	3857.1	4189.57	3982.96	4030.23	3688.08	3571.41	3772.6	3661.9	3496.25	3735.04	3353.97	3506.92
325.8	0.06007	735.5	0	658	0.71523					606	24480.3	22429.9	25502.5	20768.1	16253.3	15573.3	13724.7	12052	10754.7	10550.8	7647.98	9002.96	7797.97	6674.66	7126.83	6758.42	6111.97	5543.31	5701.22	5694.4	5215.59	5536.24	4868.46	4564.15	4421.81	5058.79	4360.58	4019.67	4065.39	3944.29	3517.19	3531.56	3429.98	3965.8	3932.34	3447.66	3110.37	3709.26	3297.64
326	0.05772	735	0	660	0.70343					608	22626.4	20113.9	21809.4	22953.1	17533	13230.1	12249.8	10525.4	10884.2	10668.7	8764.46	8590.02	6689.84	7897.5	6921.65	5810.44	6166.06	6043.71	6698.5	5668.73	5224.7	5263.54	4551.42	4603.79	4610.5	4945.85	4434.65	4104.17	4054.44	3842.55	4015.53	3651.69	3446.44	3676.38	3348.05	3525.12	3625.37	3435.75	3273.39
326.2	0.05697	734.5	0	662	0.69265					610	21350.5	25998.5	22499.9	22191.8	16251.7	16771.2	12293.5	11351.1	10086	9490.89	9072.62	7687.47	7584.37	7386.85	7010.08	5883.25	6155.45	5951.37	5696.88	5160.94	4764.03	5392.74	4974.87	4395.8	4374.68	4201.35	4070.56	3515.37	3969.47	3589.49	3705.65	3826.57	3502.64	3343.97	3205.82	3418	3198.6	3096.58	3128.57
326.4	0.06008	734	0	664	0.68129					612	22678.3	21678.4	22845.1	20504.2	15954.9	14628	14337.4	10486.6	10817	9457.45	7977.48	7885.09	7792.73	6984.46	6323.55	5808.84	5595.01	5958.49	5792.69	5334.85	4926.6	5071.53	5244.18	4529.37	4156.24	4344.21	4060.36	4129.06	3963.28	3797.67	3473.37	3376.21	3496.17	3365.45	3434.2	3442.86	3362.76	3245.84	3030.97
326.6	0.05961	733.5	0	666	0.67143					614	22104.4	19390.5	19744	18164.6	15828.7	14419.1	12823.4	11834.4	8907.24	7968.27	8493.55	7470.61	7533.39	7183.29	6534.1	6119.75	5424.85	5531.85	5374.94	5257.89	4686.01	5066.43	4059.13	3961.81	4064.82	4255.81	3959.32	3792.04	4130.58	3653.2	3404.29	3247.68	3468.08	3294.63	3321.96	3482.03	3313.21	3130.03	3036.35
326.8	0.05748	733	0	668	0.66041					616	23336.9	23774.2	25015	19944.4	14888.2	13839.2	12512.8	11720.4	9337	9931.79	8638.55	7752.96	6964.79	6511.12	6160.53	6109.15	5511.45	5381.68	4628.07	4640.8	4749.02	4321.7	4666.38	4436.5	3895.8	3914.28	3866.54	3839.77	4154.94	3291.1	3320.41	3369.88	3257.51	3485.88	3038.16	3052.15	3009.66	3176.25	2824.75
327	0.05916	732.5	0.00057971	670	0.64936					618	18559.9	22094.5	20413.1	18798.8	16552.4	13251.2	11679.6	10871.1	10255.1	8358.57	7967.37	7971.46	7306.63	6584	6316.54	5837.78	6509.82	5226.64	5184.1	4984.54	5527.61	4297	4321.73	4600.51	4190.02	3785.04	3692.67	3580.82	3600.43	3926.76	3477.37	3673.93	3397.9	3293.86	3014.35	3048.21	3040.76	2957.26	2812.76
327.2	0.06327	732	0.00057971	672	0.63791					620	22613.8	18197.3	22609.9	18172.2	16363.5	14282.5	11100.1	10055.7	9410.81	7673.46	7924.82	8243.83	7167.86	6360.56	6140.74	5910.45	5245.95	5573.64	4697.86	4322.63	5253.93	4048.18	4875.09	4636.75	4456.1	4337.93	3797.16	3748.28	3443.56	3488.51	3238.99	3585.43	2911.58	3522.56	3587.45	2895	3164.61	2780.47	3072.24
327.4	0.06348	731.5	0.00057971	674	0.62704					622	18154	21372.1	20645.5	19334.1	13986.9	12246.7	12138.8	10665.4	9761.21	8220.24	6667.28	6345.23	5937.87	6218.47	5327.51	5854.61	4812.08	5429.85	5109.97	4523.86	4292.21	4034.84	4127.24	4052.03	3750.63	3795.1	3186.87	3790.19	3655.04	3380.26	3507.2	3092.37	3113.83	3150.25	2798.95	2857.81	2855.08	2727.81	3262.89
327.6	0.06133	731	0.00057971	676	0.61683					624	23175.6	20573.3	20620.4	18108.9	14259.7	10423.2	9226.19	8929.62	10042.7	7128.66	7772.71	6931.94	6848.39	6074.21	6182.91	5994.66	5184.35	5179.4	4641.88	4060.18	4061.84	4214.55	4233.62	3749.01	3189.2	3730.59	3846.25	3344.46	3545.59	3089.76	3190.42	2845.46	2848.89	3357.82	2926.89	3244.67	2912.48	2486.41	2798.13
327.8	0.0612	730.5	0.00057971	678	0.60601					626	21692.7	17759.1	19104.6	18531.8	16130.6	13199.4	10876.5	8958.58	7591.96	8082.85	7240.6	6050.16	6905.51	6096.85	5754.12	5204.73	5451.88	4801.96	4298.73	4850.98	4844.88	4261.42	3752.09	3800.38	3605.69	3341.3	3750.52	3178.7	3723.39	3414.45	3557.2	3032.27	3027.47	3097.3	3049.72	2561.82	2776.62	2864.32	2705.68
328	0.05967	730	0.00057971	680	0.59565					628	19506	18932.3	20255.7	17542.6	12785.3	14531.2	10145.1	8505.38	9461.8	8336.91	8085.62	7234.48	6745.21	6295.23	5567.73	5323.34	4066.17	4723.58	4355.93	4990.37	4527.48	4071.74	4407.73	3818.61	3758.1	3601.6	3075.59	3573.23	3071.17	3445.23	3420.2	2929.64	3096.02	2894.8	2962	2914.23	2672.65	2896.16	2512.94
328.2	0.05785	729.5	0.00057971	682	0.5851					630	17086.7	21725.9	19070.5	14089.1	13525.2	11999.5	10598.4	9771.53	8908.11	7947.84	7865.31	6792.68	6348.93	5305.53	4788.68	5030.39	4784.99	4786.53	4149.34	4604.16	4273.56	4031.05	3742.71	3730.48	3936.56	3429.33	3083.98	3241.4	3156.81	3003.16	3216.95	3046.47	3182.48	2931.32	3056.11	2714.63	2752.81	2758.62	2737.02
328.4	0.05972	729	0.00057971	684	0.5743					632	18872.7	19472.6	16187.6	14980.3	12683.3	11417.4	10532.7	7594.6	9474.03	8085.15	6533.64	6546.22	6034.19	5592.63	5620.48	4483.82	4324.64	4779.49	4039.84	4309.06	3666.75	3667.05	4610.82	4301.47	3827.79	3822.65	3234.98	2846.81	2960.84	3359.4	2692.4	3021.53	2835.04	2560.72	2707.11	2655.1	2570.22	2641.09	2725.92
328.6	0.06008	728.5	0	686	0.56293					634	18012.8	17936.5	19882	16291.3	11531.9	10123.4	9695.06	9122.68	7688.45	8264.61	6480.54	5876.94	5752.13	6081.59	5531.15	5514.09	4542.58	4513.02	4323.38	3880.4	3945.78	3709.14	3303.16	3375.57	3567.41	3719.42	3323.6	2994.02	2936.8	3188.26	2888.1	3099.01	2728.27	2653.06	3052.92	2581.96	2600.81	2436.67	2606.12
328.8	0.06079	728	0	688	0.55262					636	21988.8	16728.4	19512.9	16749.9	9652.29	11889.2	10661.7	10458.8	6679.21	6967.47	6838.06	6736.13	6709.88	4976.65	4716.29	5278.33	4622.84	4474.23	4363.63	4026.08	4042.32	3714.35	3654.08	4146.97	3001.41	3564.11	3078.7	2811.12	3111.68	2939.74	3123.62	2922.39	2618.98	2538.36	2925.3	2747.4	2561.28	2595.21	2619.34
329	0.05793	727.5	0	690	0.54149					638	16870.9	17266.5	18438.6	14257.6	12445.2	10264.2	8839.62	8283.87	6594.55	7574.06	6068.85	6920.63	6043.42	5713.64	5383.2	4663.13	4163.02	4413.59	4123.61	3763.58	4230.15	3436.25	3406.97	3202.89	3237.94	2997.05	3245.47	3340.9	2926.79	2796.76	2999.27	2843.05	2723.74	2613.63	2961.44	2405.33	2359.12	2852.97	2338.72
329.2	0.059	727	0	692	0.53142					640	16973.7	18231.5	20187.4	16975.7	13884.8	10648.2	8237.31	9361.82	6623.56	6642.11	6335.97	6272.82	4802.2	5889.24	4286	4303.11	4673.23	4701.37	3961.69	3994.94	3769.13	3625.92	3833.27	3505.22	3146.47	3430.88	3291	2667.85	3089.52	2914.69	2840.76	2559.05	2568.75	2487.74	2467.84	2496.15	2384.35	2581.02	2416.62
329.4	0.05707	726.5	0	694	0.52158					642	17731.9	15353.3	16366.8	15066.1	13404.1	10327.6	9715.64	8083.58	7834.84	7591.05	6623.8	5547.18	5672.48	5379.83	4961.03	4884.22	4478.03	4536.48	3983.87	3470	4042.04	3404.16	3773.02	3125.1	3210.91	3280.85	3048.47	3029.72	2492.75	2570.72	2945.77	2317.85	2484.55	2332.07	2531.33	2348.5	2440.38	2404.79	2496.99
329.6	0.05653	726	0	696	0.51071					644	17664.3	15269.5	16103.6	14284.6	13281.9	9935.8	9337.94	8779.84	7572.88	7149.21	6615.84	5731.6	4809.87	5020.48	4875.32	4716.75	4113.57	4000.9	4089.26	3724.49	4236.66	4042.09	3189.75	3221.73	3080.83	2921.35	2716.73	2655.93	2967.46	2865.78	2715.06	2372.13	2635.73	2468.76	2539.81	2499.88	2418.31	2608.36	2294.99
329.8	0.05669	725.5	0.00057971	698	0.50041					646	18832.5	17278.6	14885.3	13917.1	13263	11904.4	7394.45	7158.47	7289.08	6552.56	6691.04	5666.19	5340.47	4955.36	4235.87	4334.12	4096.19	3645.83	3919.78	3445	4419.27	3168.35	2828.83	3354.81	3022.26	3153.5	3071.15	2324.61	2177.11	2920.32	2712.32	2616.04	2772.14	2363.77	2414.46	2159.68	2631.91	2153.95	2037.56
330	0.05632	725	0.00057971	700	0.4904					648	17617.4	16393.7	17100.7	15881.8	11271.4	9643.06	8354.99	7817.46	6274.57	5856.44	5437.46	5655.27	5954.62	4598.64	4601.58	4216.39	4039.88	4184.87	3077.14	3239.93	3029.68	2451.62	3025.3	2585.6	2971.38	3217.15	3026.36	2508.57	2717.66	2297.13	2561.29	2231	2127.43	2066.14	2185.06	2021.21	2103.34	1981.81	2276.2
330.2	0.05844	724.5	0.00057971	702	0.48111					650	12554.1	16478.8	14807.9	12919.3	10107.9	11339.1	8218.34	7593.51	6669.39	7050.57	6298.2	4482.88	5659.69	4587.22	4884.64	3658.28	3928.9	3900.83	3690.77	3658.16	3638.88	3345.79	3462.5	2817.01	3224.57	2893.73	2680.31	2086.49	2496.69	2310.3	2543.16	2305.43	2181.32	2317.74	2524.62	2196.03	2287.58	2281.72	2323.08
330.4	0.06079	724	0.00057971	704	0.4713					652	16255.1	15980.9	17843.2	10788.2	12608.9	11630.9	7989.11	7338.18	6023.26	6269.31	5336.48	3847.12	4251.58	4298.6	4545.8	3828.09	4231.26	3105.26	3563.87	3454.28	3674.62	3206.73	3080.55	3059.64	3362.63	2521.01	2741.14	2400.08	2641.22	2352.48	2529.01	2386.94	2720.5	2328.14	2059.15	2079.01	1761.04	1815.26	2226.96
330.6	0.0598	723.5	0.00057971	706	0.46166					654	17265.2	21448.1	16003.3	14243.7	12574.7	8589.03	7866.06	6650.19	5838.21	5641.3	4948.42	5595.79	4616.33	4474.58	3651.95	4064.49	3340.03	4201.75	2911.63	3328.75	3962.27	3098.86	3432.22	2769.61	3056.87	2636.1	2174.44	2817.96	2745.11	1810.75	2214.67	2458.21	2358.78	2325.93	2092.52	1992.21	2178.13	2036.11	2003.5
330.8	0.05876	723	0.00057971	708	0.45198					656	13699.1	16097.7	15410	12167.3	10605.6	9495.59	8635.48	7309.17	6290.19	6915.02	5329.08	4467.64	4836.84	4232.21	4353.84	4015.06	4000.84	3234.06	3301.84	3225.37	2853.65	3141.02	2268.79	2908.73	2852.52	3121.74	2323.49	2584.71	2371.98	2216.2	2217.74	2133.58	2220.79	2676.25	2145.73	2316.45	1955.4	2251.16	2023.97
331	0.05584	722.5	0.00057971	710	0.44256					658	16101.3	13877.5	13621.9	13159.7	12106	8016.48	8800.09	7209.02	7584.38	5573.82	4861.15	5480.73	5038.62	4429.08	4115.09	3317.58	3709.62	3324.22	3075.71	2858.34	2680.15	2671.99	2811.65	3057.78	3216.52	2444.93	2829.35	2587.74	2304.9	2283.47	2246.33	2219.3	2003.25	2200.57	2005.36	2122.46	1921.27	1706.42	1968.18
331.2	0.05677	722	0.00057971	712	0.43233					660	15921	17608.6	14085	9733.8	10862.7	9205.27	8123.45	6786.87	6736.34	4422.49	4548.8	5382.08	3862.16	4263.24	3958.98	3844.48	3706.71	3094.41	4082.57	3310.16	3349.53	2533.43	2502.76	3190.57	2963.74	2616.48	2403.59	2561.53	2293.43	2511.48	2126.52	2469.98	2045.41	1949.82	2022.92	2240.63	2010.73	1875.15	1840.76
331.4	0.05594	721.5	0.00057971	714	0.42413					662	18546.6	13069.5	13685.2	9693.13	12137.3	8573.79	6800.45	7518.48	6316.73	7175.47	6132.8	4993.36	5014.53	4100.84	4106.06	4228.87	3708.99	3455.04	3519.94	3152.41	3003.51	2736.29	2969.82	2350.37	2360.93	2723.7	2739.75	2189.52	2340.87	1918.54	2331.49	2140.98	1883.34	2109.82	2195.37	2091.64	2257	1969.18	1872.37
331.6	0.05603	721	0	716	0.41496					664	14926.1	16720.7	10815	12475.4	9020.12	9747.66	5890.58	6348.58	6297.43	5444.71	4709.96	3847.21	4368.15	4286.64	3638.64	3348.23	3381.5	3906.97	3385.94	2807.17	3766.4	2977.03	3043.73	2382.47	2801.11	2329.85	2606.66	2309.43	1937.79	2131.29	2041	2063.02	2121.43	1909.96	2160.07	2201.06	1717.6	2046.48	2179.43
331.8	0.0597	720.5	0	718	0.40682					666	11513	14126.4	13407.2	12595.7	7710.57	6909.73	7931.72	5938.36	5077.87	5871.31	4472.79	3969.78	4036.96	4666.39	3284.59	3972.53	3638.22	3404.96	2971.16	3000.97	2692.03	3066.18	2348.75	2541.66	2658.7	2643.31	1996.69	2200.39	2052.56	2259.56	2309.73	1910.78	1775.51	1984.28	1708.92	2102.75	1832.17	1548.75	1950.24
332	0.05782	720	0.00057971	720	0.39812					668	13776.7	15513	10910.6	13111.2	11559.6	9087.44	6586.26	6591.18	6670.68	4555.56	3994.05	3828.21	4090.24	3925.02	4497.18	3789.64	2987.39	2392.81	3000.99	2708.48	3077.81	2285.21	3021.43	2813.58	2360.6	2332.99	2329.4	2381.21	2039.9	1584.53	1721.33	2287.75	1889.25	1825.91	1978.42	1844.43	1791.38	1993.9	1708.77
332.2	0.05742	719.5	0	722	0.38924					670	10628.7	16511.5	12667.2	8808.38	7817.22	8068.42	6224.75	7355.51	6327.28	5096.01	4791.45	3734.91	3100.26	4340.9	3589.17	3669.99	3531.87	2884.35	3598.31	3587.46	2392.37	2924.57	2641.01	2725.33	2612.6	2716.01	1969.7	2182.96	2249.45	2072.64	2124.92	2325.36	1929.93	1969.28	1926.19	1582.22	1738.68	1871.02	1796.5
332.4	0.05889	719	0	724	0.38035					672	11182.3	13731.9	12341.5	9537.19	8927.58	8839.33	6642.03	5582.8	5692.03	5518.59	4766.26	4953.36	3935.54	4501.98	3924.61	3732.79	3614.73	3204.81	2858.15	2829.52	2553.68	2714.83	2114.12	2755.68	2306.61	2460.23	2229.06	1942.46	1813.04	2288.04	2364.46	2202.56	1695.9	1696.54	2021.24	1760.96	1716.8	1915.97	1749.17
332.6	0.05799	718.5	0	726	0.37238					674	14989.4	13352.1	9459.85	13191.2	8199.93	8200.21	7032.51	7811.37	4790.3	5224.82	4221.06	4821.65	4141.88	2999.48	3156.92	3756.05	3562.82	3886.88	3066.28	2790.69	2264.99	2950.67	2522.64	2448.95	2603.98	1918.58	2086.74	1813.79	1943.44	2010.47	1700.59	2278.84	1723.78	1979.37	1846.28	1768.7	1781.06	1722.23	1725.29
332.8	0.06071	718	0	728	0.36538					676	13364.3	12689.6	12644.3	10962	10567.3	6940.63	7455.42	6180.35	5864.23	4698.44	3600.03	3639.86	3057.11	3139.84	3974.81	2696.31	2922.61	2629.61	2834.42	2724.2	3187.06	2438.84	2004.36	2080.75	3030.88	2365.06	2306.36	2513.36	1768.3	1920.63	1289.64	1639.08	1590.7	1646.43	1656.99	1975.84	1483.7	1943.95	1767.88
333	0.0623	717.5	0	730	0.35793					678	16718.5	12852.5	12294.7	7244.46	9509.6	6779.36	4731.54	4302.57	6173.48	4215.5	4546.03	3247	3447.53	3282.62	3468.01	3039.53	2346.99	3233.69	3332.1	2495.71	2749.18	2372.52	2681.16	2397.05	2154.15	2091.26	1924.44	1881.66	1344.8	2183.16	1848.24	1732.63	1651.47	1591.86	1767.07	1422.79	1439.33	1945.4	1955.29
333.2	0.06339	717	0	732	0.35101					680	12422.3	16120.5	10783.8	8746.36	8792.05	5918.11	7310.83	4944.81	5043.04	5034.86	3269.3	4187.54	3906.65	3836.54	3590.48	2807.5	2856.49	3298.57	3274.71	2838.11	3101.33	2027.84	2274.68	1673.63	2247.44	1778.92	2278.44	1835.14	2479.02	2157.22	1389.45	1786.66	1969.45	1736.49	1497.55	1521.84	1679.73	1785.26	1678.16
333.4	0.06313	716.5	0	734	0.34356					682	14971.6	10504.1	12436.6	9622.66	9275.49	5801.02	5049.14	5989.05	4107.56	4863.95	3930.34	3111.13	4055.06	3522.46	3100.11	2277.74	2703.87	3515.6	2283.06	2447.3	2556.9	2764.56	2515.57	2281.94	2018.64	2043.74	1974.37	2066.53	2049.62	2070.45	1627.53	1519.2	1694.8	1696.4	1347.71	1424.38	1963.02	1540.81	1728.1
333.6	0.06498	716	0	736	0.33616					684	9819.87	12838	13130.9	7207.64	8513.2	6563.18	7699.38	4943.13	5315.05	4100.41	5293.62	3436.94	3919.46	3742.31	3041	2382.37	2676.66	2431.68	2307.22	2479.37	2079.88	2109.89	1687.92	1890.29	1953.25	1898.83	1869.49	1826.2	1673.21	1558.46	1796.92	1539.96	1788.87	1408.88	1472.15	1535.89	1258.38	1264.38	1628.54
333.8	0.06221	715.5	0	738	0.32913					686	11883.1	11898.8	13318.1	9698.42	7117.83	5957.53	4944.39	4987.43	4214.52	3671.79	3668.08	3136.31	3542.85	3386.91	3287.72	2962.18	2863.82	2224.77	2423.52	2707.48	2476.75	2327.97	2224.07	2121.77	1781.37	2066.26	1892.75	1917.58	1627.37	1891.3	1778.39	1871.61	1360.36	1448.34	1665.28	1658.05	1600.35	1173.37	1551.83
334	0.06222	715	0.00057971	740	0.32309					688	12128.2	10138.5	10455.1	6550.89	5617.19	8472.32	6214.44	5086.42	5676.49	3488.4	3934.85	3042.05	3969.63	2924.41	2551.36	3354.07	2504.86	2724.58	2581.45	2247.61	2070.5	1643.6	1885.52	2438.71	2065.01	1511.95	1892.92	1932.2	1506.7	1718.41	1451.79	1328.81	1622.06	1512.14	1000.5	1666.41	1521.53	1595.03	1546.03
334.2	0.0612	714.5	0.00057971	742	0.31518					690	11770.7	9274.62	11976.4	9297.13	6371.06	6284.22	4473.3	4632.98	3676.12	4027.14	3561.19	2553.3	2973.38	2496.61	2366.26	3153.84	2847.48	2899.1	2246.52	2277.59	1397.24	1389.75	2071.75	2101.81	1572.57	1767.85	1822.89	1852.87	1821.96	1676.16	1408.89	1589.74	1174.54	1335.06	1251.1	1762.43	1419.09	1396.58	1486.71
334.4	0.06187	714	0.00057971	744	0.30787					692	11460.9	10545.4	9892.44	9229.95	6866.13	4587.82	5530.55	5002.42	3069.39	5396.96	3979.98	4315.75	3003.98	3019	2900.24	2745.39	3132.62	1928.33	2791.88	2195.41	2139.81	1835.07	1690.9	1690.53	1711.43	1513.39	1660.63	1421.62	1461.3	1811.32	1473.47	1310.69	1360.14	1495.09	1484.91	1498.82	1216.77	1319.94	1285.33
334.6	0.06592	713.5	0.00057971	746	0.30031					694	14334	9077.28	13326.2	7087.76	8659.73	5765.68	6409.48	4899.48	4486.71	3392.43	4305.69	3407.5	2942.85	2525.5	2630.99	2264.84	3481.24	2175.51	2441.77	1908.68	1829.41	1843.3	1372.14	1553.45	1806.07	1500.67	2343.1	1737.36	1203.89	1489.11	1619.04	1567.8	1514.11	1318.73	1229.19	1240.76	1304.93	1407.47	1287.36
334.8	0.06206	713	0.00057971	748	0.29259					696	8629.07	7682.46	10843.6	11159.3	5054.01	5379.4	4944.79	3832.09	4275.99	3617.99	3433.32	3761.36	3517.55	2690.7	3205.38	3214.28	2800.54	1660.93	1883.25	2309.67	1907.01	1965.25	2061.58	1355.4	1680.94	1618.07	1681.97	1523.94	1360.29	1415.18	1975.59	1148.81	1517.63	1254.65	1195.93	1259.99	1353.36	1278.35	1108.07
335	0.06289	712.5	0.00057971	750	0.28544					698	10920.8	9023.4	10466.6	6159.75	6287.05	7371.42	5586.42	4839.72	3826.57	4163	5259.83	3692.03	3166.15	2498.97	2425.27	2891.78	2416.82	2350.88	1866.94	1849.52	2003.03	2314.2	1570.62	1277.94	1453.95	1678.34	1633.2	1545.04	1687.74	1544.33	1457.2	1445.64	1258.12	1260.27	1336.01	1239.89	1486.8	1456.54	1111.85
335.2	0.06206	712	0.00057971	752	0.27665					700	13418.1	7949.69	8420.94	9922.52	6407.03	5409.58	3925.3	4567.96	4627	3760.88	3132.6	2482.53	2748.54	2862.51	1877	2511.8	1887.38	2201.83	1814.39	2061.2	2061.18	1444.08	2200.47	1364.19	1005.08	1347.37	1597.38	1503.26	1568.01	1191.74	1587.03	1124.77	1641.7	1413.99	1007.74	1486.26	1439.14	1213.37	968.287
335.4	0.06541	711.5	0.00057971	754	0.2691					702	9117.09	8076.79	10536.9	8130.12	5354.67	6024.16	4001.11	4065.96	3348.25	2997.04	2524.49	3134.5	3155.57	2393.83	2704.87	2664.56	2591.93	2313.32	1900.54	1614.76	2135.16	1857.93	1629.11	1573.25	1310.07	1616.37	1462.17	1555.68	1516.16	1684.4	1421.68	1281.85	1124.05	1329.51	1413.27	1232.06	1702.65	1254.64	919.77
335.6	0.06203	711	0.00057971	756	0.26183					704	11037.7	8716.07	10707.5	7299.31	6866.4	4148.6	4228.81	4030.47	4599.32	3918.26	3266.77	1948.73	2945.19	2383.95	2078.41	1990.88	1867.19	1639.37	1837.02	2190.72	1797.3	2257.26	2042.06	2037.36	1646.74	1276.41	1308.09	1210.05	1378.67	1508.99	1652.33	1120.68	1474.45	1291.43	1225.57	1193.63	1355.1	1282.79	1068.02
335.8	0.06198	710.5	0.00057971	758	0.25596					706	13712.9	7997.81	12005.5	8249.99	8294.96	4574.21	5305.9	4352.4	2724.99	4698	2626.28	2881.98	2995.94	2643.01	1811.86	2368.28	1793.91	2085.47	2318.95	1543.17	1976.51	1330.73	1884.77	1562.76	1779.9	1721.78	1762.24	1238.57	1552.01	1398.76	1087.22	1067.71	1336.34	1224.28	624.772	898.593	938.347	1092.15	1073.25
336	0.06126	710	0.00057971	760	0.24945					708	7272.56	12259	8501.83	10512	6095.38	5174.21	4860.17	4972.59	3234.67	3085.54	2951.57	3517.06	2242.66	1657.13	2507.54	2546.76	2379.59	1515.14	2067.42	1722.11	1312.51	1769.86	1574.23	2041.31	1469.12	1888.13	1396.81	1019.42	1587.83	1347.46	1113.87	1364.16	1538.38	1249.93	1116.05	1446.47	1123.37	1297.13	1266.01
336.2	0.06441	709.5	0.00057971	762	0.24307					710	6826.52	9702.96	13506.5	8341.85	7567.46	4613.05	3300.8	3778.74	4346.15	3166.79	2567.01	2240.06	2996.69	2326.53	2533.99	1941.26	2494.59	1757.44	1870.16	1476.81	1477.12	2355.5	2018.4	1631.79	1757.13	1593.28	1489.17	1419.1	1265.32	1186.19	1276.71	1069.25	1371.48	1091.41	1307.06	1363.65	959.186	940.152	1084.98
336.4	0.06265	709	0.00057971	764	0.23745					712	12774.6	8573.9	9601.53	9344.54	7736.07	5266.43	4470.97	3607.53	3858.18	2516.51	2989.99	2740.14	2272.16	2098.42	2148.23	1990.83	1682.68	2342.94	2016.49	1712.76	2378.29	1555.79	1403.98	1480.54	1757.71	1322.95	1696.08	1289.72	1510.98	1215.51	1002.16	1201.95	1154.54	617.436	1028.52	1121.46	809.084	942.565	1229.21
336.6	0.06313	708.5	0.00057971	766	0.23302					714	12396.6	5846.3	9894.86	9358.03	8182.87	5209.29	3944.5	3417.24	3841.07	2559.75	3290.93	2251.59	2652.69	2601.83	1778.83	2677.67	1493.51	1733.15	2111.12	2247.78	2020.78	1555.39	1227.21	1875.6	1353.2	1246.02	1256.08	1098.97	1424.5	1156.79	1056.32	1903.15	863.815	965.775	1297.67	1104.01	1163.75	986.16	1199.77
336.8	0.06154	708	0.00057971	768	0.22889					716	15342.3	7960.52	5573.13	9485.83	6706.32	2663.75	5005.05	3644.03	3551.19	4053.88	3141.01	1969.99	1971.28	1964.07	2523.14	1819.83	1703.39	2407.96	1688.1	1636.87	1394.58	1395.15	1605.11	1142.39	1580.95	1206	1045.66	1153.41	1358.24	1181.29	1018.51	1195.3	966.987	1038.26	999.735	1178.51	1144.33	1207.8	1116.49
337	0.06828	707.5	0.00057971	770	0.22306					718	9558.51	7151.41	8450.32	6812.18	6401.93	5279.47	6449.62	4874.96	2642.02	2809.51	2723.33	2732.56	1849.83	1781.45	2872.35	2803.32	2061.87	1757.69	1384.6	1362.37	1573.78	1161.38	845.462	1757.64	1457.36	1348.52	787.04	1091.55	1236.12	994.548	1469.21	1400.03	1151.63	1093.12	972.581	1030.66	843.757	741.612	971.321
337.2	0.06576	707	0.00057971	772	0.21769					720	8458.03	7870.54	11389.4	8508.42	6531.75	5002.55	5429.04	4265.39	4518.57	2539.19	3199.91	3183.6	2511.63	3024.46	4195.93	2120.62	2492.73	1505.2	2854.53	1505.8	1415.05	1623.12	1639.08	1926.41	1295.14	1606.62	1279.57	1143.76	1162.6	733.173	1066.98	1126.05	1018.89	1223.08	946.67	835.241	1013.29	991.801	977.869
337.4	0.06458	706.5	0.00057971	774	0.21317					722	5047.64	8010.74	8055.49	7483.08	5460.77	4300.36	4176.73	4366.63	4083.98	2472.21	2444.27	2507.3	2566.61	2934.33	1660.34	2380.76	1516.29	1784.92	1814.37	2039.04	986.209	1463.33	1400.33	1457.7	1239.86	1063.48	1046.54	1033.32	1229.76	877.706	1101.58	1197.04	1009.27	1032.19	1079.53	799.732	984.864	1087.14	1137.29
337.6	0.06664	706	0.00057971	776	0.20945					724	14052.8	6605.5	7011.15	5104.58	5619.31	4004.66	2683.95	4165.18	2434.41	3039.95	3255.23	2964.42	2539.97	2274.17	1707.45	1438.84	1816	1652.81	2585.06	1693.4	1703.44	1052.03	1245.14	1577.39	1531.19	1247.23	1267.45	1135.72	1155.25	1236.92	1193.7	1012.33	1008.25	1117.08	910.321	903.149	1163.25	1038.5	698.813
337.8	0.063	705.5	0.00057971	778	0.20523					726	9848.42	12442.5	10150.9	5237.67	7026.22	3667.02	4205.68	5867.19	2924.25	3721.57	2568.14	2434.89	2049.5	2837.51	2531.11	2589.22	2203.08	1682.88	2630.16	1563.66	1197.64	1538.22	1079.31	1431.67	1049.78	1493.73	1261.86	1126.87	1111.29	999.415	1156.34	1109.94	1153.9	1177.74	1047.09	1391.1	754.4	894.155	835.605
338	0.06294	705	0.00057971	780	0.20081					728	13233.6	9837.95	10018.3	5751.17	3503.84	3985.08	4156.22	4234.7	2136.2	2683.99	2752.17	2495.11	2004.72	1768.15	2769.49	2043.89	1771.13	1801.9	2396.25	1372.94	1511.59	1112.62	1308.41	1519.51	1565.84	1355	772.468	1229.36	1251.09	982.763	1122.09	1170.07	909.415	1025.14	1082.11	1090.56	1006.71	661.398	911.713
338.2	0.06276	704.5	0.00057971	782	0.19579					730	9573.84	6523.88	10273.4	6561.69	3314.53	5915.02	4429.1	4016.79	5003.94	2621.82	2590.66	1819.82	3631.14	2168.11	2255.8	1946.46	1390.79	1228.53	1883.27	916.77	1095.27	1408.84	1396.12	1120.74	1059.69	961.299	1080.8	1024.05	985.814	942.773	975.315	1167.03	800.266	683.394	837.09	1176.78	821.352	1236.2	729.61
338.4	0.06465	704	0.00057971	784	0.19201					732	9854.28	6743.7	7794.06	7467.08	3130.32	6333.23	6153.85	3256.38	1801.82	3784.08	2056.9	2524.65	1612.69	2064.62	2501.18	1676.73	1191.67	1409.81	733.245	1514.92	1237.67	1278.34	1702.2	1104.85	1277.29	759.625	1238.08	1222.62	1166.23	1078.53	754.369	992.161	894.245	893.085	1015.5	528.207	871.689	672.454	1273.5
338.6	0.06579	703.5	0.00057971	786	0.18711					734	6764.97	8750.35	5656.28	6554.52	5835.47	4069.55	4898.03	3894.32	4185.68	1659.42	3983.26	1805.74	2174.51	2379.46	2471.68	1803.66	1840.08	1223.93	2118.06	1669.04	1703.82	1377.77	871.241	1130.91	1069.33	1332.52	1230.71	877.407	757.927	1223.99	993.542	879.806	1050.27	1144.63	914.937	1212.86	722.479	1294.18	956.963
338.8	0.06501	703	0.00057971	788	0.18107					736	7802.31	12286.1	7287.54	5641.97	5391.87	5189.61	4191.88	4544.83	3809.45	2982.38	3453.37	2201.86	1705.44	1766.04	2446.55	1768.36	1585.44	1857.32	1965.26	1263.6	1433.11	938.986	620.594	1424.35	1245.86	1136.96	1035.12	1626.95	1024.24	1255.77	755.288	687.72	1044.11	1076.4	650.327	868.343	1005.44	853.435	1122.48
339	0.06811	702.5	0.00057971	790	0.17666					738	9749.61	5287.29	6472.21	4224.23	6162.42	1267.73	5786.3	5594.06	3610.69	3210.16	2618.33	2499.04	1418.19	2414.46	1870.62	2256.68	1774.36	1297.56	1370.28	1772.32	1343.87	1268.54	1894.28	1795.35	1433.44	1162.35	1020.2	794.883	760.364	842.867	931.054	1037.85	607.846	654.93	1059.86	764.428	1190.04	816.435	1430.23
339.2	0.0676	702	0	792	0.17155					740	13756.4	8898.74	11833.2	5936.63	3807.77	3923.65	5959.46	2874.98	2525.34	3615.07	2705.17	2463.04	1574.74	3342.75	1532.77	1782.22	1428.18	942.74	2003.47	2097.88	1376.63	1431.09	1249.28	1062.3	1210.29	903.385	1142.69	999.837	1167.05	916.299	1115.19	1146.6	1068.87	1175.42	928.649	688.876	756.276	1112.4	926.64
339.4	0.06868	701.5	0.00057971	794	0.16647					742	12301.6	7729.68	7969.5	9410.74	4250.3	4846.86	6631.28	4137.38	2427.21	1855.91	1802.84	1383.81	1160.24	1604.02	1783.78	1563	1459.6	1617.12	1379.1	1155.64	1358.39	1218.11	1162.97	1443.75	978.364	1128.4	1129.66	1027.61	1032.31	1195.13	865.859	1104.08	835.358	547.403	1023.47	946.515	804.81	618.583	742.808
339.6	0.06665	701	0.00057971	796	0.16297					744	17411.3	12305.4	11976.3	8812.44	8069.26	2483.96	3978.51	2456.34	3037.09	3339.64	1143.23	2614.02	1901.9	1881.15	1730.17	1894.63	883.006	2080.85	1573.4	1042.77	1047.37	594.055	1260.01	1535.41	448.472	745.081	1262.4	1013.79	643.797	834.396	975.885	972.556	858.439	642.316	725.23	1287.18	900.277	1148	830.302
339.8	0.06613	700.5	0.00057971	798	0.15863					746	12978.9	8941.8	8947.86	5198.8	3462.31	3148.8	3143.76	4615.95	3671.48	3286.38	2361.75	2662.08	2339.79	2031.59	2406.73	1943.75	1277.54	1547.12	1938.02	1297.9	1218.08	1562.48	1168.01	611.672	1209.99	872.465	1506.25	939.969	852.955	633.821	824.294	1001.42	684.622	426.309	898.739	753.739	926.801	1052.29	1134.6
340	0.0641	700	0.00057971	800	0.15488					748	12420.9	8447.93	6334.04	7112.32	3199.72	5558.92	2492.44	2800.53	3209.97	2184.62	3178.68	3034.64	2148.36	2216.08	1401.28	2723.47	560.103	1849.88	1334.98	1264.53	1189.68	1534.62	1406.84	1066.24	1304.67	1407.97	910.249	867.15	973.438	931.26	1032.71	1199.89	784.922	678.655	386.535	776.164	810.629	606.315	647.804
340.2	0.062	699.5	0.00057971	802	0.15052					750	13747.3	13363.8	11289.6	3675.6	2574.96	3018.92	4869.21	2657.87	2920.19	1907.43	3434.41	3117.16	2340.08	2303.91	1664.38	1954.78	2311.95	2179.63	1635.44	972.935	1442.99	720.024	1235.08	1104.02	1585.04	1505.18	1101.75	945.216	1004.48	1102.83	1108.11	621.749	1068.42	411.933	555.104	986.015	506.34	693.238	602.647
340.4	0.06583	699	0.00057971	804	0.14729					752	8695.27	5670.74	9756.87	7049.84	9039.53	5287.31	4752.57	4107.59	2211.33	1611.25	2583.22	1028.05	1341.09	1114.72	1373.17	2019.49	1193.02	1310.91	1598.27	1840.8	941.657	884.936	1204.26	1266.12	1576.15	773.602	1308.76	540.293	672.567	1232.37	906.541	778.53	394.032	970.956	738.002	938.115	748.087	750.709	1279.46
340.6	0.06519	698.5	0.00057971	806	0.14436					754	10203.4	9267.72	6279.57	4876.22	3110.78	4492.66	3812.29	2590.91	2479.41	2761.66	2321.29	2863.26	2211.4	2034.41	2478.29	2406.47	1128.75	1938.36	1551.54	1715.63	886.316	1301.22	1893.02	891.651	841.362	982.405	639.377	502.786	746.796	868.382	1027.67	797.792	632.286	1223.46	886.645	729.322	693.088	922.889	886.848
340.8	0.06889	698	0.00057971	808	0.14062					756	8143.15	10389.4	18889.5	7526.92	4021.5	5279.8	5073.42	4856	3630.92	1330.85	3255.34	2322.57	1285.77	923.005	2440.8	2490.52	2226	1599.76	1875.39	1416.1	1426.34	1416.06	1058.52	1210.62	805.102	1333.49	966.153	806.913	933.436	840.597	508.285	630.76	978.65	857.978	347.399	918.492	1229.98	1064.38	882.149
341	0.06763	697.5	0.00057971	810	0.13594					758	11928.6	12455.9	14768.6	10331.3	4541.2	7502.67	3449.84	5008.12	2197.8	2344.18	1935.72	1914.35	3373.38	2581.09	1743.06	1401.06	1956.35	1946.25	1067.76	2015.11	1631.88	1460.17	1161.07	1242.79	1375.66	908.834	935.092	712.22	961.701	809.618	933.226	942.254	769.751	972.187	853.125	687.35	654.142	234.61	679.571
341.2	0.06839	697	0.00057971	812	0.13356					760	19680.7	10132.6	6890.11	4254.35	5967.96	5265.81	3283.17	3603.61	2036.37	3239.17	2371.06	1975.87	1967.84	1131.42	1815.18	1561.39	1687.13	1579.94	2091.15	1696.98	1684.18	1002.5	1041.83	1354.47	1133.01	1213.93	1152.03	1771.01	994.956	893.386	1024.82	516.556	888.823	1196.1	644.511	798.746	800.224	844.855	1324.09
341.4	0.06838	696.5	0.00057971	814	0.13116					762	6379.33	10464	16331.8	7136.5	4402.25	8343.12	3063.75	5827.1	2572.39	3124.44	2623.54	5301.9	2180.33	2019.6	1588.87	869.533	1390.63	2072.96	1238.06	1464.71	2010.92	1733.43	1155.86	1247.23	732.344	1111.09	1526.71	1013.06	1326.9	921.561	610.749	1116.93	969.222	988.729	1620.54	640.199	740.86	1001.07	921.77
341.6	0.06835	696	0.00057971	816	0.12789					764	15774.7	13666.6	13979.9	9072.06	5890.49	5223.39	4743.32	3827.45	2648.25	4083.68	1931.77	4221.22	2270.97	1342.89	1933.78	2171.8	1195.26	2360.19	2125.81	1401.43	1416.61	2042.72	1359.85	1767.28	1059.13	1002.66	611.991	908.833	747.561	533.239	913.581	545.88	580.214	966.915	734.759	1222.77	807.461	474.073	663.515
341.8	0.06798	695.5	0	818	0.12426					766	16096.1	9069.66	9803.76	5856.02	4215.68	3466.47	3582.77	3095.49	3718.99	2878.1	2186.26	2543.65	3812.12	918.28	1416.05	1454.41	1475.53	1836.88	2189.93	1450.52	775.133	1739.01	2201.34	1736.79	1013.11	1328.28	1124.38	874.621	764.913	1101.86	708.817	1015.75	1247.81	895.495	708.445	874.693	647.958	619.517	686.935
342	0.06744	695	0	820	0.12157					768	5565.99	13486.7	10915.7	8997.04	3860.28	3552.58	2357.6	4082.29	3059.34	2277.31	2469.93	2616.25	1712.87	1578.73	1171.48	2033.12	1269.89	2377.07	1017.4	747.386	2003.09	1132.99	1529.74	852.626	1042.1	836.029	1159.18	825.779	1120.29	1012.67	909.234	752.024	1063.32	1025.56	521.779	700.907	714.359	726.641	834.703
342.2	0.06539	694.5	0	822	0.11905					770	10039.3	13959.5	9636.9	6223.19	6462.33	3268.84	4499.66	4199.9	1849.97	3523.22	2745.3	2691.72	2477.72	982.285	3300.06	1542.61	2879.58	2212.53	2211.67	1209.93	1446.68	879.615	1116.62	874.479	496.504	940.18	1047.98	573.584	1363.36	973.748	249.892	1203.37	919.432	500.045	538.145	670.133	690.258	563.25	860.602
342.4	0.06401	694	0	824	0.11612					772	16377.9	24281.5	9136.7	10274.1	3580.08	4228.12	5033.27	5253.58	3824.75	3623.62	2627.64	2786.66	2905.26	1684.53	2488.88	1302.5	1626.64	1901.63	2297.3	1021.09	964.674	1308.69	961.061	1635.66	599.122	974.963	616.151	807.521	1266.49	672.929	777.096	1169.82	951.376	577.762	609.734	692.392	1014.18	875.829	983.17
342.6	0.06441	693.5	0	826	0.11268					774	15270.8	9159.14	9401.12	5951.36	3707.6	2611.17	3687.31	4798.88	1965.39	2993.37	3369.95	2447.81	2255.42	523.093	1439.76	1487.61	1541.64	1826.26	1732.84	1407.31	1099.08	934.768	991.188	1866.29	793.36	1001.4	796.142	604.72	1451.33	2154.56	733.701	702.158	675.637	593.721	631.159	1155.01	627.805	798.742	675.158
342.8	0.06562	693	0	828	0.10974					776	7875.4	11755.8	11493.4	6146.33	6022.81	4940.52	4590.95	4617.55	2888.53	2839.99	2557.28	1887.57	1940.85	1246.44	1649.23	2621.72	1001.32	806.036	1663.97	1324.04	567.66	1185.23	1230.12	2123.13	1000.79	777.561	1066.87	548.559	1046.81	928.639	822.941	591.461	890.068	799.17	825.595	1021.85	485.984	1086.35	953.31
343	0.0656	692.5	0	830	0.10843					778	24397.2	12120.7	13654.2	7766.52	11255.9	4175.31	4710.42	1702.98	2386.56	7141.86	2644.26	2619.39	1403.94	2402.97	2898	949.368	1486.74	1674.42	2245.81	1121.16	1403	770.546	1058.13	1291.25	281.814	710.172	930.01	1369.53	540.758	662.237	779.209	952.626	1173.81	504.265	1040.68	584.782	945.952	637.672	820.498
343.2	0.06568	692	0.00057971	832	0.10599					780	25085.5	20154.6	13185.5	9489.76	6993.14	3820.62	4464.85	6300.45	2148.89	3546.28	1973.48	3371.24	1654.59	1148.73	1935.77	1809.92	1529	2444.71	1221.06	1410.06	1562.31	114.224	761.123	1331.17	872.235	825.558	699.558	832.633	1278.98	683.096	1024.35	420.368	942.667	653.739	627.232	1085.49	344.987	714.621	1060.43
343.4	0.06788	691.5	0.00057971	834	0.10361					782	25804.4	2593.59	9622.33	8953.52	6581.34	1978.2	9243.39	4723.57	2537.66	1692.97	3847.67	3241.9	2341.32	1966.27	1814.1	1521.65	1584.65	2064.55	2389.71	1587.33	2736.8	821.99	1122.54	742.397	499.454	944.069	1529.91	686.799	1067.14	629	1134.86	435.373	1257.95	539.099	712.721	808.806	887.238	678.952	1808.01
343.6	0.06704	691	0.00057971	836	0.10128					784	23281.6	14596.1	4020.82	7770.14	6188.09	6623.27	4345.15	4111.57	6231.35	6660.1	2367.12	2394.01	2652.7	1628.86	1870.97	2092.22	3092.5	767.973	2315.08	822.934	1029.67	1578.55	1046.81	871.451	1241.25	1368.61	1023.84	709.615	1446.4	242.95	703.95	1345.55	719.199	696.802	874.843	578.032	1042.03	645.391	1018.6
343.8	0.06699	690.5	0	838	0.09901					786	27548.4	13792.4	7248.97	4794.55	5738.65	4743.48	3120.97	5796.74	2369.74	3597.22	4098.47	2726.98	3851.77	1466.46	2708.66	2167.64	1515.28	1743.28	449.187	2547.12	1459.24	1632.39	1079.09	1352.28	1168.92	1714.19	1442.68	640.355	1394.37	920.313	1210.11	924.935	444.818	862.182	688.643	865.472	632.102	1450.37	760.508
344	0.06651	690	0	840	0.09678					788	18934.4	15644.7	13877.1	12348.1	11269	5948.04	2775.75	4798.14	3825.53	3075.15	3929.05	2805.97	2584.07	5010.14	1396.29	1118.75	1745.21	1472.21	924.405	1599.04	1778.15	2200.32	1478.36	1275.21	1102.32	936.386	892.332	944.676	1541.03	954.012	749.429	1036.81	920.181	295.937	860.224	1094.54	1047.13	1183.73	1203.36
344.2	0.06667	689.5	0	842	0.09462					790	15628.5	5854.26	12052.1	7652.38	8163.46	8985.55	4746.24	3296.89	7169.14	2535.76	1157.17	3647.6	2417.4	1777.94	2262.37	2675.86	2859.55	2513.67	1903.04	1497.16	1132.7	1194	1399.33	1556.16	1462.17	1286.46	815.521	779.687	1019.78	706.466	682.45	1144.6	1260.85	1143.92	662.268	987.277	1338.36	577.655	929.923
344.4	0.06437	689	0.00057971	844	0.0925					792	14192.1	12050.1	9056.31	3494.88	10459.2	5745.94	7362.88	4207.12	2581.17	5893.77	3273.85	2707.72	1739.59	1610.76	1911.12	2170.4	2581.53	2765.05	1797.58	3092.03	2175.65	824.271	1436.18	1603.1	582.436	772.356	838.771	699.825	478.026	824.413	1235.88	845.28	324.906	235.904	756.786	509.21	622.879	1060.64	702.395
344.6	0.06273	688.5	0.00057971	846	0.09044					794	14557.8	17146.6	17552.8	14422.3	6514.37	5968.11	6577.64	4369.52	2671.01	3711.91	3389.87	1669.46	1284.67	3300.11	3066.75	2852.28	1899.93	1069.03	2362.97	1276.4	1352.63	1273.34	946.501	891.468	1797.67	1597.31	1742.54	1134.31	1185	377.392	1278.93	957.235	756.304	889.435	548.481	673.393	642.366	544.607	989.57
344.8	0.06646	688	0.00057971	848	0.08844					796	29942.2	9609.21	20430.3	14863.8	6722.47	3070.59	4684.12	6297.76	4311.82	5584.63	4127.86	3150.14	4208.22	3415.22	2711.69	2728.82	3136.61	2031.1	871.213	1476.45	1700.22	2338.27	1111.31	1182.4	1237.06	586.294	2019.33	852.481	1322.63	389.532	281.56	1073.08	862.186	834.226	1207.37	694.415	810.302	1264.89	1015.79
345	0.06822	687.5	0.00057971	850	0.08649					798	19921.6	11518.8	20990.4	19191.7	6890.54	5667.41	4817.62	4173.79	3240.26	3926.16	2920.77	2660.15	2180.41	2998.95	3254.27	1297.4	1816.27	1318.83	1431.74	1864.59	1588.97	2248.15	1578.8	1078.3	1022.42	2055.17	1604.44	879.274	736.629	1101.61	480.552	460.858	1242.91	1375.26	1245	793.438	1058.91	1235	1050.99
345.2	0.07094	687	0							800	18227.8	15326.5	11456.4	8831.44	8752.06	1950.75	6050.32	953.011	6233.62	2227.56	2696.61	3654.95	1962.71	2845.26	1676.96	2657.91	1038.87	2728.04	1104.92	3145.45	2128.59	1236.15	2357.96	1251.1	2223.65	995.847	830.269	676.718	646.008	1028.61	991.21	570.992	731.498	1060.58	597.238	245.649	777.775	1119.44	1007.24
345.4	0.07244	686.5	0							802	20974.9	12309.4	11772.1	10161.2	9703.03	5335.14	5659.18	5410.15	6466.14	3801.18	3458.97	2816.27	4613.6	2386.2	2214.55	2747.23	2130	2409.05	2664.38	2148.84	1512.48	1438.74	1676.45	1722.76	2284.12	1407.75	731.692	812.75	888.722	953.729	1028.87	976.498	1412.67	727.2	702.855	928.082	722.5	923.623	369.332
345.6	0.07444	686	0							804	9615.24	8962.71	12082.9	9372.01	3330.46	6866.31	5260.9	4525.28	5682.17	1563.14	5674.7	3210.95	1184.46	3007.85	1510.53	3045.55	1975.26	1845.01	2543.01	1295.96	1735.06	1794.81	1089.02	882.978	2076	1449.11	1000.44	832.954	1250.78	1526.92	939.323	1202.63	774.104	1213.61	630.995	1388.83	1317.87	1107.94	1218.47
345.8	0.06973	685.5	0							806	22156.6	11083.3	11095.4	7451.67	4274.19	4955.45	5957.76	5197.89	4072.33	3612.63	3655.62	2987.71	3957.41	4484.98	3380.64	1205.77	3159.51	846.195	3003.6	1323.73	1416.96	2015.46	802.409	1968.39	1289.22	1759.61	2058.57	980.99	823.892	1786.36	432.584	927.844	597.946	865.584	925.296	1066.83	1270.1	1370.47	1406.28
346	0.06657	685	0.00057971							808	25448.2	22793.5	21315.1	5497.91	8790.16	7241.72	1228.96	3173.97	3751.03	4944	4493.21	6796.23	2491.22	2017.68	1859.65	2484.28	1157.27	1304.81	1028.77	2535.56	2384.26	1899.22	1646.77	618.696	1896.59	2077.17	1324.21	1131.12	1207.95	1265.66	776.479	1060.31	719.414	1088.99	762.647	915.303	1045.88	501.66	802.371
346.2	0.06721	684.5	0.00057971							810	13066.2	15524	20489.1	6778.02	3624.81	4458.06	6320.32	4925.17	6684.09	2126.98	3471.2	4209.44	1930.91	5630.22	3297.61	1783.05	1915.75	901.148	1912.94	2193.07	2256.39	354.856	1354.3	1433.59	600.195	1144.4	1222.84	1297.2	1233.47	708.804	910.271	1307.41	1264.47	404.366	883.94	1223.8	980.896	769.6	1156.17
346.4	0.06547	684	0.00057971							812	15992.6	16077.3	22451.9	12785.2	13015.9	6126.55	5856.6	4490.55	8359.09	3931.55	3956.93	2504.71	1980.44	4576.86	2814.26	2879.49	3903	1832.15	3480.28	3289.27	1348	1276.63	523.187	1642.84	769.856	1027.92	559.662	796.646	1020.67	2312.09	1408.15	784.066	1079.47	1150.41	1104.03	1061.33	554.683	706.981	1017.95
346.6	0.06425	683.5	0.00057971							814	13769.4	20468.2	16926.5	4736.01	10440.2	8610.25	1989.12	4044.33	1005.92	4930.72	4867.98	2950.29	2354.79	4059.52	1736	2149.29	4007.33	2126.91	2239.63	2104.55	1774.46	1673.47	1602.01	1006.65	2072.54	1652.38	1000.07	952.847	654.819	993.713	1432.6	1148.7	885.936	1914.71	826.411	595.251	942.866	1166.1	869.046
346.8	0.06457	683	0.00057971							816	22480.6	18759	3156.78	15792.8	7807.85	4814.68	6132.95	2349.57	5671.78	4567.48	1666.09	1503.8	3808.88	2873.43	2650.04	3016.66	2559.2	1199.29	3880.8	1503.67	2216.13	2098	2194.05	686.641	811.483	768.844	880.229	695.522	932.899	1019.86	2087.7	1405.05	1017.07	1095.51	316.732	505.616	867.98	921.973	1776.52
347	0.06496	682.5	0.00057971							818	8577.48	6468.96	12848.7	9907.91	9952.1	9787.01	7672.72	4806.39	4717.81	7503.69	4233.54	4994.98	1411.95	2625.1	1509.19	3927.01	2352.63	1989.49	699.333	1324.61	3518.59	1945.92	1678.67	2107.99	1985.23	1259.18	1196.51	1423.68	819.941	1436.12	1002.94	721.983	2189.43	668.154	1400.31	1138.6	1572.11	1318.69	635.818
347.2	0.06721	682	0.00057971							820	29379.9	8755.85	14800.8	10168.8	5101.03	5867.66	5683.18	11072	6993.5	4779.1	3901.91	1183.7	2172.75	3649.08	3384.66	3428.32	1335.97	3260.39	3100.88	897.94	1055.61	1791.95	1904.53	895.247	2024.93	1124.45	1985.84	1165.44	696.173	800.125	896.181	860.25	1179.81	913.392	1322.72	636.492	1811.96	1636.75	1016.86
347.4	0.06731	681.5	0							822	29884.3	13379.3	10108.4	1296.93	11443.3	5956.71	4335.48	5657.17	6581.44	4388.78	5732.51	5208.77	2936.65	5116.68	4401.42	2049.24	1915.79	4612.05	1462.05	918.801	1718.4	2443.02	2521.47	1285.89	1385.46	1645.01	1565.71	890.106	1138.12	1494.84	786.816	1249.66	2175.72	700.266	673.967	754.278	2053.9	883.821	665.357
347.6	0.06984	681	0							824	15287.9	6847.59	27455.6	11907.5	9528.87	7844.73	5946.57	6393.88	2810.07	2994.79	3168.82	3276.18	757.143	4527.01	5452.04	5075.85	2515.56	2367.44	1491.45	1641.32	1763.44	1246.98	1989.27	2245.42	531.779	503.879	1601.51	1518.55	1020.53	1245.15	1738.02	893.614	983.375	1308.82	1379.05	1104.73	2206.81	804.151	1068.72
347.8	0.06991	680.5	0							826	28064.5	25630.1	17451.8	12223	9720.79	3548.52	3782.8	7199.07	10263.7	1521.93	3216.77	4188.83	4196.24	3898.72	5876.33	3045.97	3412.88	1336.92	1265.45	1430.34	2919.63	1904.4	1821.1	1338.91	1257.04	2052.49	484.772	619.707	1334.48	1412.86	407.902	653.241	1132.76	607.653	933.905	450.218	1389.21	1126.71	1279.11
348	0.0724	680	0							828	37902.7	16626.7	12492.8	19130	5516.63	6312.27	9199.12	8612.99	2332.66	7758.85	1875.79	4235.65	2345.8	4330.46	4670.5	2178.37	2889.19	2991.71	1029.37	1946.93	911.889	1075.06	619.447	1162.12	914.53	2601.27	1323.69	1099.55	1202.16	721.298	553.89	1060.14	1271.35	738.022	1074.61	1367.69	1528.7	1557.43	602.203
348.2	0.07531	679.5	0.00057971							830	6488.57	16939.4	18097.1	15445.3	7879.04	4600.18	10261.5	5420.59	3558.27	4229.83	1430.59	1739.36	4761.18	5153.46	4056.73	2846.17	884.838	1665.39	2110.5	1978.04	3510.22	1324.76	2525.9	1192.96	1876.98	1234.91	504.883	1122.54	924.485	1173.79	1412.37	1356.24	649.981	1135.89	1092.19	935.694	668.318	1594	1024.21
348.4	0.07185	679	0.00057971							832	9873.21	19693.2	16641	17204.6	11480.5	1873.25	8766.43	5535.07	3027.1	7029.75	5373.01	3098.03	2442.09	3009.7	2425.43	2905.31	3315.96	1983.49	1341.43	2266.71	3082.01	1123.3	1498.43	1211.32	2477.96	1453	1030	1808.26	1411.62	750.148	1443.24	824.542	1996.89	1282.45	1852.36	951.907	1244.72	1409.7	1986.02
348.6	0.07141	678.5	0.00057971							834	13523.7	15104.3	20816	20432.7	4669.37	10582.7	5713.16	7037.63	2470.73	11574.1	4469.97	2262.14	1662.49	2301.91	4619.97	4959.55	2150.05	3744.59	2456.53	3632.08	2904.56	1831.7	2190.74	2682.5	1941.54	1287.36	1402.23	1669.43	1282.12	1068.95	1320.46	1416.2	1352.95	917.795	1390.22	1090.02	577.715	1544.95	1175.42
348.8	0.07101	678	0.00057971							836	34153.6	17958	7705.9	19351.2	8347.14	3889.17	4987.91	8602.43	4412.53	4490.81	2539.75	1841.07	3784.52	1972.85	1441.16	3676.12	3444.2	2365.57	3611.78	1313.26	2230.52	3506.26	889.24	420.409	1392.32	938.202	894.983	1359.66	812.775	1247.63	2555.77	1004	1246.53	1595.08	904.32	1236.71	942.198	1466.06	1403.56
349	0.06854	677.5	0.00057971							838	17508.3	20810.5	33327.6	12181.1	10929.2	2993.8	5107.09	6599.29	5772.51	4008.21	2075.11	2819.91	5609.28	4372.52	4035.14	1367.36	5443.27	1501.29	2553.84	2680.01	1254.89	2140.11	1598.83	1717.67	1409.17	2110.96	729.052	1562.17	834.057	2067.13	1525.18	1763.98	983.394	1226.86	1182.88	1516.89	842.394	1609.34	553.618
349.2	0.06814	677	0.00057971							840	10718.1	21360.9	10058.2	12453.9	13684.6	4071.55	9495.29	6752.9	4584.52	4095.57	1577.42	3349.83	4857.37	4474.38	1876.91	2094.32	2608.56	3068.28	1736.16	2458.05	1288.3	727.009	2321.13	1533.17	1447.51	1367.92	1676.8	2486.04	1524.2	1626.26	1093.8	1341.8	1583.91	973.656	669.241	1541.56	612.011	586.957	1470.16
349.4	0.06833	676.5	0.00057971							842	10970	30035	24583.2	11115.9	11434	16731.2	5332.52	9197.01	4031.44	3579.91	4878.05	1475.23	1347.64	5826.5	2300.07	2863.69	2342.21	4397.83	2669.62	840.266	1312.02	247.92	1187.84	669.668	2317.74	1597.12	2285.57	544.684	1560.43	1819.85	795.317	458.585	1469.74	1993.32	1505.18	1582.1	1632.53	1319.54	1160
349.6	0.0682	676	0							844	29954.6	22316.8	18854.1	13020.6	9106.79	14952.4	6343.06	9431.91	11020.9	7366.06	9395.42	5012.7	2769.93	7683.25	4336.15	2194.85	3765.14	1610.97	1828.43	861.197	2438.91	1280.91	2678.78	2067.21	1736.08	1649.41	1561.07	2045.88	1785.69	1189.9	816.324	1255.31	1204.39	2039.92	1689.82	2027.96	2579.44	1601.2	1774.02
349.8	0.0686	675.5	0							846	19357.1	46421.1	21718.5	16721	9370.2	8783.07	3743.93	4854.58	7069.68	4416.54	4562.41	3093.03	4740.08	3957.58	1215.59	2635.9	3521.45	1995.29	4400.11	1774.17	1672.12	2095.71	1505.56	1652.87	1778.52	2529.75	2013.69	959.067	2559.42	1925.53	1518.56	1130.44	1242.14	1799.31	1015.47	2222.25	1988.6	887.938	1706.27
350	0.07273	675	0							848	15928.8	38622.2	11139.4	15461.4	22185.3	12447.5	9643.44	15013.9	10198	3885.89	3493.72	4277.07	4410.45	4525.9	5011.47	2330.01	3991.3	3409.98	3536.13	2746.74	2576.81	2161.45	1296.91	973.286	2984.87	1952.06	829.676	2364.47	1895.1	1083.75	1039.82	832.123	1759.38	928.175	2081.57	858.888	682.034	2743.31	631.464
350.2	0.08158	674.5	0							850	36783.6	27717.3	29928	16004.6	7118.95	15160.2	6968.19	6850.74	11325.8	4706.87	3647.03	3293.09	5560.84	3275.27	4750.78	2002.62	1873.58	5293.82	3323.31	2521.81	1772.4	2521.66	3191.1	2507.17	1182.07	1350.98	1494.74	1834.4	1750.8	372.341	540.316	1200.41	990.312	1591.16	1384.19	2366.15	1267.71	1210.14	1817.49
350.4	0.08193	674	0.00057971
350.6	0.07903	673.5	0.00057971
350.8	0.07916	673	0.00057971
351	0.07819	672.5	0
351.2	0.07697	672	0
351.4	0.07573	671.5	0
351.6	0.07413	671	0
351.8	0.07962	670.5	0
352	0.07951	670	0
352.2	0.07996	669.5	0.00057971
352.4	0.07973	669	0.00057971
352.6	0.08136	668.5	0.00057971
352.8	0.07887	668	0.00057971
353	0.08152	667.5	0.00057971
353.2	0.08791	667	0
353.4	0.09051	666.5	0
353.6	0.09139	666	0
353.8	0.09573	665.5	0
354	0.0937	665	0
354.2	0.09951	664.5	0.00057971
354.4	0.10074	664	0.00057971
354.6	0.10425	663.5	0.00057971
354.8	0.10496	663	0.00057971
355	0.10764	662.5	0.00057971
355.2	0.11257	662	0.00057971
355.4	0.11404	661.5	0.00057971
355.6	0.1182	661	0.00057971
355.8	0.12771	660.5	0.00057971
356	0.12755	660	0
356.2	0.13096	659.5	0
356.4	0.13582	659	0
356.6	0.14171	658.5	0
356.8	0.14552	658	0
357	0.15444	657.5	0
357.2	0.16429	657	0
357.4	0.17657	656.5	0
357.6	0.18184	656	0
357.8	0.19268	655.5	0
358	0.20496	655	0
358.2	0.21613	654.5	0
358.4	0.23287	654	0
358.6	0.24627	653.5	0
358.8	0.26238	653	0
359	0.2788	652.5	0
359.2	0.30209	652	0
359.4	0.31644	651.5	0
359.6	0.33654	651	0
359.8	0.36524	650.5	0
360	0.39491	650	0
360.2	0.41883	649.5	0
360.4	0.44387	649	0
360.6	0.467	648.5	0
360.8	0.50256	648	0
361	0.53845	647.5	0
361.2	0.56604	647	0
361.4	0.58948	646.5	0
361.6	0.61532	646	0
361.8	0.64036	645.5	0
362	0.67002	645	0
362.2	0.69538	644.5	0
362.4	0.71085	644	0
362.6	0.73685	643.5	0
362.8	0.75806	643	0
363	0.80112	642.5	0
363.2	0.81005	642	0
363.4	0.84131	641.5	0
363.6	0.86906	641	0
363.8	0.87544	640.5	0
364	0.88661	640	0
364.2	0.89378	639.5	0
364.4	0.9303	639	0
364.6	0.94976	638.5	0
364.8	0.95279	638	0
365	0.94306	637.5	0
365.2	0.96332	637	0
365.4	0.98724	636.5	0
365.6	0.9874	636	0
365.8	1	635.5	0
366	0.99059	635	0
366.2	0.97273	634.5	0
366.4	0.96284	634	0
366.6	0.96109	633.5	0
366.8	0.94466	633	0
367	0.91978	632.5	0
367.2	0.8957	632	0
367.4	0.89426	631.5	0
367.6	0.87991	631	0
367.8	0.85136	630.5	0
368	0.83445	630	0
368.2	0.81978	629.5	0
368.4	0.79825	629	0
368.6	0.77672	628.5	0
368.8	0.76811	628	0
369	0.75439	627.5	0
369.2	0.73701	627	0
369.4	0.72393	626.5	0
369.6	0.7008	626	0
369.8	0.67305	625.5	0
370	0.64387	625	0
370.2	0.63015	624.5	0
370.4	0.60272	624	0
370.6	0.5914	623.5	0
370.8	0.56971	623	0
371	0.55025	622.5	0
371.2	0.54371	622	0
371.4	0.53717	621.5	0
371.6	0.52138	621	0
371.8	0.50272	620.5	0
372	0.48725	620	0
372.2	0.47035	619.5	0.00057971
372.4	0.46572	619	0
372.6	0.44419	618.5	0
372.8	0.4284	618	0
373	0.42027	617.5	0
373.2	0.40639	617	0
373.4	0.39156	616.5	0
373.6	0.38215	616	0
373.8	0.36939	615.5	0
374	0.35312	615	0
374.2	0.3434	614.5	0
374.4	0.32968	614	0
374.6	0.32139	613.5	0
374.8	0.31421	613	0
375	0.30129	612.5	0
375.2	0.29284	612	0
375.4	0.2788	611.5	0
375.6	0.26987	611	0
375.8	0.26955	610.5	0
376	0.25951	610	0
376.2	0.25584	609.5	0
376.4	0.24356	609	0
376.6	0.23925	608.5	0
376.8	0.23494	608	0
377	0.22522	607.5	0
377.2	0.22043	607	0
377.4	0.21294	606.5	0
377.6	0.20608	606	0
377.8	0.19699	605.5	0
378	0.19093	605	0
378.2	0.18184	604.5	0
378.4	0.17322	604	0
378.6	0.1729	603.5	0
378.8	0.16892	603	0
379	0.16046	602.5	0
379.2	0.15839	602	0
379.4	0.15329	601.5	0
379.6	0.15329	601	0
379.8	0.15541	600.5	0
380	0.14668	600	0
380.2	0.14479	599.5	0
380.4	0.13928	599	0
380.6	0.1397	598.5	0
380.8	0.13614	598	0
381	0.13235	597.5	0
381.2	0.13206	597	0
381.4	0.12417	596.5	0
381.6	0.1208	596	0
381.8	0.11785	595.5	0
382	0.11152	595	0
382.2	0.11123	594.5	0
382.4	0.10839	594	0
382.6	0.10838	593.5	0
382.8	0.10444	593	0.00057971
383	0.10096	592.5	0.00057971
383.2	0.09803	592	0.00057971
383.4	0.09397	591.5	0
383.6	0.09173	591	0
383.8	0.08957	590.5	0
384	0.08541	590	0
384.2	0.08091	589.5	0
384.4	0.07927	589	0
384.6	0.07402	588.5	0
384.8	0.07311	588	0
385	0.07002	587.5	0.00057971
385.2	0.07114	587	0.00057971
385.4	0.06849	586.5	0.00057971
385.6	0.06961	586	0.00057971
385.8	0.06836	585.5	0
386	0.06643	585	0.00057971
386.2	0.06496	584.5	0.00057971
386.4	0.06358	584	0.00057971
386.6	0.05999	583.5	0.00057971
386.8	0.059	583	0.00057971
387	0.05688	582.5	0.00057971
387.2	0.05758	582	0.00057971
387.4	0.05532	581.5	0.00057971
387.6	0.05409	581	0.00057971
387.8	0.05316	580.5	0.00057971
388	0.04922	580	0.00057971
388.2	0.05031	579.5	0.00057971
388.4	0.04745	579	0.00057971
388.6	0.04619	578.5	0.00057971
388.8	0.04302	578	0.00057971
389	0.04117	577.5	0
389.2	0.03897	577	0
389.4	0.03764	576.5	0
389.6	0.03726	576	0
389.8	0.03717	575.5	0.00057971
390	0.03734	575	0.00057971
390.2	0.03658	574.5	0.00057971
390.4	0.03517	574	0.00057971
390.6	0.03592	573.5	0.00057971
390.8	0.03672	573	0.00057971
391	0.03552	572.5	0.00057971
391.2	0.03426	572	0
391.4	0.03267	571.5	0
391.6	0.03334	571	0
391.8	0.03174	570.5	0
392	0.02927	570	0.00057971
392.2	0.02902	569.5	0.00057971
392.4	0.02707	569	0.00057971
392.6	0.02855	568.5	0.00057971
392.8	0.02959	568	0.00057971
393	0.03002	567.5	0.00057971
393.2	0.02634	567	0.00057971
393.4	0.02426	566.5	0.00057971
393.6	0.02402	566	0.00057971
393.8	0.0252	565.5	0
394	0.02493	565	0
394.2	0.02315	564.5	0.00057971
394.4	0.02319	564	0.00057971
394.6	0.02391	563.5	0.00057971
394.8	0.02283	563	0.00057971
395	0.02056	562.5	0.00057971
395.2	0.01835	562	0.00057971
395.4	0.0197	561.5	0.00057971
395.6	0.01988	561	0.00057971
395.8	0.01927	560.5	0.00057971
396	0.02004	560	0.00057971
396.2	0.01911	559.5	0
396.4	0.0209	559	0.00057971
396.6	0.01973	558.5	0.00057971
396.8	0.01774	558	0.00057971
397	0.01607	557.5	0.00057971
397.2	0.01618	557	0.00057971
397.4	0.01605	556.5	0
397.6	0.01712	556	0.00057971
397.8	0.01611	555.5	0.00057971
398	0.01579	555	0.00057971
398.2	0.01493	554.5	0.00057971
398.4	0.01445	554	0.00057971
398.6	0.01371	553.5	0.00057971
398.8	0.01343	553	0.00057971
399	0.01361	552.5	0
399.2	0.0126	552	0
399.4	0.01268	551.5	0
399.6	0.01268	551	0.00057971
399.8	0.01222	550.5	0.00057971
400	0.01135	550	0.00057971
400.2	0.01225	549.5	0.00057971
400.4	0.01223	549	0.00057971
400.6	0.01172	548.5	0.00057971
400.8	0.0106	548	0.00057971
401	0.01007	547.5	0.00057971
401.2	0.01039	547	0.00057971
401.4	0.01144	546.5	0.00057971
401.6	0.0104	546	0.00057971
401.8	0.01049	545.5	0.00057971
402	0.01018	545	0.00057971
402.2	0.00927	544.5	0.00057971
402.4	0.00888	544	0.00057971
402.6	0.00904	543.5	0.00057971
402.8	0.00741	543	0.00057971
403	0.00833	542.5	0.00057971
403.2	0.00953	542	0.00057971
403.4	0.00861	541.5	0.00057971
403.6	0.0084	541	0.00057971
403.8	0.00838	540.5	0.00057971
404	0.00741	540	0.00057971
404.2	0.00903	539.5	0.00057971
404.4	0.00854	539	0.00057971
404.6	0.00809	538.5	0.00057971
404.8	0.00755	538	0.00057971
405	0.0075	537.5	0.00057971
405.2	0.00702	537	0.00057971
405.4	0.00831	536.5	0.00057971
405.6	0.00799	536	0.00057971
405.8	0.00698	535.5	0.00057971
406	0.00731	535	0.00057971
406.2	0.00722	534.5	0.00057971
406.4	0.00676	534	0
406.6	0.0063	533.5	0
406.8	0.00637	533	0
407	0.00731	532.5	0
407.2	0.00706	532	0.00057971
407.4	0.00672	531.5	0.00057971
407.6	0.00638	531	0.00057971
407.8	0.00524	530.5	0.00057971
408	0.00621	530	0.00057971
408.2	0.00666	529.5	0
408.4	0.00622	529	0
408.6	0.00746	528.5	0
408.8	0.00758	528	0.00057971
409	0.00665	527.5	0.00057971
409.2	0.00565	527	0.00057971
409.4	0.00618	526.5	0.00057971
409.6	0.00665	526	0.00057971
409.8	0.00594	525.5	0.00057971
410	0.00623	525	0
410.2	0.00565	524.5	0
410.4	0.00536	524	0
410.6	0.00594	523.5	0
410.8	0.00637	523	0
411	0.00673	522.5	0
411.2	0.00641	522	0.00057971
411.4	0.00671	521.5	0.00057971
411.6	0.00715	521	0.00057971
411.8	0.00792	520.5	0.00057971
412	0.00711	520	0.00057971
412.2	0.00677	519.5	0.00057971
412.4	0.00708	519	0.00057971
412.6	0.00785	518.5	0.00057971
412.8	0.00674	518	0.00057971
413	0.00727	517.5	0.00057971
413.2	0.00599	517	0.00057971
413.4	0.00518	516.5	0.00057971
413.6	0.00442	516	0.00057971
413.8	0.00427	515.5	0.00057971
414	0.0048	515	0.00057971
414.2	0.0048	514.5	0.00057971
414.4	0.00483	514	0.00057971
414.6	0.00558	513.5	0.00057971
414.8	0.00517	513	0.00057971
415	0.00604	512.5	0.00057971
415.2	0.00612	512	0.00057971
415.4	0.00523	511.5	0.00057971
415.6	0.00428	511	0.00057971
415.8	0.00374	510.5	0.00057971
416	0.0034	510	0.00057971
416.2	0.00352	509.5	0.00057971
416.4	0.00286	509	0.00057971
416.6	0.0032	508.5	0.00057971
416.8	0.00368	508	0.00057971
417	0.00405	507.5	0.00057971
417.2	0.00482	507	0.00057971
417.4	0.00367	506.5	0.00057971
417.6	0.0031	506	0.00057971
417.8	0.00351	505.5	0.00057971
418	0.00297	505	0.00057971
418.2	0.00285	504.5	0.00057971
418.4	0.00245	504	0.00057971
418.6	0.00236	503.5	0.00057971
418.8	0.00188	503	0.00057971
419	0.00279	502.5	0.00057971
419.2	0.00364	502	0.00057971
419.4	0.0039	501.5	0.00057971
419.6	0.00335	501	0.00057971
419.8	0.00376	500.5	0.00057971
420	0.00393	500	0.00057971
420.2	0.00442	499.5	0.00057971
420.4	0.00441	499	0.00057971
420.6	0.00403	498.5	0.00057971
420.8	0.00422	498	0.00057971
421	0.00393	497.5	0.00057971
421.2	0.00452	497	0.00057971
421.4	0.00493	496.5	0.00057971
421.6	0.00507	496	0.00057971
421.8	0.00547	495.5	0.00057971
422	0.00472	495	0.00057971
422.2	0.00328	494.5	0.00057971
422.4	0.00307	494	0.00057971
422.6	0.00438	493.5	0.00057971
422.8	0.00478	493	0.00057971
423	0.00425	492.5	0
423.2	0.00438	492	0.00057971
423.4	0.00452	491.5	0.00057971
423.6	0.00472	491	0.00057971
423.8	0.00517	490.5	0.00057971
424	0.00606	490	0.00057971
424.2	0.00559	489.5	0.00057971
424.4	0.00555	489	0.00057971
424.6	0.00503	488.5	0.00057971
424.8	0.00355	488	0.00057971
425	0.00322	487.5	0.00057971
425.2	0.00329	487	0.00057971
425.4	0.00331	486.5	0.00057971
425.6	0.00353	486	0.00057971
425.8	0.004	485.5	0.00057971
426	0.00326	485	0.00057971
426.2	0.00375	484.5	0.00057971
426.4	0.00356	484	0.00057971
426.6	0.00442	483.5	0.00057971
426.8	0.00382	483	0.00057971
427	0.00317	482.5	0.00057971
427.2	0.00357	482	0.00057971
427.4	0.00333	481.5	0.00057971
427.6	0.00355	481	0.00057971
427.8	0.00449	480.5	0.00057971
428	0.00446	480	0.00057971
428.2	0.00373	479.5	0.00057971
428.4	0.00383	479	0.00057971
428.6	0.00488	478.5	0.00057971
428.8	0.00372	478	0.00057971
429	0.00338	477.5	0.00057971
429.2	0.00335	477	0.00057971
429.4	0.00331	476.5	0.00057971
429.6	0.00345	476	0.00057971
429.8	0.0036	475.5	0.00057971
430	0.00395	475	0.00057971
430.2	0.00417	474.5	0.00057971
430.4	0.00405	474	0.00057971
430.6	0.00364	473.5	0.00057971
430.8	0.00289	473	0.00057971
431	0.00305	472.5	0.00057971
431.2	0.00272	472	0.00057971
431.4	0.00262	471.5	0.00057971
431.6	0.00212	471	0.00057971
431.8	0.00331	470.5	0.00057971
432	0.00412	470	0.00057971
432.2	0.00363	469.5	0.00057971
432.4	0.00273	469	0.00057971
432.6	0.00264	468.5	0.00116
432.8	0.0022	468	0.00116
433	0.00211	467.5	0.00116
433.2	0.00252	467	0.00116
433.4	0.00324	466.5	0.00116
433.6	0.00303	466	0.00057971
433.8	0.00295	465.5	0.00057971
434	0.00248	465	0.00057971
434.2	0.00212	464.5	0.00057971
434.4	0.00212	464	0.00057971
434.6	0.00269	463.5	0.00057971
434.8	0.00309	463	0.00057971
435	0.0021	462.5	0.00057971
435.2	0.00249	462	0.00057971
435.4	0.00258	461.5	0.00057971
435.6	0.00309	461	0.00116
435.8	0.00316	460.5	0.00116
436	0.00327	460	0.00116
436.2	0.00256	459.5	0.00116
436.4	0.00248	459	0.00116
436.6	0.00247	458.5	0.00116
436.8	0.00352	458	0.00057971
437	0.00431	457.5	0.00057971
437.2	0.00436	457	0.00057971
437.4	0.00428	456.5	0.00116
437.6	0.00344	456	0.00116
437.8	0.00311	455.5	0.00116
438	0.00335	455	0.00057971
438.2	0.00406	454.5	0.00057971
438.4	0.00379	454	0.00057971
438.6	0.0034	453.5	0.00057971
438.8	0.00373	453	0.00057971
439	0.00347	452.5	0.00057971
439.2	0.00334	452	0.00057971
439.4	0.00335	451.5	0.00057971
439.6	0.00306	451	0.00057971
439.8	0.00332	450.5	0.00057971
440	0.00388	450	0.00116
440.2	0.00423	449.5	0.00116
440.4	0.00574	449	0.00116
440.6	0.00591	448.5	0.00116
440.8	0.00535	448	0.00116
441	0.00392	447.5	0.00116
441.2	0.00387	447	0.00057971
441.4	0.00307	446.5	0.00057971
441.6	0.00312	446	0.00057971
441.8	0.00381	445.5	0.00116
442	0.00389	445	0.00116
442.2	0.00334	444.5	0.00116
442.4	0.00308	444	0.00057971
442.6	0.00364	443.5	0.00057971
442.8	0.00362	443	0.00057971
443	0.00335	442.5	0.00057971
443.2	0.00331	442	0.00057971
443.4	0.00264	441.5	0.00057971
443.6	0.00303	441	0.00057971
443.8	0.00285	440.5	0.00057971
444	0.00288	440	0.00057971
444.2	0.00319	439.5	0.00057971
444.4	0.0029	439	0.00057971
444.6	0.00283	438.5	0.00057971
444.8	0.00301	438	0.00057971
445	0.00346	437.5	0.00057971
445.2	0.00385	437	0.00057971
445.4	0.00492	436.5	0.00057971
445.6	0.00469	436	0.00057971
445.8	0.00443	435.5	0.00057971
446	0.00432	435	0.00057971
446.2	0.00374	434.5	0.00057971
446.4	0.00387	434	0.00057971
446.6	0.00363	433.5	0.00057971
446.8	0.00422	433	0.00057971
447	0.00356	432.5	0.00057971
447.2	0.00275	432	0.00057971
447.4	0.00333	431.5	0.00057971
447.6	0.00391	431	0.00057971
447.8	0.00423	430.5	0.00057971
448	0.00408	430	0.00057971
448.2	0.00403	429.5	0.00057971
448.4	0.00452	429	0.00057971
448.6	0.00499	428.5	0.00057971
448.8	0.00534	428	0.00057971
449	0.00532	427.5	0.00057971
449.2	0.00483	427	0.00057971
449.4	0.00497	426.5	0.00057971
449.6	0.005	426	0.00057971
449.8	0.00488	425.5	0.00057971
450	0.00438	425	0.00057971
450.2	0.00453	424.5	0.00057971
450.4	0.00367	424	0.00057971
450.6	0.00392	423.5	0.00057971
450.8	0.00384	423	0.00057971
451	0.00358	422.5	0.00057971
451.2	0.00321	422	0.00057971
451.4	0.00303	421.5	0.00057971
451.6	0.00392	421	0.00057971
451.8	0.00447	420.5	0.00057971
452	0.00452	420	0.00057971
452.2	0.00465	419.5	0.00057971
452.4	0.00429	419	0.00057971
452.6	0.00386	418.5	0.00057971
452.8	0.00374	418	0.00057971
453	0.00307	417.5	0.00057971
453.2	0.00256	417	0
453.4	0.00216	416.5	0.00057971
453.6	0.00242	416	0.00057971
453.8	0.00218	415.5	0.00057971
454	0.00244	415	0.00057971
454.2	0.00252	414.5	0.00057971
454.4	0.00315	414	0.00057971
454.6	0.00296	413.5	0.00057971
454.8	0.00307	413	0.00057971
455	0.00343	412.5	0.00057971
455.2	0.0033	412	0.00057971
455.4	0.00354	411.5	0.00057971
455.6	0.00343	411	0.00057971
455.8	0.00331	410.5	0.00057971
456	0.00296	410	0.00057971
456.2	0.00222	409.5	0.00057971
456.4	0.00227	409	0.00057971
456.6	0.00243	408.5	0.00057971
456.8	0.00281	408	0.00057971
457	0.00307	407.5	0.00057971
457.2	0.0034	407	0.00057971
457.4	0.00243	406.5	0.00057971
457.6	0.00233	406	0.00057971
457.8	0.0022	405.5	0.00057971
458	0.00196	405	0.00057971
458.2	0.0021	404.5	0.00057971
458.4	0.00261	404	0.00057971
458.6	0.00204	403.5	0.00057971
458.8	0.00136	403	0
459	0.000971909	402.5	0.00057971
459.2	0.000815613	402	0.00057971
459.4	0.00162	401.5	0.00057971
459.6	0.00201	401	0.00057971
459.8	0.00142	400.5	0.00057971
460	0.00157	400	0.00057971
460.2	0.00169	399.5	0.00057971
460.4	0.00165	399	0.00057971
460.6	0.00187	398.5	0.00057971
460.8	0.00168	398	0.00057971
461	0.00204	397.5	0.00116
461.2	0.00202	397	0.00057971
461.4	0.00259	396.5	0.00057971
461.6	0.00232	396	0.00057971
461.8	0.00241	395.5	0.00057971
462	0.0024	395	0.00057971
462.2	0.00209	394.5	0.00057971
462.4	0.00202	394	0.00057971
462.6	0.00165	393.5	0.00057971
462.8	0.00207	393	0.00057971
463	0.00187	392.5	0.00057971
463.2	0.00186	392	0.00057971
463.4	0.00165	391.5	0.00057971
463.6	0.00157	391	0.00057971
463.8	0.00164	390.5	0.00057971
464	0.00156	390	0.00057971
464.2	0.00181	389.5	0.00057971
464.4	0.00177	389	0.00116
464.6	0.00148	388.5	0.00057971
464.8	0.00124	388	0.00116
465	0.00128	387.5	0.00116
465.2	0.000750223	387	0.00116
465.4	0.00156	386.5	0.00057971
465.6	0.00177	386	0.00116
465.8	0.00090652	385.5	0.00116
466	0.00111	385	0.00116
466.2	0.00141	384.5	0.00116
466.4	0.00165	384	0.00116
466.6	0.00116	383.5	0.00116
466.8	0.00101	383	0.00116
467	0.000672075	382.5	0.00116
467.2	0.000884192	382	0.00116
467.4	0.00116	381.5	0.00116
467.6	0.00106	381	0.00116
467.8	0.000831561	380.5	0.00116
468	0.000836346	380	0.00116
468.2	0.000922468	379.5	0.00116
468.4	0.00157	379	0.00116
468.6	0.00144	378.5	0.00174
468.8	0.00124	378	0.00174
469	0.00116	377.5	0.00174
469.2	0.00159	377	0.00174
469.4	0.00168	376.5	0.00232
469.6	0.000908115	376	0.00232
469.8	0.0013	375.5	0.0029
470	0.0023	375	0.0029
470.2	0.00167	374.5	0.00348
470.4	0.00153	374	0.00406
470.6	0.00168	373.5	0.00522
470.8	0.00144	373	0.0058
471	0.00155	372.5	0.00638
471.2	0.00147	372	0.00754
471.4	0.00101	371.5	0.00928
471.6	0.00108	371	0.01043
471.8	0.000924063	370.5	0.01275
472	0.00111	370	0.01507
472.2	0.0011	369.5	0.01855
472.4	0.00169	369	0.02261
472.6	0.00117	368.5	0.02783
472.8	0.00122	368	0.03478
473	0.0015	367.5	0.0429
473.2	0.00224	367	0.05275
473.4	0.00201	366.5	0.06435
473.6	0.00153	366	0.07826
473.8	0.00103	365.5	0.09507
474	0.000967124	365	0.11362
474.2	0.0017	364.5	0.13391
474.4	0.002	364	0.1571
474.6	0.00161	363.5	0.18145
474.8	0.000984668	363	0.20812
475	0.00124	362.5	0.23536
475.2	0.00106	362	0.26377
475.4	0.00113	361.5	0.29217
475.6	0.0007885	361	0.32174
475.8	0.00145	360.5	0.3513
476	0.00139	360	0.37971
476.2	0.00156	359.5	0.40638
476.4	0.00145	359	0.43246
476.6	0.00124	358.5	0.45681
476.8	0.00128	358	0.47826
477	0.00149	357.5	0.49681
477.2	0.00151	357	0.51594
477.4	0.00173	356.5	0.53333
477.6	0.00165	356	0.54841
477.8	0.00141	355.5	0.5629
478	0.00116	355	0.57739
478.2	0.000718326	354.5	0.59072
478.4	0.000884192	354	0.6029
478.6	0.00114	353.5	0.61507
478.8	0.00157	353	0.62667
479	0.00177	352.5	0.63768
479.2	0.00135	352	0.64812
479.4	0.00177	351.5	0.65739
479.6	0.0012	351	0.66609
479.8	0.00105	350.5	0.67478
480	0.00128	350	0.68174
480.2	0.00113	349.5	0.68812
480.4	0.00125	349	0.69449
480.6	0.00129	348.5	0.69971
480.8	0.00184	348	0.70377
481	0.00102	347.5	0.70725
481.2	0.00114	347	0.71072
481.4	0.00143	346.5	0.71362
481.6	0.00132	346	0.71594
481.8	0.00106	345.5	0.71826
482	0.000968719	345	0.72058
482.2	0.000786905	344.5	0.7229
482.4	0.000598711	344	0.72464
482.6	0.00134	343.5	0.72696
482.8	0.00055246	343	0.72812
483	0.000455174	342.5	0.72986
483.2	0.00044082	342	0.73159
483.4	0	341.5	0.73333
483.6	0.000525348	341	0.73565
483.8	0.000407328	340.5	0.73739
484	0.00123	340	0.73971
484.2	0.00117	339.5	0.74145
484.4	0.00189	339	0.74435
484.6	0.00224	338.5	0.74667
484.8	0.0023	338	0.74899
485	0.00285	337.5	0.75188
485.2	0.00249	337	0.75478
485.4	0.00221	336.5	0.75826
485.6	0.00226	336	0.76116
485.8	0.00243	335.5	0.76522
486	0.00222	335	0.7687
486.2	0.00191	334.5	0.77275
486.4	0.00213	334	0.77681
486.6	0.00213	333.5	0.78029
486.8	0.00197	333	0.78435
487	0.00118	332.5	0.78783
487.2	0.000866648	332	0.79188
487.4	0.000989453	331.5	0.79594
487.6	0.000806043	331	0.79942
487.8	0.000751818	330.5	0.8029
488	0.000522158	330	0.80696
488.2	0.00106	329.5	0.81043
488.4	0.00090652	329	0.81449
488.6	0.00138	328.5	0.81855
488.8	0.0014	328	0.82261
489	0.00124	327.5	0.82667
489.2	0.000995832	327	0.83014
489.4	0.00114	326.5	0.8342
489.6	0.00154	326	0.83768
489.8	0.000853889	325.5	0.84058
490	0.00132	325	0.84464
490.2	0.00167	324.5	0.84754
490.4	0.00147	324	0.85043
490.6	0.00141	323.5	0.85333
490.8	0.00171	323	0.85623
491	0.00146	322.5	0.85971
491.2	0.000932037	322	0.86261
491.4	0.000815613	321.5	0.86551
491.6	0.000707162	321	0.86899
491.8	0.00116	320.5	0.87188
492	0.00102	320	0.87536
492.2	0.00144	319.5	0.87826
492.4	0.00121	319	0.88116
492.6	0.00179	318.5	0.88464
492.8	0.00227	318	0.88754
493	0.00215	317.5	0.89043
493.2	0.00237	317	0.89391
493.4	0.00206	316.5	0.89681
493.6	0.00186	316	0.89971
493.8	0.00195	315.5	0.90319
494	0.00162	315	0.90609
494.2	0.00203	314.5	0.90899
494.4	0.00153	314	0.91188
494.6	0.00143	313.5	0.91478
494.8	0.00137	313	0.91768
495	0.00152	312.5	0.92116
495.2	0.00118	312	0.92464
495.4	0.00123	311.5	0.92754
495.6	0.0014	311	0.93101
495.8	0.00113	310.5	0.93449
496	0.00135	310	0.93739
496.2	0.00152	309.5	0.94029
496.4	0.00137	309	0.94319
496.6	0.00146	308.5	0.94667
496.8	0.00149	308	0.95014
497	0.00216	307.5	0.95304
497.2	0.00225	307	0.95652
497.4	0.0022	306.5	0.95884
497.6	0.0018	306	0.96174
497.8	0.00164	305.5	0.96464
498	0.00129	305	0.96754
498.2	0.00157	304.5	0.97043
498.4	0.00259	304	0.97391
498.6	0.00202	303.5	0.97739
498.8	0.00221	303	0.98145
499	0.00214	302.5	0.98551
499.2	0.00171	302	0.98841
499.4	0.00276	301.5	0.99188
499.6	0.00233	301	0.9942
499.8	0.00293	300.5	0.9971
500	0.00294	300	1
[truncated: 1,452 more columns]

## Sheet: Fig.3
	Fig.3a																																																Fig.3b
	Contour plots of time-resolved emission spectra of the ZnO nanocrystals																																																PL decay curves of the ZnO nanocrystals at selected wavelength
		Wavelength (nm)
	Lifetime (ns)	440	450	460	470	480	490	500	510	520	530	540	550	560	570	580	590	600	610	620	630	640	650	660	670	680	690	700	710	720	730	740	750	760	770	780	790	800	810	820	830	840	850	860	870	880	890		Lifetime (ps)
	0	0	0	0	0	0	0	0	0	0	0	0	0	0	0	0	0	0	0	0	0	0	0	0	0	0	0	0	0	0	0	0	0	0	0	0	0	0	0	0	0	0	0	0	0	0	0		0.07175
	16.875	0	0	0	0	0	0	0	0	0	0	0	0	0	0	0	0	0	0	0	0	0	0	0	0	0	0	0	0	0	0	0	0	0	0	0	0	0	0	0	0	0	0	0	0	0	0		54.9414
	33.75	0	0	0	0	0	0	0	0	0	0	0	0	0	0	0	0	0	0	0	0	0	0	0	0	0	0	0	0	0	0	0	0	0	0	0	0	0	0	0	0	0	0	0	0	0	0		109.811
	50.625	0	0	0	0	0	0	0	0	0	0	0	0	0	0	0	0	0	0	0	0	0	0	0	0	0	0	0	0	0	0	0	0	0	0	0	0	0	0	0	0	0	0	0	0	0	0		164.681
	67.5	0	0	0	0	0	0	0	0	0	0	0	0	0	0	0	0	0	0	0	0	0	0	0	0	0	0	0	0	0	0	0	0	0	0	0	0	0	0	0	0	0	0	0	0	0	0		219.551
	84.375	0	0	0	0	0	0	0	0	0	0	0	0	0	0	0	0	0	0	0	0	0	0	0	0	0	0	0	0	0	0	0	0	0	0	0	0	0	0	0	0	0	0	0	0	0	0		274.42
	101.25	0	0	0	0	0	0	0	0	0	0	0	0	0	0	0	0	0	0	0	0	0	0	0	0	0	0	0	0	0	0	0	0	0	0	0	0	0	0	0	0	0	0	0	0	0	0		329.29
	118.125	0	0	0	0	0	0	0	0	0	0	0	0	0	0	0	0	0	0	0	0	0	0	0	0	0	0	0	0	0	0	0	0	0	0	0	0	0	0	0	0	0	0	0	0	0	0		384.16
	135	0	0	0	0	0	0	0	0	0	0	0	0	0	0	0	0	0	0	0	0	0	0	0	0	0	0	0	0	0	0	0	0	0	0	0	0	0	0	0	0	0	0	0	0	0	0		439.029
	151.875	0	0	0	0	0	0	0	0	0	0	0	0	0	0	0	0	0	0	0	0	0	0	0	0	0	0	0	0	0	0	0	0	0	0	0	0	0	0	0	0	0	0	0	0	0	0		493.899
	168.75	0	0	0	0	0	0	0	0	0	0	0	0	0	0	0	0	0	0	0	0	0	0	0	0	0	0	0	0	0	0	0	0	0	0	0	0	0	0	0	0	0	0	0	0	0	0		548.769
	185.625	4	2	0	3	4	0	4	9	4	5	10	8	6	11	5	9	10	12	8	6	6	10	3	4	7	1	1	6	2	3	3	3	3	2	2	0	2	3	3	1	1	3	1	1	0	1		603.638
	202.5	19	30	42	39	60	57	40	69	84	97	101	128	132	141	160	145	145	125	130	118	112	63	67	62	44	45	15	19	19	14	3	8	4	7	5	5	7	5	1	5	0	6	1	6	2	3		658.508
	219.375	308	402	618	893	1189	1415	2181	3144	4200	5239	6066	6656	6897	7144	7030	6888	6364	5739	5270	4725	4098	3440	2803	2351	1949	1445	1187	855	688	568	466	380	256	224	166	127	84	60	55	37	33	20	18	16	9	8		713.378
	236.25	53	100	205	375	694	1024	1678	2629	3663	4714	5457	6058	6446	6681	6621	6414	6040	5555	4887	4448	3799	3257	2757	2207	1866	1446	1110	824	639	551	472	355	281	211	172	127	76	64	58	42	21	17	18	11	16	7		768.247
	253.125	28	61	133	253	453	781	1289	2006	2753	3496	4188	4704	4999	5254	5164	4983	4669	4435	3963	3455	3057	2646	2168	1863	1465	1174	904	690	567	441	397	297	227	165	144	96	57	52	46	24	30	22	14	14	10	7		823.117
	270	8	37	69	194	386	547	959	1559	2168	2695	3220	3636	4071	4166	4216	4013	3772	3539	3225	2813	2533	2110	1773	1510	1143	892	749	565	469	359	309	244	185	123	101	80	58	42	36	22	15	18	15	7	9	14		877.987
	286.875	11	21	59	156	263	442	816	1263	1785	2289	2665	3019	3287	3472	3426	3390	3128	2832	2648	2419	1978	1690	1465	1136	954	779	635	477	411	326	223	186	157	131	96	49	46	36	29	29	11	13	8	10	10	1		932.856
	303.75	10	23	49	114	249	393	652	1056	1410	1890	2239	2457	2685	2751	2705	2753	2640	2488	2172	1996	1733	1468	1250	1042	788	661	543	405	337	236	186	171	119	92	83	48	35	27	15	18	23	12	10	4	5	3		987.726
	320.625	8	16	46	98	203	302	537	885	1203	1528	1913	2108	2295	2443	2341	2353	2143	2037	1845	1683	1495	1272	1063	868	685	567	451	362	261	212	196	134	104	87	72	55	32	23	13	20	14	7	8	8	6	10		1042.6
	337.5	12	16	40	78	168	284	472	776	1117	1466	1598	1892	1985	2092	2173	2023	1825	1797	1720	1437	1319	1139	947	798	629	510	399	304	267	206	156	131	85	73	49	43	32	48	21	20	10	9	5	8	5	6		1097.47
	354.375	8	16	41	75	151	233	426	625	977	1221	1446	1673	1821	1773	1914	1872	1697	1599	1440	1227	1177	1001	876	683	605	437	349	282	224	180	145	98	93	52	51	39	23	23	13	13	12	9	9	12	10	2		1152.34
	371.25	3	18	33	80	126	221	376	605	820	1081	1246	1448	1580	1700	1676	1632	1574	1407	1367	1195	1010	907	681	639	526	425	340	203	190	165	132	112	87	59	66	39	27	29	18	16	12	10	7	6	5	7		1207.2
	388.125	5	14	31	63	131	184	317	552	775	988	1139	1368	1457	1505	1541	1500	1426	1339	1279	1068	909	825	656	555	452	377	291	207	184	154	108	97	69	52	49	30	22	20	14	11	11	12	6	4	7	4		1262.07
	405	7	12	24	57	113	183	320	506	785	992	1087	1255	1436	1400	1426	1383	1292	1265	1110	1037	871	728	616	555	452	346	262	199	182	147	118	77	79	61	45	32	20	15	10	14	7	7	9	5	6	4		1316.94
	421.875	6	10	20	57	121	186	279	485	643	863	1018	1103	1300	1352	1340	1280	1237	1099	1041	890	802	752	615	507	385	305	258	196	167	131	94	81	78	54	33	30	18	18	25	14	6	7	4	2	2	3		1371.81
	438.75	7	7	24	66	89	167	297	461	648	882	1034	1146	1149	1235	1256	1273	1142	1002	1010	864	809	650	588	453	419	312	238	183	135	120	96	82	54	50	43	32	16	18	12	14	13	10	4	6	4	5		1426.68
	455.625	11	11	28	46	100	161	261	447	623	797	889	1051	1100	1208	1208	1088	1076	1040	921	818	707	669	522	471	356	298	235	182	154	119	101	77	54	49	34	29	19	17	9	10	6	4	5	5	10	2		1481.55
	472.5	6	10	16	39	95	142	264	427	569	746	873	1017	1094	1104	1170	1153	1072	990	872	813	732	579	547	407	354	268	215	175	146	123	85	90	64	54	33	27	19	19	17	12	10	4	4	3	3	1		1536.42
	489.375	4	9	14	48	104	137	252	422	558	715	854	972	1024	1099	1060	1117	1005	946	858	753	680	612	469	406	344	249	171	165	117	110	85	68	43	36	32	27	20	23	16	8	6	3	3	3	3	2		1591.29
	506.25	4	7	29	52	86	142	226	421	551	647	825	909	1038	1065	1068	1052	978	891	861	729	639	542	477	394	324	268	177	175	125	93	102	69	48	44	40	17	18	11	20	8	7	7	3	7	2	3		1646.16
	523.125	2	17	26	41	77	141	206	402	496	680	809	906	1013	1082	1042	976	1010	894	786	715	597	550	440	381	320	252	186	158	136	97	77	72	56	50	31	38	21	9	11	5	7	4	3	6	1	4		1701.03
	540	5	12	18	37	92	142	210	369	544	657	807	905	940	965	949	977	1001	866	812	733	569	552	415	364	338	231	194	175	114	76	70	61	54	48	33	29	11	13	11	9	7	6	7	11	5	3		1755.9
	556.875	6	6	17	39	97	125	226	398	503	667	767	913	883	968	1027	978	919	879	770	697	616	542	458	357	271	228	202	137	124	92	76	62	52	40	29	20	21	5	5	6	6	9	5	1	5	3		1810.77
	573.75	4	12	24	37	80	115	229	372	503	656	740	859	885	928	990	954	906	839	742	664	618	509	399	334	275	252	195	134	96	108	79	59	47	38	25	20	16	11	9	12	5	2	4	4	4	4		1865.64
	590.625	6	8	18	38	77	137	207	358	470	642	746	840	905	929	977	904	903	869	749	663	603	532	438	357	312	222	180	140	113	91	81	57	54	24	30	27	13	12	9	11	2	5	11	3	5	7		1920.51
	607.5	7	7	19	51	65	126	182	342	474	626	724	755	877	893	936	907	812	828	766	625	575	462	406	353	258	218	164	128	110	104	81	56	33	32	25	24	14	10	9	10	11	2	8	10	5	5		1975.38
	624.375	5	7	21	47	83	108	238	342	433	558	760	823	806	860	875	922	853	799	704	615	595	489	418	352	285	216	166	122	99	82	66	54	43	24	30	20	19	12	5	4	1	5	7	3	3	2		2030.25
	641.25	3	3	22	31	77	126	222	308	464	628	711	771	828	951	863	861	846	725	740	604	550	499	394	361	272	198	173	144	107	90	69	50	34	22	28	29	16	14	9	4	9	5	8	4	4	4		2085.12
	658.125	4	8	15	41	72	130	219	326	481	607	689	763	846	817	900	864	788	754	702	663	548	447	403	332	252	216	162	138	99	80	60	56	38	42	26	16	19	11	12	6	2	2	2	6	2	2		2139.99
	675	4	5	10	39	64	127	196	306	440	572	691	779	813	854	911	853	796	732	666	624	514	475	373	316	282	216	164	137	98	77	64	56	49	33	26	28	17	13	6	6	9	7	6	3	3	1		2194.86
	691.875	7	8	16	36	75	106	159	288	459	514	634	754	860	831	868	853	791	732	626	577	540	452	337	304	242	212	173	131	112	82	70	50	37	24	26	20	8	17	6	12	5	9	7	2	2	1		2249.73
	708.75	6	5	11	24	65	90	194	320	444	560	650	732	810	846	846	817	791	700	642	566	508	492	396	327	239	207	148	119	103	81	66	53	41	30	19	18	16	15	12	5	14	4	6	5	3	5		2304.6
	725.625	9	4	17	42	71	115	163	267	392	544	626	749	786	833	836	801	735	721	707	596	464	452	392	324	234	207	171	120	87	79	61	54	38	33	25	17	15	8	12	4	7	4	9	7	3	3		2359.47
	742.5	6	10	11	31	51	101	199	284	425	549	617	765	777	833	775	794	744	650	571	643	490	432	334	311	248	195	149	120	85	81	82	63	37	36	19	25	13	9	13	5	12	7	0	5	4	3		2414.34
	759.375	6	6	12	36	61	91	187	281	444	469	675	729	781	859	768	745	751	737	589	552	500	406	382	266	236	197	141	136	89	74	57	54	37	27	28	24	14	13	13	9	3	3	1	4	3	1		2469.21
	776.25	6	6	10	34	64	93	151	264	418	484	648	664	707	747	762	800	724	662	618	532	472	447	320	329	244	179	147	103	96	80	56	53	43	37	24	15	11	11	9	2	7	4	4	1	0	1		2524.08
	793.125	2	7	16	33	62	121	162	293	389	451	558	666	687	693	786	711	643	648	572	562	506	416	336	273	253	199	131	93	83	68	57	48	49	31	25	14	14	9	14	9	12	0	3	4	6	2		2578.95
	810	4	7	17	40	53	103	165	283	371	480	631	645	751	744	733	727	711	681	590	538	435	409	344	308	235	184	160	94	102	61	67	61	38	27	25	22	20	9	8	7	3	4	6	1	2	4		2633.82
	826.875	5	6	17	31	62	91	193	273	368	532	565	644	737	751	738	719	651	661	610	513	439	397	324	292	238	184	160	90	102	79	61	49	46	30	21	15	9	10	12	8	2	1	7	3	1	3		2688.69
	843.75	4	4	19	33	62	101	181	301	375	479	565	669	682	665	760	758	690	671	589	529	495	407	296	266	251	204	116	127	85	72	69	54	40	23	26	26	6	16	8	5	9	1	5	3	3	1		2743.56
	860.625	2	6	14	30	69	93	158	245	383	463	552	610	696	730	752	687	708	586	603	508	429	369	316	267	231	196	154	97	82	87	80	52	36	33	19	18	8	10	9	10	1	11	4	4	4	1		2798.43
	877.5	5	5	17	43	69	99	164	285	360	454	556	660	708	682	640	669	653	653	599	493	417	402	311	269	235	179	111	109	78	69	45	44	36	32	22	18	13	10	13	8	5	7	7	8	4	3		2853.3
	894.375	2	1	9	39	63	99	152	245	388	450	551	652	631	718	666	728	629	587	571	499	466	367	284	240	210	178	148	110	86	78	63	46	37	22	22	16	14	6	12	8	7	2	1	2	3	2
	911.25	3	7	12	29	44	108	154	243	353	443	523	590	698	698	699	684	676	626	545	500	432	408	340	282	195	183	136	100	80	66	64	46	37	22	15	20	26	8	6	9	11	6	7	2	5	2
	928.125	5	3	14	23	52	104	135	233	317	453	525	630	692	676	691	649	691	576	579	497	432	363	311	265	183	155	134	103	86	78	58	46	39	29	26	14	16	6	12	7	3	3	2	3	2	2
	945	3	7	13	27	55	91	147	248	391	443	538	615	683	676	677	652	643	587	528	479	463	370	302	240	199	203	134	98	82	63	48	38	34	27	20	20	9	10	10	6	8	8	6	2	3	3
	961.875	2	8	14	18	52	97	156	275	354	459	534	622	694	682	632	689	602	573	544	505	446	409	298	264	210	151	135	98	90	71	54	49	27	30	21	13	18	9	11	7	6	7	4	6	3	2
	978.75	5	6	11	32	57	88	141	263	363	472	508	621	598	658	711	662	622	602	511	537	436	368	312	238	207	172	120	98	85	62	53	43	30	22	25	20	15	4	9	5	2	2	1	3	6	2
	995.625	7	4	17	39	40	77	161	244	323	418	515	565	678	659	702	615	627	626	507	485	419	357	281	248	202	157	119	96	79	57	55	36	35	33	19	17	11	15	10	5	4	6	4	6	3	4
	1012.5	2	5	15	24	57	95	153	235	330	411	555	580	613	642	657	642	614	575	461	451	411	353	296	260	218	135	135	105	82	60	50	44	30	26	18	15	13	11	8	7	8	5	3	5	2	1
	1029.38	3	3	10	29	62	91	141	213	331	402	515	580	619	679	636	653	625	585	506	482	399	330	302	248	201	165	116	89	74	64	39	45	31	35	21	16	13	9	8	5	2	4	4	3	1	2
	1046.25	0	6	15	26	42	74	136	255	320	417	501	583	628	657	619	591	583	520	510	424	384	353	281	230	207	152	113	87	66	69	51	48	33	28	23	15	11	11	3	9	3	2	1	4	4	3
	1063.13	6	9	7	35	52	86	163	217	311	384	467	532	582	640	645	630	553	520	514	412	368	332	268	235	202	149	96	82	71	46	56	48	26	27	22	18	12	7	13	4	2	5	4	6	9	0
	1080	3	4	7	31	54	75	104	188	314	391	500	548	635	629	564	583	594	507	487	462	350	305	301	218	205	167	130	91	75	61	41	44	46	24	27	15	9	12	10	7	3	7	6	5	5	1
	1096.88	2	9	7	30	46	93	132	218	289	390	475	547	579	619	578	633	589	518	498	441	406	325	240	253	193	138	121	91	73	62	49	46	30	26	23	18	13	7	3	8	3	4	4	4	3	1
	1113.75	2	3	14	34	53	83	110	214	313	412	483	484	600	565	580	589	609	484	452	472	394	315	284	228	173	158	109	104	57	72	53	45	32	16	18	15	14	9	8	5	8	3	3	3	4	5
	1130.63	4	6	13	22	60	76	133	209	320	365	446	554	590	600	594	587	549	508	490	417	345	322	266	256	189	133	106	95	78	62	52	37	21	28	11	13	11	11	7	5	5	4	1	6	6	2
	1147.5	3	8	12	28	42	73	135	206	312	409	432	528	615	625	600	604	539	477	490	398	377	344	262	223	171	146	105	81	78	68	55	32	41	27	33	16	20	10	9	6	5	2	2	1	2	3
	1164.38	3	10	9	9	43	73	131	225	314	351	449	500	546	598	577	582	548	484	494	401	353	331	247	200	178	143	115	95	78	51	63	44	26	29	16	15	10	8	8	5	2	2	2	1	4	2
	1181.25	5	5	16	23	54	67	124	211	301	392	443	529	543	603	604	594	531	514	475	407	363	334	282	232	178	148	127	89	56	57	59	35	31	26	15	9	13	12	6	3	5	3	4	5	5	8
	1198.13	3	7	9	32	49	88	134	193	308	376	455	443	588	555	605	539	549	490	421	422	332	298	239	206	178	134	121	83	60	75	41	30	25	26	20	17	9	18	6	6	2	1	2	3	1	2
	1215	5	3	15	18	51	67	124	204	253	366	475	459	545	564	548	574	511	452	419	408	333	332	259	222	179	134	102	85	62	70	43	31	32	34	15	19	9	10	14	7	5	6	1	5	3	2
	1231.88	2	4	12	15	43	81	144	175	287	323	446	457	567	556	583	558	518	493	404	400	343	298	259	229	174	150	107	100	65	37	44	34	33	30	17	17	15	7	6	7	6	5	3	1	0	0
	1248.75	5	3	14	17	31	85	124	195	293	366	409	475	519	585	583	514	538	496	426	394	325	287	256	234	142	116	136	79	64	45	47	32	33	22	20	12	14	6	6	5	11	3	4	2	4	3
	1265.63	5	5	11	22	45	90	124	192	244	364	413	422	530	529	518	564	476	471	426	373	347	300	272	199	157	153	106	65	67	56	40	32	18	31	15	13	11	8	5	7	2	1	1	1	2	5
	1282.5	6	8	8	29	50	66	117	196	261	337	414	434	494	537	591	558	487	449	439	413	326	312	237	209	189	133	100	77	65	46	48	40	22	18	13	15	13	7	12	5	5	9	2	3	3	1
	1299.38	2	7	9	28	53	69	104	165	252	369	387	444	463	490	494	579	534	468	434	385	347	285	238	200	155	149	115	78	59	46	40	34	27	27	22	15	9	10	3	2	13	7	3	2	0	5
	1316.25	2	5	17	26	42	70	128	187	260	323	411	447	463	543	553	512	448	449	403	360	298	280	222	213	160	134	112	73	60	52	38	29	21	38	15	13	12	8	9	7	5	4	4	4	2	2
	1333.13	1	8	12	23	41	71	79	201	251	308	397	446	525	540	480	523	479	488	423	386	341	278	222	183	143	137	124	67	51	62	36	38	30	23	13	13	9	12	3	11	6	3	1	5	4	1
	1350	4	8	6	19	34	68	116	188	269	350	379	445	481	513	498	506	471	442	373	398	311	276	251	205	179	116	101	74	59	55	47	32	27	25	14	10	6	6	8	3	8	5	2	3	0	2
	1366.88	3	6	12	17	42	71	103	195	257	298	377	417	453	513	562	524	520	425	359	347	327	276	231	188	151	134	104	88	49	60	41	42	28	25	13	10	17	10	7	6	5	5	6	1	4	2
	1383.75	4	13	15	18	38	66	117	180	247	312	383	433	449	512	519	463	447	475	415	319	335	278	230	199	138	124	76	71	56	45	33	33	23	21	5	13	11	13	5	9	3	5	3	2	5	5
	1400.63	1	6	8	25	41	62	99	165	239	324	402	454	486	444	496	453	452	433	381	393	313	263	213	183	191	104	83	70	62	56	46	37	29	24	19	14	7	7	7	3	4	1	6	2	1	2
	1417.5	4	4	13	30	42	58	105	186	251	279	416	387	454	481	503	490	431	405	373	371	317	259	218	195	169	127	102	85	74	48	53	34	24	18	17	13	9	5	6	6	7	5	7	4	5	1
	1434.38	2	9	10	6	39	67	102	183	237	308	409	429	469	471	501	488	459	408	372	343	314	256	215	193	164	138	95	63	54	51	43	34	30	22	19	9	9	5	6	8	3	0	2	3	1	2
	1451.25	3	8	15	22	34	66	104	194	228	305	375	392	439	478	501	449	447	396	404	348	326	261	235	202	156	110	98	76	66	42	43	31	38	14	13	13	11	6	6	3	6	3	5	0	1	2
	1468.13	1	2	4	17	41	75	87	166	233	289	350	424	462	476	475	511	450	404	408	337	301	260	205	152	177	103	92	85	46	47	46	37	27	25	5	12	13	4	10	2	4	5	1	6	2	2
	1485	6	2	7	18	36	83	93	170	265	283	351	351	473	502	476	447	427	437	402	347	304	257	188	194	142	133	109	68	55	45	51	34	26	24	16	13	9	7	4	6	4	9	4	3	2	1
	1501.88	3	2	8	12	49	49	109	159	261	294	366	376	426	454	456	442	423	379	355	369	256	236	217	183	115	125	96	82	63	50	41	24	24	16	8	6	11	10	7	5	3	4	2	2	6	5
	1518.75	0	5	7	23	47	49	90	150	226	297	359	404	400	452	442	438	420	423	335	320	284	252	213	181	142	126	105	62	62	40	42	33	33	24	14	7	11	5	10	5	2	4	4	2	6	3
	1535.63	7	4	11	18	42	63	94	154	232	352	361	394	408	508	500	465	405	382	384	363	283	254	216	185	134	118	72	60	63	56	48	34	22	26	14	8	14	10	6	4	1	3	6	1	2	3
	1552.5	2	4	9	21	36	73	103	144	221	285	331	405	389	467	478	464	442	381	330	315	305	255	197	183	169	116	95	74	71	46	35	32	24	18	14	10	16	6	3	1	3	5	1	4	2	2
	1569.38	7	5	8	19	38	62	103	170	237	311	356	405	438	427	433	434	407	405	334	341	302	222	214	145	175	116	115	80	59	45	44	24	21	19	16	17	10	10	6	7	4	4	7	9	1	0
	1586.25	5	4	11	14	39	56	98	124	238	284	338	401	457	444	459	414	443	363	359	315	268	252	212	154	136	121	85	80	56	61	35	30	26	14	18	10	7	4	6	7	4	6	2	2	4	2
	1603.13	6	7	10	13	33	51	81	177	225	263	340	378	437	426	467	444	410	372	318	316	289	243	186	156	150	119	96	69	58	53	35	33	15	15	11	9	12	7	4	4	5	5	3	3	2	2
	1620	3	6	6	21	25	55	101	164	221	267	343	359	397	431	413	443	403	360	333	286	264	211	196	157	135	101	90	65	44	42	31	27	24	16	15	11	8	7	4	4	8	3	4	3	1	3
	1636.88	4	2	8	13	23	55	106	144	214	256	307	393	407	424	434	451	398	392	362	311	271	225	192	164	126	99	77	59	71	42	43	25	29	21	15	13	11	8	2	2	3	4	2	5	3	0
	1653.75	2	10	13	20	34	56	106	151	218	274	365	367	403	403	417	421	391	366	364	316	272	225	187	169	130	95	75	73	43	41	42	27	24	25	18	12	10	7	3	3	3	5	2	3	4	3
	1670.63	2	2	4	20	49	59	112	147	210	256	312	342	385	429	437	453	410	354	336	323	239	225	200	156	143	92	83	60	33	42	38	25	21	16	8	6	9	7	5	3	3	2	4	0	3	5
	1687.5	1	4	7	13	32	46	100	128	228	260	299	364	382	418	414	445	376	369	326	312	256	216	190	148	137	90	90	59	50	31	36	27	23	19	15	9	4	5	3	5	3	1	1	4	2	2
	1704.38	1	2	16	13	36	52	99	137	209	305	299	349	371	402	373	379	385	355	334	318	273	218	185	158	149	107	81	68	61	44	35	26	26	17	10	16	5	7	5	5	3	4	5	4	1	2
	1721.25	8	5	13	13	34	54	72	140	206	237	306	332	393	410	391	392	379	341	326	277	232	215	189	154	122	104	87	69	47	43	33	28	20	13	13	16	5	5	6	8	4	2	3	5	2	4
	1738.13	3	5	11	23	37	47	88	106	212	268	261	360	368	382	439	413	372	341	328	277	249	197	212	167	144	100	89	52	55	34	41	31	21	23	13	11	6	5	9	6	12	5	5	1	6	4
	1755	2	9	5	18	39	42	84	148	205	270	301	356	395	401	357	425	413	370	338	299	249	216	189	151	126	102	68	67	44	38	33	39	34	16	7	6	7	8	5	7	3	2	4	2	2	4
	1771.87	5	3	4	24	28	53	88	140	229	256	291	326	382	422	366	408	393	357	301	273	263	212	166	169	131	100	83	63	53	42	39	32	30	25	19	9	7	6	9	1	4	2	3	4	4	3
	1788.75	3	2	9	18	33	53	95	141	170	264	299	370	345	413	364	390	386	321	323	247	264	189	167	145	118	87	75	46	51	40	36	31	29	19	11	16	7	3	6	7	4	1	7	2	0	3
	1805.63	3	3	7	15	35	42	83	144	170	282	314	343	352	379	367	361	367	333	297	293	255	225	182	141	135	124	58	49	35	27	32	33	19	17	11	13	6	6	10	4	5	8	3	2	1	1
	1822.5	1	4	9	21	32	47	68	119	194	225	300	324	352	405	338	391	336	318	314	280	212	217	163	145	119	126	73	49	42	42	44	20	23	26	13	10	10	6	3	7	3	5	2	3	8	2
	1839.37	3	5	7	12	25	51	86	127	200	227	299	325	368	415	390	359	363	305	302	261	249	205	197	155	105	98	77	49	48	33	37	34	23	18	18	9	3	8	3	6	3	6	6	4	1	3
	1856.25	4	5	7	18	34	37	65	109	179	227	299	344	311	333	371	378	347	349	279	264	239	166	194	148	122	101	70	53	43	35	36	23	24	13	8	12	11	3	5	6	6	5	5	3	3	1
	1873.13	4	3	9	16	34	47	78	123	200	225	273	326	321	314	392	344	333	327	309	266	225	209	184	142	116	87	84	51	54	33	33	23	22	22	13	10	3	6	5	3	4	0	0	6	1	2
	1890	4	4	10	10	32	49	69	134	182	222	256	290	341	372	360	377	348	276	278	268	247	201	169	125	110	90	57	63	40	33	40	21	20	12	13	14	8	7	5	6	5	0	4	3	2	3
	1906.87	3	2	5	22	23	42	91	135	175	223	268	305	356	344	376	349	360	320	279	293	212	208	169	113	109	90	81	59	37	48	24	18	27	17	19	17	6	6	9	2	2	5	8	3	2	4
	1923.75	2	1	10	10	34	45	72	134	193	253	266	299	306	378	334	375	294	302	245	230	232	187	165	151	103	86	93	56	44	32	26	36	17	17	17	13	11	8	1	5	1	0	4	2	4	2
	1940.63	6	2	8	22	27	49	59	118	190	206	255	301	305	303	362	382	314	341	269	245	252	196	161	124	100	85	81	48	34	45	30	27	17	20	15	9	7	4	2	4	1	2	1	3	3	1
	1957.5	3	4	7	16	25	43	83	122	161	240	272	246	360	362	353	380	335	298	289	243	207	177	167	127	94	102	69	63	37	44	29	21	21	17	9	7	7	5	7	5	8	2	1	0	1	0
	1974.37	7	5	6	12	24	45	84	112	198	227	251	294	320	342	330	316	364	303	265	248	223	188	165	137	115	94	70	60	41	39	31	30	23	23	8	7	6	7	5	4	1	3	4	2	0	4
	1991.25	2	8	8	15	35	48	89	116	190	210	276	303	306	356	361	337	295	306	259	268	225	197	153	134	118	110	76	56	43	35	28	14	25	17	8	6	8	6	3	6	6	3	2	4	2	2
	2008.13	2	5	8	19	30	51	69	112	177	241	263	305	320	342	321	334	291	261	244	248	254	223	177	136	129	83	71	52	51	43	35	20	14	15	8	8	7	9	4	3	5	0	1	5	4	2
	2025	2	1	11	14	29	47	65	114	160	213	256	341	332	344	330	322	317	296	303	204	240	180	178	125	127	94	71	48	36	42	28	28	26	16	12	11	9	1	3	2	7	3	4	1	1	3
	2041.87	1	5	10	12	26	39	68	135	171	206	262	299	348	350	326	340	321	298	284	257	201	191	144	132	105	79	56	47	67	28	30	21	17	17	10	9	9	6	5	2	4	6	3	4	1	8
	2058.75	6	5	12	16	25	47	70	123	185	202	267	256	304	345	322	317	308	265	281	261	223	159	177	147	97	80	75	45	47	36	33	24	19	7	13	6	9	5	3	3	3	3	3	3	3	5
	2075.63	4	4	8	23	31	46	78	132	134	233	254	294	315	311	322	303	313	252	243	241	198	208	151	122	120	79	70	51	45	38	28	26	18	13	12	8	9	7	6	6	6	5	4	7	2	0
	2092.5	3	5	7	13	21	35	67	115	170	206	250	289	287	345	338	310	296	271	266	212	225	193	153	133	125	89	68	44	51	40	26	25	17	24	19	2	10	7	7	5	2	6	1	2	7	0
	2109.37	3	6	9	15	38	44	71	108	166	225	243	269	317	302	324	307	307	273	281	226	212	173	175	126	92	88	61	45	43	22	29	16	24	9	9	8	6	3	8	9	5	5	5	4	5	3
	2126.25	6	6	6	11	28	38	55	108	155	217	267	290	275	322	338	301	299	267	268	223	201	203	138	116	111	81	68	58	36	37	27	24	9	10	11	11	4	1	3	4	1	5	1	3	5	4
	2143.13	3	5	9	21	23	41	73	106	161	216	220	301	293	330	318	319	316	294	258	211	200	187	154	118	115	87	54	52	42	32	31	32	18	9	10	9	7	9	4	6	7	2	3	2	0	3
	2160	3	7	12	15	22	31	66	103	180	213	247	277	308	320	326	288	315	275	220	225	219	165	132	117	115	91	76	48	36	31	32	35	10	11	8	11	6	6	7	1	2	2	4	1	2	3
	2176.87	3	4	11	13	21	35	70	101	156	180	249	254	303	296	283	322	275	258	242	243	200	178	139	133	111	83	41	56	25	27	39	21	18	21	13	10	4	5	7	1	3	1	3	2	2	5
	2193.75	4	3	7	13	16	58	68	111	170	154	233	299	299	275	323	354	285	264	246	209	220	168	129	122	85	82	61	47	38	42	28	13	15	14	10	13	8	7	3	6	1	1	1	4	3	1
	2210.63	2	5	9	22	26	34	66	117	173	194	241	252	287	307	313	254	286	284	234	229	211	154	165	119	94	64	61	50	37	33	24	23	19	18	12	9	8	4	2	0	5	1	3	0	6	3
	2227.5	1	5	1	13	18	38	59	99	148	182	220	269	305	282	291	295	292	266	270	230	195	204	140	118	116	86	63	38	44	26	18	22	21	10	12	9	6	3	3	4	2	4	4	1	2	8
	2244.37	1	5	6	18	28	38	47	104	128	168	206	285	269	285	326	293	301	262	249	213	175	161	128	117	101	80	61	55	43	48	29	27	17	14	11	8	8	8	3	3	3	1	1	0	2	6
	2261.25	2	5	6	20	22	35	70	95	145	166	220	263	271	272	301	271	249	251	230	212	189	164	127	109	76	62	80	45	36	32	24	17	15	15	12	8	6	5	3	7	5	1	3	1	2	0
	2278.13	4	2	8	17	32	38	80	108	152	156	222	267	290	325	266	288	272	258	221	220	186	159	137	119	113	78	55	38	37	41	36	25	30	11	9	7	7	9	5	4	1	4	2	2	2	4
	2295	4	4	9	8	28	40	67	103	158	164	221	261	282	302	280	287	288	254	237	212	199	141	132	118	81	52	61	40	32	32	36	19	11	18	7	5	6	3	4	3	1	4	3	2	4	3
	2311.87	3	3	9	17	21	42	68	96	151	206	229	243	252	276	271	269	273	245	244	183	177	154	121	103	104	67	81	39	32	36	27	21	22	11	13	8	8	10	3	4	4	3	4	1	2	2
	2328.75	5	4	3	12	27	28	65	115	135	200	216	241	271	293	301	278	267	239	225	187	190	153	141	121	102	77	62	41	47	34	27	17	15	9	6	6	9	4	7	2	1	2	4	2	4	3
	2345.63	5	3	11	15	27	33	68	112	132	143	205	228	248	306	277	270	253	273	220	222	185	171	142	110	86	74	68	50	40	29	24	16	10	12	12	7	8	7	2	4	3	3	4	3	1	2
	2362.5	4	4	7	4	17	37	59	91	117	176	190	221	259	282	257	278	260	247	208	211	174	148	148	107	94	65	64	50	42	33	20	22	19	8	9	15	4	8	6	2	5	2	1	4	1	4
	2379.37	3	2	13	5	28	29	63	91	156	161	229	222	264	253	253	247	273	252	223	176	153	148	146	110	93	75	55	39	33	37	24	18	18	14	4	9	6	1	2	4	3	1	1	2	0	1
	2396.25	3	4	5	13	21	29	56	76	139	162	212	258	237	240	251	260	227	236	204	193	158	140	114	94	103	72	64	36	35	23	23	16	21	5	5	5	10	10	5	4	3	3	4	1	3	0
	2413.13	1	2	9	13	19	41	51	103	111	147	200	220	257	267	250	231	250	200	238	189	162	151	122	114	68	64	57	33	38	25	24	21	10	14	16	6	5	2	5	4	5	2	3	3	2	4
	2430	3	4	8	12	19	38	62	85	131	161	168	221	232	287	270	248	258	203	222	188	157	162	138	110	85	83	56	48	37	32	15	13	17	9	8	7	4	3	6	2	5	2	2	2	2	1
	2446.87	3	5	10	8	22	33	51	101	129	183	197	226	283	277	278	269	261	283	221	195	177	150	112	107	90	74	58	50	40	24	19	23	14	15	8	7	6	6	4	5	3	4	3	1	4	7
	2463.75	2	5	6	14	25	34	69	90	136	177	207	243	253	249	281	254	252	238	220	192	210	151	128	106	102	73	53	50	37	24	23	13	12	9	10	14	9	9	6	6	5	4	4	0	3	2
	2480.63	4	3	6	19	22	43	52	76	137	160	213	218	225	275	242	254	244	246	264	203	181	128	130	90	98	57	57	43	36	32	22	22	21	16	14	6	4	7	2	4	4	2	6	3	0	2
	2497.5	4	1	3	10	26	30	68	76	123	157	204	221	247	220	250	236	228	229	233	187	173	134	134	102	76	71	50	34	33	24	24	15	12	16	9	7	10	8	2	2	0	4	2	0	4	1
	2514.37	4	3	4	9	17	27	54	100	111	171	192	207	248	245	231	237	253	235	214	190	174	155	113	107	88	83	61	29	48	22	19	20	15	11	10	8	7	2	4	4	1	3	1	4	2	5
	2531.25	3	1	12	6	21	30	44	69	107	152	193	223	278	243	233	234	242	208	209	199	154	131	116	99	79	63	64	42	25	36	26	27	15	8	8	8	5	2	7	5	3	7	1	4	0	2
	2548.13	3	1	7	7	23	35	52	87	130	167	193	226	227	226	260	247	242	210	203	186	185	119	137	100	88	70	64	46	42	23	25	20	16	8	9	10	9	2	4	1	1	2	3	4	3	0
	2565	2	6	5	8	19	25	55	72	143	156	190	220	254	250	255	233	216	228	223	196	177	130	125	100	70	78	51	38	32	24	31	18	8	8	14	8	3	6	4	6	6	3	1	3	1	5
	2581.87	1	4	7	10	17	46	61	88	131	133	176	203	243	227	251	225	232	215	208	180	163	153	111	95	96	70	54	35	32	32	22	15	15	10	10	13	2	2	6	9	3	2	1	4	0	4
	2598.75	1	2	9	13	21	27	53	96	129	160	203	208	229	237	251	254	219	205	202	176	154	123	127	83	80	66	53	50	31	25	28	25	15	10	14	8	5	5	5	3	3	4	4	4	4	1
	2615.63	4	2	6	10	18	41	37	91	117	137	160	229	215	227	251	250	214	190	205	170	159	133	110	107	77	76	58	34	29	41	27	27	8	20	5	9	4	5	8	2	6	2	5	1	2	2
	2632.5	3	3	2	15	23	19	52	82	126	156	176	179	239	249	245	241	203	198	179	176	161	138	99	89	72	51	57	52	26	30	33	18	18	9	7	11	6	8	9	0	4	4	3	3	1	2
	2649.37	3	4	8	14	20	24	56	75	111	143	177	213	198	230	239	240	242	195	190	192	168	151	129	77	75	64	48	36	30	22	21	14	16	12	12	12	7	6	3	1	7	2	2	3	2	2
	2666.25	3	6	7	11	19	36	49	80	124	142	192	192	225	227	214	220	208	207	176	183	157	130	119	105	80	53	47	31	30	33	13	19	12	10	9	7	3	6	5	4	2	2	3	2	1	1
	2683.13	6	4	5	9	18	32	53	72	103	142	186	199	202	234	218	231	247	194	179	168	157	136	109	102	86	70	54	36	28	21	24	17	16	10	5	5	8	4	3	5	6	0	2	4	2	2
	2700	5	4	6	9	15	27	50	90	113	149	187	182	195	226	229	233	215	205	199	171	127	127	124	93	74	56	44	51	40	26	15	19	14	12	7	6	2	10	2	1	2	4	1	2	1	2
	2716.87	0	6	6	19	20	28	57	72	104	142	182	192	202	225	226	256	211	189	223	166	131	129	108	97	78	60	36	42	32	25	19	22	8	9	5	6	7	3	2	8	2	1	0	4	1	2
	2733.75	1	6	10	12	20	28	59	73	121	140	150	201	197	217	242	225	208	184	180	168	143	144	111	78	62	63	61	45	34	27	18	17	16	12	14	4	3	5	5	6	1	7	4	5	1	0
	2750.63	5	3	4	12	16	23	44	79	129	145	178	178	219	208	212	201	238	216	190	179	144	117	114	81	69	54	48	35	26	26	31	19	14	5	17	2	5	4	3	9	5	1	1	1	2	0
	2767.5	5	3	8	14	12	31	40	91	104	153	164	194	203	180	231	219	190	197	205	159	127	149	99	85	60	54	51	25	29	18	21	12	5	6	6	9	2	6	5	2	3	5	7	3	0	4
	2784.37	3	4	4	9	21	18	45	69	98	125	176	197	248	235	226	215	213	205	179	181	140	122	108	94	70	70	41	37	31	18	15	17	11	11	5	6	6	4	0	5	4	2	2	4	1	5
	2801.25	6	6	8	11	17	23	50	92	107	125	179	165	205	239	240	220	199	165	171	154	158	136	104	82	65	63	49	26	22	23	23	15	13	10	13	8	3	5	2	6	1	2	1	1	2	4
	2818.13	4	3	8	10	24	34	50	74	105	137	161	174	228	227	220	239	191	204	184	169	134	116	97	90	69	58	43	36	29	27	15	16	14	14	8	4	5	7	2	3	2	2	2	1	1	3
	2835	5	6	6	8	19	17	53	73	94	132	170	176	190	218	198	224	205	198	171	137	124	122	92	87	71	54	42	36	31	27	18	17	14	9	13	7	9	5	4	2	1	8	5	3	0	0
	2851.87	3	2	9	9	24	24	45	79	96	115	182	183	198	202	193	222	200	171	186	156	141	118	110	98	76	54	60	34	28	26	26	19	7	8	6	5	5	3	3	8	2	4	5	2	3	5
	2868.75	3	4	6	11	17	22	49	67	92	151	161	177	193	193	216	194	220	175	181	156	144	112	99	97	62	59	41	39	38	20	20	11	9	6	8	6	2	8	7	2	5	1	2	2	3	1
	2885.63	1	2	6	11	24	28	51	81	87	130	172	182	158	209	176	176	202	204	176	119	138	112	100	72	69	55	48	40	21	26	23	21	14	16	9	10	7	2	4	6	2	2	5	3	3	3
	2902.5	7	3	7	10	12	27	38	87	82	150	158	185	200	226	226	180	186	188	197	143	126	101	85	88	71	50	42	34	26	20	19	10	14	9	9	9	7	4	6	4	1	1	4	2	1	1
	2919.37	3	3	10	9	17	18	40	73	97	115	161	185	207	194	219	177	163	168	168	150	149	118	86	79	62	49	49	35	34	20	16	14	11	11	5	8	4	5	5	2	3	6	6	0	5	3
	2936.25	2	5	6	7	8	25	43	65	112	135	167	161	163	202	198	222	211	150	169	178	147	112	84	90	67	61	51	32	33	14	21	16	17	6	5	7	9	4	4	1	1	2	4	1	1	2
	2953.13	2	6	11	14	18	16	36	78	112	120	154	178	194	162	191	207	189	176	159	136	143	101	75	82	57	44	48	29	28	30	18	15	17	16	9	5	7	6	4	4	3	0	1	1	1	1
	2970	1	3	7	11	18	28	48	83	103	138	134	179	200	191	198	179	194	180	144	141	136	104	92	89	58	50	43	33	26	29	15	19	12	10	4	6	4	2	3	5	3	5	3	2	4	0
	2986.87	4	8	9	14	15	32	42	65	86	116	143	200	197	200	189	185	199	182	154	146	119	108	102	85	71	50	34	40	25	22	24	9	8	8	5	7	3	5	3	2	0	2	1	3	3	2
	3003.75	2	2	8	15	11	30	50	62	104	136	143	153	167	184	199	199	197	174	165	136	133	107	72	78	59	41	56	37	38	23	20	16	9	12	8	5	3	5	7	5	3	4	3	5	1	3
	3020.63	3	5	5	10	19	21	45	67	90	111	145	156	186	200	192	203	185	171	170	116	144	115	100	98	70	39	44	35	42	16	18	18	8	11	10	3	1	3	4	5	4	5	5	2	4	5
	3037.5	3	6	4	8	16	20	45	59	97	132	147	145	162	182	185	193	186	174	164	160	120	117	85	82	60	49	47	32	25	28	15	7	16	11	4	4	6	3	3	3	0	3	5	3	1	4
	3054.37	4	6	6	10	16	22	37	48	89	114	148	155	188	180	153	163	186	180	173	106	118	107	84	86	65	48	46	33	14	27	19	15	17	6	9	9	9	6	3	5	5	2	3	2	0	4
	3071.25	3	4	6	11	16	25	30	65	112	126	128	143	187	196	190	195	189	181	161	141	125	94	99	76	62	56	54	31	25	25	20	14	10	12	15	7	12	4	6	7	6	3	2	2	2	3
	3088.13	3	2	4	10	12	33	44	67	101	123	142	168	166	185	184	191	178	170	177	114	117	106	87	92	71	50	29	27	30	19	13	16	9	11	20	11	3	4	3	7	6	5	2	5	2	3
	3105	2	3	4	8	20	20	35	63	78	110	122	162	164	197	194	172	149	174	143	138	140	96	84	76	70	56	39	27	24	30	27	14	14	7	9	3	5	5	5	3	2	1	2	3	2	2
	3121.87	2	2	8	6	15	27	48	51	91	118	122	162	163	192	176	179	185	189	136	137	113	99	100	73	61	49	52	25	22	24	16	8	15	9	14	6	5	6	4	3	2	2	2	0	1	3
	3138.75	3	3	11	4	12	20	35	61	92	135	150	163	158	183	163	159	161	140	147	130	113	120	79	75	62	63	36	28	22	14	22	12	16	9	7	6	9	5	2	7	2	5	4	3	1	1
	3155.63	6	2	8	5	11	34	38	61	93	101	136	158	174	173	171	179	172	173	167	129	119	112	80	73	60	45	47	30	29	16	16	14	11	7	5	4	10	4	4	3	4	3	1	1	4	1
	3172.5	2	3	5	8	13	29	36	69	94	120	130	144	170	189	185	169	166	153	161	150	138	101	78	79	54	41	39	29	27	16	19	13	19	2	6	9	6	3	4	0	3	2	2	3	2	6
	3189.37	3	6	7	6	15	24	37	52	99	96	123	142	173	173	182	168	167	159	145	138	106	116	81	57	72	39	40	34	31	19	8	12	14	10	8	3	7	5	4	5	1	3	5	4	2	1
	3206.25	1	1	7	14	17	25	29	53	80	104	128	166	173	162	198	183	157	166	167	128	122	78	71	65	70	43	47	34	23	27	16	5	12	10	5	6	3	5	6	2	4	4	5	5	1	3
	3223.13	5	4	5	8	20	20	38	55	73	109	125	154	155	161	195	192	179	156	132	102	126	109	73	77	62	42	40	15	22	18	18	14	14	13	8	8	2	1	2	2	1	4	4	0	2	3
	3240	6	3	10	6	15	21	38	65	81	97	143	169	179	171	163	167	169	160	160	132	91	103	84	63	64	38	28	37	25	27	15	10	12	10	6	8	6	5	10	4	2	1	2	4	0	3
	3256.87	1	2	3	11	15	18	43	63	101	100	134	144	157	176	148	181	196	166	159	117	110	95	78	67	67	55	38	22	23	17	18	17	8	11	3	4	6	7	2	3	3	2	1	3	4	2
	3273.75	4	4	7	10	19	21	44	58	73	92	125	166	166	167	149	174	165	137	147	131	122	86	72	68	61	43	43	27	20	24	14	11	11	14	12	7	6	2	4	4	3	0	3	4	2	2
	3290.63	3	5	11	9	22	23	34	48	82	110	116	164	179	170	155	175	168	151	145	136	107	81	101	77	62	53	38	30	18	22	18	13	8	14	5	3	8	4	3	2	6	1	4	4	2	2
	3307.5	2	4	11	7	12	16	36	59	78	113	135	157	163	173	185	164	186	164	140	106	132	84	92	60	64	37	42	26	24	25	17	10	13	7	7	4	2	4	3	2	0	2	4	5	1	0
	3324.37	4	2	4	12	17	24	34	62	88	98	126	150	142	167	169	162	152	152	130	144	132	105	78	69	56	56	36	31	30	21	15	8	11	7	10	9	1	2	2	2	5	4	1	2	2	3
	3341.25	7	5	7	10	12	27	46	51	91	112	143	146	167	153	175	159	158	125	126	121	105	91	79	69	62	46	40	21	29	29	19	17	10	11	10	6	7	8	2	4	2	2	6	0	2	3
	3358.13	6	2	1	6	10	15	41	49	99	127	116	157	156	134	168	162	167	141	114	116	112	118	73	69	59	46	51	32	32	23	22	18	14	8	10	5	3	4	3	3	4	1	0	4	2	4
	3375	6	3	8	11	16	18	46	69	93	90	111	146	152	149	158	153	161	165	133	101	121	82	83	54	60	44	30	27	24	21	15	16	10	11	8	6	7	2	6	2	0	2	4	2	3	0
	3391.87	2	1	7	4	12	16	33	47	76	106	111	120	150	147	154	156	160	137	161	136	109	85	85	68	62	28	36	29	17	19	21	12	13	6	6	5	3	3	4	7	6	1	2	5	1	2
	3408.75	5	2	6	10	17	19	33	49	81	96	114	162	135	161	161	169	147	151	133	127	103	86	84	59	52	51	20	24	25	14	18	9	9	5	7	10	7	3	5	3	2	0	5	4	3	2
	3425.63	4	2	7	4	5	16	35	74	85	105	102	144	138	173	137	159	135	163	131	124	105	96	87	76	68	51	36	25	24	11	17	14	12	11	5	2	7	3	5	3	5	1	1	2	4	3
	3442.5	5	1	3	7	22	17	37	47	62	95	103	137	144	185	184	142	149	143	124	123	101	98	76	68	55	35	29	27	23	20	17	12	9	5	6	6	4	2	4	6	1	2	4	1	3	0
	3459.37	3	5	5	10	17	24	38	40	59	105	136	134	170	157	148	171	165	128	116	113	112	90	74	67	53	50	38	28	20	23	9	11	5	8	7	5	1	7	7	3	2	4	4	1	1	0
	3476.25	4	1	8	7	9	29	26	39	68	97	115	148	138	140	156	131	135	124	127	121	102	94	70	62	61	43	32	32	20	19	16	16	10	12	10	5	4	6	4	2	3	1	3	1	4	1
	3493.13	3	1	5	7	10	24	37	53	72	96	130	134	116	146	161	153	144	129	137	118	100	86	88	70	61	47	30	25	25	19	17	7	7	10	4	6	4	2	4	1	3	2	4	3	4	1
	3510	7	3	5	7	16	16	30	46	61	96	123	137	166	148	136	141	155	156	100	106	103	89	72	65	50	34	39	26	20	18	15	12	8	4	7	4	5	3	2	4	7	1	2	3	1	2
	3526.87	1	7	10	8	10	13	35	68	82	115	116	150	146	140	145	145	141	135	124	119	89	95	61	48	60	58	33	21	22	7	21	13	12	10	8	7	4	5	3	3	3	2	1	0	5	2
	3543.75	3	2	6	6	9	9	27	45	73	93	125	147	139	164	151	170	143	120	123	115	94	77	65	48	49	45	29	26	22	19	22	12	7	12	3	2	5	3	4	6	5	2	5	4	3	0
	3560.63	4	2	1	12	12	23	29	40	75	102	108	117	131	147	160	130	126	142	115	108	102	80	84	64	55	53	29	22	23	15	10	14	10	6	10	4	2	4	6	5	2	4	2	1	3	0
	3577.5	8	5	6	10	20	17	38	51	67	85	100	126	133	162	157	156	151	131	106	104	89	88	55	67	51	43	25	22	27	14	13	13	9	8	11	4	6	3	4	4	1	5	2	4	2	6
	3594.37	1	7	5	6	16	16	35	49	64	98	116	133	137	141	152	132	138	119	128	121	113	84	90	67	38	39	32	35	21	17	16	7	12	6	6	4	3	1	4	1	3	0	4	3	2	3
	3611.25	3	2	1	11	11	24	25	53	83	96	111	124	117	156	159	150	144	115	124	103	95	81	77	56	47	37	33	20	25	24	12	12	9	8	7	2	0	3	3	6	1	2	4	1	3	2
	3628.13	1	1	11	9	12	21	35	49	65	88	104	127	140	143	132	147	148	119	125	121	93	97	74	56	45	27	35	22	28	22	11	8	14	9	7	6	4	3	3	0	3	0	1	4	1	3
	3645	3	5	3	7	9	18	38	47	63	104	114	137	129	144	159	157	144	123	112	100	111	78	80	61	54	50	32	25	22	11	12	3	7	5	11	10	6	2	7	2	4	2	4	0	3	2
	3661.87	1	3	1	3	13	20	36	41	65	93	97	131	106	142	139	134	134	125	129	101	98	82	74	63	55	44	35	29	25	20	12	14	8	11	7	8	5	3	4	5	4	4	4	1	2	1
	3678.75	3	1	4	11	11	25	31	46	68	81	103	125	128	121	152	128	122	138	133	115	99	73	82	52	45	36	34	18	9	12	27	11	8	11	7	4	5	3	2	4	2	3	2	1	1	1
	3695.63	1	3	3	7	11	16	30	47	79	99	118	116	128	146	119	134	144	115	130	101	108	83	72	59	63	35	31	25	22	17	14	5	14	9	8	7	3	2	2	2	4	1	3	3	3	0
	3712.5	3	2	8	11	7	27	25	53	80	92	117	96	116	160	155	147	138	136	99	102	84	66	64	55	44	46	17	25	19	25	12	16	14	12	6	7	4	4	6	4	0	5	5	1	4	2
	3729.37	0	3	4	8	12	9	40	46	70	66	119	116	137	126	158	143	139	118	106	102	98	84	53	61	54	42	35	22	29	19	12	11	15	8	7	6	6	8	3	4	0	2	2	4	0	0
	3746.25	2	2	6	14	11	13	25	47	66	84	99	140	134	136	120	133	132	107	112	123	82	82	61	53	45	34	37	17	23	14	15	9	7	7	3	6	5	2	3	1	1	1	2	3	2	5
	3763.13	2	5	3	8	15	18	20	43	79	77	113	132	131	127	142	131	145	137	119	108	97	95	84	53	49	45	26	22	21	21	18	15	7	8	8	10	3	2	1	2	3	3	2	3	4	0
	3780	2	2	7	8	11	23	26	53	68	88	95	108	143	125	133	151	120	124	133	95	75	99	59	51	44	38	38	33	17	19	16	2	10	10	10	5	4	3	4	1	3	0	1	4	3	2
	3796.87	7	2	4	5	16	17	29	39	75	76	111	125	138	142	129	137	117	119	104	89	91	92	51	61	38	30	34	31	18	19	18	9	16	12	0	8	4	7	1	2	0	0	5	1	1	5
	3813.75	3	4	6	6	11	28	34	62	60	81	90	111	125	133	125	108	103	124	116	95	95	83	74	51	44	40	32	23	17	14	13	6	9	5	5	4	2	4	1	1	1	2	3	2	4	3
	3830.63	2	1	4	5	18	15	47	43	76	82	108	109	120	136	146	140	143	131	118	114	86	65	63	70	49	27	39	27	16	14	12	8	10	9	5	5	3	4	7	5	3	6	2	4	2	2
	3847.5	1	4	7	7	11	19	31	57	66	55	98	96	99	125	124	136	146	128	108	102	100	69	57	49	42	36	31	27	17	13	11	12	5	10	9	6	6	2	0	0	2	4	1	3	4	3
	3864.37	3	1	4	7	6	22	32	41	76	70	93	108	118	142	143	122	122	119	116	90	94	81	65	54	49	35	28	21	19	18	13	10	10	11	3	7	2	6	2	4	3	3	0	3	1	2
	3881.25	1	7	2	9	13	19	21	34	62	77	76	122	134	123	136	133	139	107	103	82	82	85	64	60	37	31	37	22	22	14	15	13	9	15	6	5	5	2	3	8	1	4	4	3	2	5
	3898.13	2	4	5	7	13	16	24	38	71	83	92	120	115	109	133	134	135	110	106	90	98	89	68	48	36	29	25	17	19	13	16	15	11	8	5	10	4	5	2	2	7	3	0	0	5	1
	3915	7	2	4	7	14	20	26	50	50	79	105	97	110	141	134	116	132	118	117	94	98	79	55	61	43	37	35	42	17	17	6	15	11	9	7	5	9	3	3	1	7	4	2	0	3	0
	3931.87	2	5	4	10	16	8	25	36	67	82	79	128	124	106	136	106	127	124	84	74	91	79	62	60	42	35	25	21	23	13	13	11	9	6	5	5	4	1	6	1	3	4	4	2	0	1
	3948.75	3	0	6	6	6	12	31	34	57	81	110	102	110	122	141	123	126	133	102	96	88	63	55	60	40	50	28	23	22	13	10	13	9	3	2	2	9	3	2	3	1	4	3	1	1	2
	3965.63	2	9	8	6	6	11	36	31	69	76	93	92	130	127	113	113	107	111	94	97	95	73	78	53	50	35	34	20	14	9	14	11	7	7	5	4	6	9	3	3	5	0	3	1	6	1
	3982.5	1	6	4	3	13	15	25	48	67	77	105	94	115	123	131	133	113	108	99	85	89	78	59	47	49	40	23	16	15	7	20	15	11	7	9	4	6	3	6	1	1	8	2	3	0	1
	3999.37	1	4	7	9	12	22	28	47	60	74	85	96	102	145	146	110	121	109	114	100	70	88	65	41	40	32	23	18	17	12	15	12	16	4	5	1	4	3	4	2	4	4	1	2	0	1
	4016.25	7	3	6	14	7	24	29	40	57	83	97	91	113	107	105	123	109	109	109	94	74	76	58	51	37	30	14	22	12	14	12	10	6	3	6	7	4	7	1	2	4	3	3	2	2	3
	4033.13	2	3	7	8	12	20	23	40	61	70	107	121	104	111	133	125	113	108	109	77	92	74	69	40	44	33	24	17	23	12	17	8	4	7	8	6	4	1	1	5	4	7	2	1	1	5
	4050	4	3	3	2	14	15	31	37	49	69	89	104	108	117	123	111	105	117	102	109	63	70	60	52	30	44	31	18	11	10	12	11	15	4	7	5	1	1	6	1	3	0	1	2	9	3
	4066.87	6	3	7	9	11	26	16	41	50	81	90	87	119	126	130	118	130	101	91	99	64	68	70	57	46	40	33	21	18	18	5	13	5	10	3	3	1	7	5	3	2	3	3	1	3	6
	4083.75	5	2	4	6	9	18	33	40	57	73	91	108	102	110	126	117	108	113	74	87	86	64	62	48	26	35	16	24	21	18	12	8	11	7	8	4	6	4	3	3	4	2	1	4	1	0
	4100.63	3	3	5	7	12	14	20	31	44	77	83	125	106	105	105	109	90	97	97	81	81	59	53	49	54	41	29	22	17	16	6	8	12	7	5	3	7	8	5	3	4	2	3	2	3	4
	4117.5	2	3	4	4	13	18	15	41	64	66	83	104	99	99	119	111	103	118	96	78	90	72	71	39	44	30	33	25	10	22	10	16	7	6	2	2	7	2	1	1	0	3	2	6	1	2
	4134.37	3	3	8	3	6	18	36	43	53	77	96	111	103	128	118	97	118	76	86	90	73	55	66	64	43	34	32	20	18	13	11	6	7	2	5	8	5	7	2	2	2	5	1	0	4	0
	4151.25	1	3	7	8	15	13	26	27	60	73	97	94	108	85	123	115	115	102	83	79	69	62	67	34	33	33	30	16	17	12	9	5	13	4	4	4	1	2	2	1	3	2	1	4	2	1
	4168.13	1	3	2	8	13	17	30	49	44	81	75	109	109	119	109	105	101	95	100	82	91	67	54	47	31	35	29	18	13	9	9	16	9	9	7	7	1	1	2	3	9	1	0	1	2	2
	4185	2	2	9	4	12	14	23	47	56	59	88	100	115	102	120	110	110	115	92	88	75	58	59	45	41	25	25	19	19	14	13	11	3	2	7	3	5	6	1	2	4	1	1	4	1	2
	4201.87	1	5	7	8	11	11	19	36	63	77	81	116	105	108	116	101	100	109	84	91	63	51	66	44	47	25	29	24	17	19	17	13	4	11	2	9	4	3	3	5	1	4	1	3	3	2
	4218.75	7	3	7	4	16	14	24	33	55	61	91	94	99	117	103	121	107	99	91	76	74	68	52	39	40	34	24	21	16	15	13	8	6	7	5	3	3	4	3	3	4	3	1	2	0	1
	4235.63	1	2	6	12	11	18	20	39	51	79	94	88	120	103	90	107	108	102	75	78	65	52	56	42	48	29	21	21	18	14	10	14	8	5	4	4	4	2	3	2	2	3	3	3	4	4
	4252.5	5	1	5	4	14	14	23	34	58	77	77	85	116	90	123	107	110	87	98	79	83	62	51	54	34	32	23	17	18	7	17	11	11	5	6	6	2	1	1	2	2	3	1	1	2	4
	4269.37	0	5	9	8	8	14	23	30	63	76	87	97	100	114	100	96	115	92	84	86	60	59	56	34	49	30	25	26	16	8	13	12	4	10	3	3	1	4	5	0	4	2	0	1	5	3
	4286.25	4	2	7	4	9	13	23	45	61	72	102	78	98	113	102	115	97	109	68	77	69	80	46	44	33	23	33	13	16	10	9	8	8	10	9	4	4	4	4	2	2	0	2	1	2	2
	4303.13	4	3	9	10	14	16	25	37	71	61	77	85	110	118	123	109	106	98	100	75	64	58	55	46	29	25	34	17	22	15	8	13	10	5	8	6	4	2	4	5	3	1	3	4	2	3
	4320	4	2	2	3	5	17	20	38	44	81	82	95	93	103	116	105	92	96	81	79	73	57	48	33	30	24	21	22	23	14	15	13	3	5	3	6	5	3	3	3	4	0	3	2	2	1
	4336.87	5	8	4	10	12	13	25	43	50	71	75	82	87	102	121	118	106	104	79	84	55	65	52	51	40	24	26	18	18	11	15	7	2	8	7	7	3	3	2	1	2	5	4	3	2	2
	4353.75	2	4	8	0	11	15	31	31	60	61	80	87	98	100	97	106	84	88	83	71	59	67	64	46	43	34	25	22	12	15	13	8	5	3	4	6	4	1	3	2	5	1	2	1	2	1
	4370.63	4	4	4	4	10	13	22	38	48	70	80	95	94	91	95	104	110	84	90	76	74	57	48	55	42	21	29	27	15	17	19	8	7	3	5	1	3	2	2	2	2	2	2	2	0	1
	4387.5	1	2	3	8	14	15	26	37	52	67	76	91	88	91	105	90	87	85	99	72	61	60	51	45	30	24	25	20	17	13	8	8	14	8	3	6	3	6	6	2	1	1	2	1	2	3
	4404.37	3	3	8	5	13	12	21	31	50	74	71	87	95	99	103	131	101	97	92	83	54	62	53	50	39	28	23	21	14	12	15	9	9	12	5	5	4	6	5	2	4	4	0	3	3	2
	4421.25	3	4	6	3	9	12	26	38	52	72	73	85	101	104	91	104	94	84	84	85	72	63	58	37	42	30	22	17	21	11	6	11	6	9	2	3	6	1	1	3	3	0	4	1	1	2
	4438.13	1	5	4	3	11	14	24	29	48	67	87	88	92	116	106	99	102	71	87	90	70	74	49	37	30	17	31	20	19	12	9	5	6	7	4	5	4	3	1	5	1	3	1	1	0	2
	4455	3	3	5	4	8	11	16	26	57	73	76	73	82	94	107	89	103	91	69	63	67	73	43	36	35	30	24	21	15	10	11	10	12	8	8	4	2	4	5	2	4	0	1	1	2	2
	4471.87	2	3	3	5	10	16	20	31	52	61	70	78	99	96	117	95	94	76	84	74	71	46	55	51	34	28	23	24	9	18	14	14	6	4	2	6	4	2	7	0	2	5	2	3	3	1
	4488.75	3	3	2	9	12	16	19	29	42	45	81	90	90	89	105	110	107	90	80	56	75	64	49	46	34	27	9	17	17	16	11	5	6	4	6	3	6	7	5	6	1	4	2	1	1	1
	4505.63	2	3	5	4	10	7	20	36	43	48	67	80	113	108	116	96	86	79	87	67	58	59	49	33	38	32	23	20	7	9	14	8	7	7	8	6	2	6	2	2	2	3	4	1	0	1
	4522.5	1	2	4	7	7	13	19	37	47	59	94	92	92	84	99	98	93	82	79	78	64	67	49	36	39	29	27	22	20	11	10	8	8	8	9	6	2	3	2	4	5	1	3	3	1	0
	4539.37	4	3	1	9	2	12	22	39	41	54	74	80	89	76	86	76	81	106	74	76	71	60	55	50	37	27	20	16	18	5	6	8	7	4	3	5	6	2	3	2	3	1	5	1	0	4
	4556.25	2	5	3	6	11	14	30	32	56	57	64	68	81	95	82	99	85	82	74	81	62	60	47	46	36	28	28	13	14	9	12	8	12	8	4	1	2	1	4	2	2	3	4	1	4	1
	4573.13	1	5	8	5	7	9	21	27	46	50	82	106	84	96	95	96	94	79	85	75	76	54	44	42	32	31	22	12	19	11	2	5	4	6	3	7	4	2	1	2	2	2	3	4	0	2
	4590	3	4	4	4	7	20	25	21	50	60	70	97	76	93	88	94	79	77	72	79	70	77	52	38	31	25	18	24	17	9	7	8	10	5	4	4	3	5	2	1	3	0	4	1	1	1
	4606.87	6	4	7	3	14	13	17	38	39	63	70	76	81	91	85	83	82	92	93	75	68	59	45	43	29	31	19	14	15	9	12	8	5	10	7	3	3	2	4	1	4	2	2	6	2	1
	4623.75	2	1	2	7	6	10	26	32	47	65	74	73	79	94	93	78	99	105	66	83	69	48	47	30	27	22	19	11	12	12	7	7	4	3	4	5	5	2	1	6	5	1	3	1	2	2
	4640.63	3	2	5	5	6	15	27	23	48	61	67	94	90	87	97	107	90	85	62	71	66	59	67	36	39	18	19	25	8	13	7	6	6	6	4	3	4	0	1	1	1	4	4	1	2	3
	4657.5	5	3	4	3	11	15	17	29	32	54	68	64	104	103	113	80	105	82	74	72	64	49	52	44	28	25	24	23	13	8	11	6	9	6	5	7	4	7	7	3	3	1	2	5	4	1
	4674.37	3	2	5	6	6	17	20	21	51	58	69	74	102	83	99	98	83	92	88	63	73	39	58	47	47	28	25	17	14	9	14	7	7	9	5	4	10	5	2	2	5	2	3	0	2	2
	4691.25	0	1	4	6	9	23	36	31	42	57	72	60	78	79	86	87	87	94	62	62	56	58	59	29	35	24	25	14	14	10	11	2	12	9	4	5	1	8	4	5	1	2	1	3	4	1
	4708.13	4	4	6	8	9	15	17	17	47	48	57	69	80	67	79	73	83	71	64	73	73	53	42	35	31	38	19	29	12	8	14	5	4	6	6	4	1	6	2	3	7	5	1	1	4	1
	4725	4	1	4	6	11	10	20	37	54	55	69	83	90	91	89	95	92	81	69	63	62	48	46	37	33	28	17	10	6	11	8	4	9	10	5	7	4	2	4	4	1	4	3	3	2	1
	4741.87	4	1	6	9	10	12	23	34	40	61	66	89	88	96	75	98	90	87	81	60	50	55	55	45	38	31	22	21	15	13	11	7	8	4	7	3	3	4	5	3	3	0	4	2	3	4
	4758.75	3	3	1	5	8	15	14	24	49	56	62	87	94	80	90	99	98	82	77	71	66	61	38	34	33	24	25	17	20	8	7	7	6	7	6	6	1	3	4	2	2	1	3	4	3	0
	4775.63	5	0	4	7	13	11	20	28	47	65	49	76	81	73	99	91	101	73	74	66	62	55	50	26	33	24	20	12	12	15	15	3	8	4	6	3	5	4	1	1	5	3	0	0	3	3
	4792.5	6	5	7	11	5	8	23	27	35	56	66	100	87	79	92	88	85	86	83	75	73	63	44	45	33	31	24	24	14	10	7	12	6	4	7	8	6	3	2	4	2	1	3	4	2	1
	4809.37	3	2	3	8	7	3	22	34	49	54	58	72	70	95	82	101	71	85	72	57	65	52	42	33	39	28	27	18	15	7	9	14	8	9	3	8	2	1	3	3	2	2	1	1	3	1
	4826.25	4	1	5	4	9	11	14	31	53	56	56	64	88	86	74	91	76	74	82	59	64	53	46	40	34	26	23	20	13	10	9	8	13	3	0	4	5	3	4	1	1	2	2	5	3	0
	4843.13	4	6	4	5	10	18	25	33	49	43	60	64	68	93	83	89	81	74	67	69	57	65	50	48	25	34	19	11	16	9	9	8	5	7	4	4	7	5	3	3	5	4	2	3	3	4
	4860	3	4	5	5	14	12	13	39	48	42	65	75	77	113	87	84	74	64	77	64	59	48	34	49	31	20	21	12	20	7	10	6	3	4	4	5	3	2	3	3	2	2	5	1	2	2
	4876.87	3	7	3	7	9	18	13	23	39	43	54	71	90	102	72	75	90	76	85	63	58	40	42	31	38	26	27	16	13	4	10	6	4	4	10	2	3	2	1	3	1	5	8	1	1	2
	4893.75	7	1	3	6	11	12	21	30	42	51	54	65	78	71	87	84	83	80	69	64	54	40	46	37	38	27	24	13	12	12	9	11	9	3	5	8	2	3	3	2	4	3	0	1	5	2
	4910.63	0	2	5	6	11	8	20	20	37	60	77	71	79	108	101	90	85	74	59	70	64	44	47	36	22	26	23	14	16	14	9	9	6	10	3	4	5	0	4	0	3	1	1	4	2	4
	4927.5	1	4	4	6	8	19	20	23	36	53	69	82	79	70	86	82	92	67	63	82	55	51	39	28	42	22	14	17	13	13	8	6	5	4	4	2	3	3	5	1	2	2	2	2	2	2
	4944.37	3	2	8	5	7	9	21	31	38	52	66	66	84	83	86	80	79	75	65	62	56	55	44	28	27	21	22	14	6	19	13	6	6	2	1	6	4	2	2	2	2	4	5	0	5	1
	4961.25	2	3	5	8	3	15	19	22	38	54	59	70	76	69	99	72	85	67	76	66	47	31	41	36	19	25	26	6	13	16	9	7	7	7	5	2	3	0	2	6	4	2	3	1	1	4
	4978.13	1	0	4	4	9	12	28	30	33	52	59	85	72	81	82	77	77	69	87	46	53	40	44	37	39	22	21	20	15	13	10	8	6	3	10	4	7	4	4	1	5	1	2	1	1	2
	4995	3	2	5	6	11	18	8	31	39	53	66	68	85	79	79	87	61	69	73	68	47	40	47	30	32	25	11	16	17	9	6	7	9	4	2	7	3	2	5	3	1	3	3	0	2	2
	5011.87	3	3	3	5	7	5	12	25	47	35	53	69	75	64	83	86	70	76	69	62	50	50	38	40	30	28	18	14	16	15	11	13	5	4	3	4	2	1	0	5	4	6	4	5	0	3
	5028.75	4	3	6	5	6	14	31	31	50	49	49	79	59	95	66	74	83	72	65	55	50	49	36	31	41	21	12	19	15	7	7	8	5	11	2	4	2	6	2	0	5	5	2	1	2	2
	5045.63	4	9	6	8	9	10	28	21	41	57	72	66	92	83	84	77	72	66	71	65	45	61	38	38	37	19	20	13	11	11	9	8	9	5	5	2	5	2	3	6	2	2	3	1	3	1
	5062.5	1	2	5	7	5	8	18	28	35	41	62	61	59	81	88	78	62	75	52	60	57	52	45	29	34	22	12	19	18	17	6	4	7	4	7	1	1	6	2	4	3	3	3	1	5	3
	5079.37	0	1	4	1	8	9	21	34	33	56	52	67	62	79	82	74	75	76	66	45	54	43	31	28	21	27	25	8	11	8	9	2	6	7	1	5	4	4	6	3	5	1	2	0	3	2
	5096.25	4	4	3	9	9	10	27	27	39	61	60	77	73	82	89	70	80	65	69	58	53	48	43	27	32	19	28	3	11	9	7	8	4	5	7	7	4	4	1	1	3	0	3	1	4	2
	5113.13	3	5	2	2	7	13	14	29	44	51	64	63	60	74	68	74	73	69	60	64	46	44	37	30	29	35	21	12	16	14	13	11	4	5	2	3	1	4	4	2	2	2	4	2	5	1
	5130	3	4	7	7	8	8	17	25	37	49	42	62	84	63	74	57	94	83	72	71	45	47	42	35	25	22	15	19	17	17	4	14	3	4	3	4	2	4	0	2	0	3	5	3	2	1
	5146.87	2	2	5	6	8	13	16	26	40	59	52	45	68	84	75	61	72	64	72	59	45	57	37	27	11	19	19	19	11	12	18	3	7	6	6	2	5	0	3	2	3	1	3	1	2	1
	5163.75	2	6	8	7	6	10	17	21	41	53	67	57	51	60	83	70	65	82	71	61	50	41	47	36	38	24	22	15	17	12	12	7	7	2	2	6	2	3	1	1	1	5	2	1	0	4
	5180.63	0	5	2	6	5	15	19	21	26	44	55	69	63	91	62	71	66	57	69	58	53	51	35	29	27	23	16	12	14	15	10	7	8	5	6	4	2	3	2	2	0	1	1	1	1	3
	5197.5	2	4	3	4	10	14	14	27	27	43	47	60	82	67	80	66	59	76	61	66	47	42	35	28	35	19	18	13	11	12	10	10	8	5	5	6	2	3	5	6	1	3	0	1	1	1
	5214.37	2	5	5	11	9	14	19	27	23	55	57	54	57	62	63	74	58	71	66	66	52	54	37	34	25	18	16	13	6	17	16	6	6	9	8	3	1	4	5	1	2	2	6	2	2	4
	5231.25	2	3	7	6	7	10	16	31	31	40	57	66	63	76	67	64	76	63	59	61	44	32	41	31	32	31	17	11	14	13	9	4	5	7	2	4	4	2	1	2	3	2	6	1	2	0
	5248.13	2	2	8	4	8	11	18	22	40	46	52	66	64	78	80	79	66	64	57	44	49	45	27	24	34	26	14	12	17	12	8	8	4	4	6	4	2	5	1	1	0	0	4	4	4	3
	5265	4	3	6	4	4	13	20	26	36	44	64	68	63	58	71	67	71	71	57	66	56	40	40	35	25	17	28	10	15	6	12	13	7	4	8	4	3	3	3	2	2	1	5	1	2	1
	5281.87	3	3	3	7	5	14	18	20	30	50	48	58	60	75	73	64	70	59	64	53	41	39	31	30	25	31	17	8	12	9	9	8	3	7	4	3	4	3	2	4	3	4	0	2	3	0
	5298.75	3	2	4	5	9	14	19	29	29	38	49	64	75	77	68	66	82	75	66	55	64	37	29	35	15	26	18	12	16	9	12	6	5	5	6	5	5	3	1	3	3	2	3	1	3	0
	5315.63	2	2	8	4	6	9	17	34	38	41	46	58	61	74	55	72	67	69	60	46	39	36	46	25	30	16	16	10	12	6	9	5	10	5	5	1	8	3	4	1	0	1	2	5	3	5
	5332.5	0	3	6	7	8	8	17	17	39	47	60	72	72	76	64	69	80	77	61	56	56	38	27	42	21	27	15	10	11	6	5	5	10	7	5	3	1	2	4	5	2	1	1	7	2	2
	5349.37	4	2	4	3	4	16	23	37	33	51	56	71	77	61	72	61	65	78	46	50	53	34	32	34	20	16	17	12	5	6	9	8	3	4	3	4	4	2	4	4	3	1	3	1	2	1
	5366.25	5	4	2	4	8	11	11	23	33	49	51	70	69	71	82	73	76	69	55	54	47	34	34	35	28	25	20	16	7	10	4	6	8	4	5	2	4	3	6	5	2	1	5	1	5	0
	5383.13	7	2	5	4	5	11	24	28	29	37	56	63	62	81	69	65	52	65	76	43	66	48	32	17	27	13	23	16	12	5	8	4	6	6	6	1	6	2	4	3	3	2	3	1	2	1
	5400	4	4	4	6	3	8	12	14	38	48	52	59	56	79	54	60	69	69	53	45	38	39	33	28	23	12	17	9	9	11	9	11	1	9	8	3	2	2	2	4	5	0	5	3	2	1
	5416.87	2	3	3	3	5	6	13	26	34	45	57	60	63	66	72	64	68	56	51	55	63	32	28	33	19	20	17	21	11	6	7	4	6	6	10	2	4	2	4	3	3	4	1	4	1	1
	5433.75	1	4	4	4	4	13	14	17	35	43	66	65	60	80	57	80	62	58	52	44	50	38	40	36	23	22	14	20	14	10	11	8	10	10	5	5	3	6	2	0	1	4	2	1	5	3
	5450.63	4	1	6	5	6	13	17	30	32	47	65	57	62	84	58	69	56	62	59	51	46	40	33	32	23	24	19	11	8	12	4	8	8	10	3	5	2	1	3	2	1	1	0	2	2	0
	5467.5	2	0	3	6	7	11	13	29	30	36	51	54	62	60	62	62	71	60	61	50	41	41	35	25	29	18	20	10	9	12	11	6	5	5	0	0	1	1	2	2	3	1	3	3	2	1
	5484.37	4	4	6	2	11	11	17	18	34	40	48	53	66	73	76	71	64	65	55	53	42	40	35	31	26	21	27	16	7	10	5	4	4	2	2	6	4	1	3	1	3	3	0	2	1	0
	5501.25	3	3	5	8	3	10	15	32	34	41	53	63	58	57	61	67	58	60	60	58	54	33	33	26	25	15	15	15	11	9	4	4	8	3	6	3	5	0	1	4	1	3	1	0	6	1
	5518.13	3	6	7	6	6	8	12	20	33	45	52	61	67	65	60	64	76	58	55	40	46	37	28	31	21	17	10	9	10	10	9	12	6	5	1	3	4	3	2	3	2	3	2	2	1	2
	5535	3	2	5	5	4	8	17	19	31	47	45	56	58	63	57	64	76	64	56	52	39	40	33	31	21	16	13	11	11	11	11	5	6	5	6	1	2	3	2	5	4	2	1	0	4	1
	5551.87	2	6	5	4	5	8	15	28	24	50	45	66	66	56	73	66	59	55	62	47	40	42	26	14	35	19	14	10	13	4	6	5	4	8	6	2	3	8	1	1	2	5	0	0	3	4
	5568.75	6	5	6	3	4	9	14	19	41	42	49	50	66	79	59	59	70	73	54	45	64	39	27	34	21	23	22	15	13	13	4	9	3	6	1	2	1	3	3	3	3	1	1	3	4	4
	5585.63	4	5	2	6	5	5	12	22	35	37	56	55	74	60	73	76	52	52	53	47	46	32	21	24	28	22	20	21	13	6	7	9	11	6	5	5	4	1	3	2	4	2	2	2	3	5
	5602.5	2	3	6	1	4	2	11	23	45	37	44	57	63	67	57	47	67	60	58	54	41	44	36	27	24	24	11	16	9	10	6	6	8	6	4	5	4	0	3	2	0	1	2	4	1	0
	5619.37	0	2	4	7	3	12	16	21	30	45	38	54	53	63	61	63	84	51	50	56	43	39	28	22	27	24	13	6	7	9	4	8	3	4	3	4	2	6	3	3	3	1	2	1	0	4
	5636.25	2	5	5	2	9	7	14	18	27	37	45	46	47	62	68	67	55	75	56	46	47	46	31	19	20	21	20	18	10	16	5	4	5	6	7	5	3	2	3	1	0	4	0	1	1	2
	5653.13	2	1	6	3	6	9	14	19	32	42	56	53	48	68	59	57	59	56	51	49	43	38	30	26	26	21	10	5	11	14	9	2	4	4	2	6	5	1	1	2	4	2	4	2	1	2
	5670	2	7	5	7	8	10	17	19	21	38	44	66	43	67	78	57	55	62	51	50	50	39	32	32	19	19	22	7	5	7	8	7	5	7	7	2	4	3	1	3	0	5	2	0	2	5
	5686.87	2	4	8	2	6	8	16	16	33	32	45	45	58	57	62	58	72	54	61	45	54	25	38	26	18	17	15	13	13	8	9	8	8	4	5	4	2	1	0	0	0	3	2	2	3	2
	5703.75	3	3	3	7	12	7	11	23	36	59	50	63	50	60	61	59	67	53	45	56	39	35	25	19	22	18	12	11	8	11	6	3	10	5	4	10	5	5	3	3	4	0	1	4	3	2
	5720.63	4	5	4	7	6	10	20	35	20	36	39	44	63	62	67	64	56	46	55	57	48	31	42	29	15	18	18	15	11	7	9	14	10	5	6	2	3	2	2	3	2	0	1	1	3	1
	5737.5	4	1	6	9	3	12	15	24	42	47	39	50	51	58	71	62	58	52	45	43	48	37	41	30	22	16	12	15	8	9	8	6	1	5	4	3	4	0	4	2	3	1	3	3	2	3
	5754.37	3	0	5	3	6	3	15	18	37	32	52	34	70	56	66	72	52	44	55	37	33	31	27	41	21	25	12	8	7	15	6	9	8	6	3	2	2	2	1	3	2	1	5	2	4	1
	5771.25	6	1	3	6	8	12	21	22	29	30	40	59	58	53	60	59	65	61	42	56	40	41	35	34	27	15	20	10	11	11	3	11	4	5	7	4	7	3	5	4	3	1	2	4	2	3
	5788.13	2	3	3	4	7	9	15	32	32	38	47	49	47	53	62	61	60	41	55	44	41	36	29	29	19	21	10	18	10	6	15	7	6	2	2	3	3	1	4	5	2	3	7	1	4	2
	5805	2	5	10	4	4	6	17	30	30	44	43	48	46	59	74	60	57	51	48	46	38	43	35	21	16	21	16	11	11	7	4	6	2	4	2	5	4	0	4	2	0	4	2	0	0	1
	5821.87	3	2	4	7	4	7	19	23	26	40	53	47	58	55	64	66	41	53	49	55	48	44	22	26	15	15	10	12	11	7	4	12	3	4	4	4	3	0	3	1	0	1	1	3	3	2
	5838.75	1	3	6	5	3	12	12	21	30	37	49	42	56	54	52	61	53	62	52	51	33	33	30	29	21	20	17	17	12	10	1	4	10	4	4	2	2	2	2	0	3	4	3	2	3	1
	5855.63	4	6	7	6	6	7	14	22	31	43	52	54	51	67	59	58	65	54	41	45	39	38	28	33	21	25	10	16	8	8	8	7	5	6	1	5	5	4	5	4	1	6	2	1	1	0
	5872.5	2	3	2	4	4	8	11	27	31	42	45	50	50	46	57	64	73	39	49	43	23	36	25	26	17	17	11	19	8	11	7	5	4	8	7	6	6	6	1	3	3	2	1	1	3	0
	5889.37	1	7	2	6	9	5	7	24	31	35	39	57	46	52	51	52	56	55	46	61	44	40	35	29	15	24	19	19	9	5	8	11	5	4	2	3	0	3	1	1	2	0	3	3	1	4
	5906.25	2	2	6	7	4	11	10	16	37	33	39	47	73	56	59	51	54	48	52	53	46	36	28	24	22	19	13	9	9	6	8	9	3	5	5	2	2	1	4	1	3	0	3	2	3	2
	5923.13	4	4	4	6	7	4	12	24	28	36	50	46	52	61	63	61	54	51	46	56	32	30	29	26	21	21	17	13	11	13	16	9	3	4	8	6	6	3	2	6	3	2	2	2	1	0
	5940	0	0	5	4	5	6	11	17	28	33	42	44	54	46	56	61	57	56	45	48	46	43	32	21	24	21	13	10	9	5	5	6	5	5	2	2	3	3	3	0	1	1	4	3	4	3
	5956.87	3	0	4	4	6	6	15	21	33	29	48	33	55	58	55	47	60	56	49	52	47	33	34	28	26	14	8	13	13	6	4	4	5	8	6	2	4	4	2	4	4	1	3	1	7	0
	5973.75	2	3	1	7	6	14	23	14	31	34	39	46	55	51	52	61	57	57	52	55	44	42	37	32	21	24	14	10	10	13	6	6	6	4	6	6	2	1	1	3	3	3	1	0	0	2
	5990.63	4	1	3	3	5	9	12	19	28	36	40	33	59	60	59	73	60	54	67	43	40	44	42	32	22	27	16	12	9	10	9	4	4	2	0	0	3	3	4	2	4	2	1	2	1	0
	6007.5	2	4	7	6	7	8	15	17	28	37	49	47	47	55	41	52	44	43	43	55	32	37	25	28	20	16	5	19	12	15	7	5	3	9	4	4	5	2	2	2	6	3	2	1	0	0
	6024.37	1	5	4	1	6	7	6	21	32	29	46	40	52	50	72	48	64	60	52	45	41	32	27	22	15	16	11	12	14	8	10	6	5	2	2	4	3	5	3	3	2	5	1	4	0	1
	6041.25	2	4	5	4	8	7	5	19	21	35	39	61	45	45	66	48	61	45	49	53	36	33	31	17	27	22	7	11	6	7	10	3	7	4	4	3	3	0	3	2	0	2	2	2	0	1
	6058.13	4	5	4	5	7	5	20	22	31	31	53	43	56	49	41	55	48	49	37	38	40	27	34	17	16	12	16	19	15	7	6	3	8	2	3	4	3	0	4	8	2	3	3	3	0	1
	6075	5	5	6	7	5	11	12	21	23	35	28	46	52	39	59	58	51	48	47	45	46	25	27	21	27	19	12	12	8	8	6	5	2	7	4	2	1	2	2	1	0	2	3	1	4	1
	6091.87	2	3	4	9	6	12	14	22	32	40	43	57	49	55	55	67	31	45	47	40	32	42	29	16	23	12	8	11	9	9	10	4	5	3	7	1	1	1	1	0	0	5	2	0	0	3
	6108.75	6	3	4	4	3	12	16	20	15	42	35	45	56	52	57	47	58	51	57	47	33	27	29	14	19	15	12	7	12	6	6	3	6	2	2	4	1	5	5	1	4	2	3	3	2	1
	6125.63	2	1	4	6	4	6	9	22	31	33	53	56	47	50	48	58	51	49	49	49	25	34	30	22	20	21	15	18	7	10	7	12	6	5	1	3	2	3	1	3	2	2	2	2	5	2
	6142.5	1	3	2	8	7	9	10	24	22	35	48	57	61	45	53	62	58	55	44	39	28	26	47	14	24	18	8	7	6	13	7	2	5	2	2	2	2	0	2	3	5	2	2	2	3	0
	6159.37	3	3	7	2	2	7	15	19	19	37	45	58	43	61	48	55	58	57	59	41	34	24	23	22	15	22	14	8	4	5	8	7	4	7	2	6	4	1	3	2	1	3	3	4	2	4
	6176.25	4	3	5	4	10	12	16	20	21	34	23	52	61	49	49	59	47	59	52	40	40	31	24	24	13	24	12	8	7	10	6	10	6	1	4	7	6	6	2	2	2	1	2	7	3	1
	6193.13	0	3	5	4	9	5	12	16	31	33	39	37	39	59	51	44	62	47	46	48	31	33	19	17	19	15	10	15	3	4	5	5	4	4	2	3	3	2	1	2	2	1	2	3	2	2
	6210	2	3	5	1	5	11	8	28	23	36	32	35	50	45	63	53	59	52	52	41	42	31	29	22	17	16	7	5	12	5	9	7	7	4	4	4	1	0	3	3	2	5	1	3	4	2
	6226.87	5	3	2	6	5	7	11	17	17	24	41	33	44	53	42	47	43	44	43	32	20	33	17	23	21	18	15	11	7	10	11	5	10	3	3	5	5	4	7	1	7	3	3	3	2	0
	6243.75	1	0	7	7	7	6	9	12	29	35	55	49	64	56	69	68	45	47	44	40	42	25	24	28	20	15	14	15	14	11	7	5	8	4	2	3	3	3	4	1	4	0	4	1	1	4
	6260.63	1	3	4	4	12	4	12	26	29	31	36	53	50	53	61	42	52	50	34	44	33	32	26	33	18	19	14	13	8	6	8	1	4	6	7	3	6	0	0	2	1	3	3	0	3	4
	6277.5	1	1	1	3	6	7	12	20	28	38	27	30	46	57	70	60	49	58	38	46	40	21	24	9	27	16	12	10	5	8	6	4	2	5	3	2	3	0	2	2	5	2	0	2	2	1
	6294.37	3	3	5	10	5	8	11	23	32	20	36	45	58	56	38	57	66	33	46	29	22	23	22	21	16	15	14	3	7	8	6	5	4	3	2	3	7	1	3	1	4	3	1	1	1	4
	6311.25	4	3	4	3	7	6	23	21	20	30	40	39	48	37	60	42	54	47	42	39	47	24	29	28	18	14	15	14	5	4	5	2	7	2	2	4	6	3	4	2	1	0	1	4	1	4
	6328.13	4	4	5	4	5	8	11	22	20	35	46	48	43	39	49	49	50	44	46	34	43	24	23	26	23	16	11	8	14	11	2	6	4	4	6	4	3	3	3	2	2	3	1	3	2	1
	6345	3	2	5	8	2	12	9	23	28	26	50	48	38	56	54	59	47	48	45	34	35	32	27	21	16	16	18	4	11	7	5	10	3	6	3	3	4	3	2	5	3	5	3	1	1	5
	6361.87	4	2	1	7	1	9	11	15	21	26	36	41	46	53	43	50	57	43	33	39	39	30	30	18	19	19	19	7	8	9	4	6	5	3	3	6	2	3	2	1	3	1	2	1	5	2
	6378.75	2	5	2	8	4	6	7	8	21	28	43	36	40	44	50	44	42	48	57	34	39	33	23	26	23	15	20	6	13	8	10	9	1	1	4	2	2	2	2	2	2	1	2	5	0	3
	6395.63	4	1	2	12	4	6	20	16	26	27	41	43	53	63	57	41	43	47	42	30	38	40	35	29	19	21	21	11	11	7	7	7	4	6	4	2	2	3	1	2	3	0	0	1	1	1
	6412.5	1	4	10	1	4	11	9	14	20	22	46	33	37	58	56	44	47	41	44	58	34	24	28	18	17	9	8	13	11	8	7	9	8	3	6	1	2	2	0	3	3	4	3	2	2	1
	6429.37	3	2	2	5	5	10	16	18	21	30	32	41	42	49	40	54	54	41	37	37	39	27	21	24	15	16	10	11	4	6	3	2	6	0	4	5	2	2	2	1	1	2	1	3	2	1
	6446.25	4	4	0	4	7	10	9	22	20	41	41	43	46	48	72	51	40	42	42	30	41	26	36	35	24	14	3	13	11	9	12	4	4	3	2	4	2	1	2	3	3	2	3	1	1	1
	6463.13	1	2	2	2	2	10	12	15	26	30	55	39	52	41	60	49	60	38	42	38	32	29	26	22	16	19	9	10	6	8	9	7	6	2	4	3	2	2	3	3	2	4	2	1	3	2
	6480	0	3	5	6	5	9	10	21	26	28	23	35	49	53	55	54	37	41	36	44	39	27	29	21	15	13	13	5	11	5	10	7	4	6	1	4	4	3	2	2	3	4	2	2	3	3
	6496.87	5	5	3	2	7	10	14	21	20	35	34	40	48	48	51	46	39	35	40	37	37	23	28	18	16	5	18	8	12	7	8	8	9	3	4	1	2	1	2	3	6	3	4	4	2	5
	6513.75	2	2	6	9	6	8	10	20	28	20	29	43	40	52	47	49	42	34	47	44	32	31	28	10	17	18	9	11	6	9	9	4	6	0	2	1	3	1	7	2	3	3	4	3	3	1
	6530.63	1	2	5	4	9	11	9	19	15	37	39	38	36	43	48	51	43	33	42	47	30	31	30	29	14	11	11	12	8	7	5	6	4	5	6	4	6	1	1	4	1	1	1	4	2	3
	6547.5	0	2	2	8	9	9	13	18	22	23	46	36	55	48	45	40	46	51	39	34	43	38	28	21	19	8	13	8	6	3	7	6	3	4	0	4	1	1	2	1	4	3	1	2	4	2
	6564.37	5	1	4	5	4	7	11	16	27	25	40	39	43	54	48	37	43	47	42	42	36	38	23	16	20	14	14	6	11	6	4	3	5	6	4	4	3	4	2	1	0	1	2	6	1	3
	6581.25	2	2	2	7	11	9	13	17	30	25	45	47	39	45	48	50	47	46	45	36	40	30	19	27	20	12	11	17	9	7	6	5	2	7	3	5	1	4	2	0	4	1	3	3	2	2
	6598.13	2	2	7	6	3	11	18	7	30	28	44	45	39	42	47	46	46	34	46	35	31	27	32	25	19	8	15	8	7	3	4	3	3	3	3	6	4	3	2	6	2	3	5	1	5	3
	6615	2	6	4	5	3	8	11	17	19	29	30	40	47	43	39	38	45	41	31	32	28	30	24	25	18	17	11	9	6	8	3	6	2	5	1	8	4	1	3	1	4	7	1	2	1	6
	6631.87	3	2	7	3	2	5	11	20	23	29	38	36	35	34	30	51	48	31	46	45	29	33	23	24	20	20	15	7	8	6	4	7	2	3	3	3	4	2	4	5	1	2	1	4	1	4
	6648.75	8	1	3	1	6	4	11	14	23	32	34	41	50	27	54	35	39	44	48	28	34	31	21	26	13	20	12	8	13	11	3	6	4	3	4	1	3	2	2	2	3	2	4	0	0	2
	6665.63	5	3	5	4	5	10	11	19	22	30	28	33	42	55	48	53	46	34	42	32	22	27	22	20	18	11	12	11	7	11	3	8	5	3	3	2	3	3	3	0	0	1	2	3	2	3
	6682.5	2	6	5	7	5	6	15	20	20	32	36	34	42	32	41	45	56	38	41	27	34	30	31	19	8	14	13	6	6	4	2	7	7	2	1	3	5	2	4	3	1	4	4	2	1	1
	6699.37	3	5	5	6	7	6	10	23	20	29	36	34	45	30	46	35	53	49	42	29	27	31	16	19	17	12	10	8	8	3	5	10	5	1	3	4	4	4	1	3	2	6	2	1	1	2
	6716.25	4	5	6	2	7	6	9	17	24	28	39	54	39	34	44	45	40	47	37	30	37	30	20	24	17	18	15	9	9	5	7	7	3	4	5	3	6	2	1	0	2	2	0	4	3	4
	6733.13	4	7	2	3	8	10	18	12	24	31	37	39	50	43	42	35	40	29	39	20	34	29	22	22	17	17	11	10	10	5	6	2	4	6	6	2	3	2	0	6	2	2	2	1	0	0
	6750	1	2	2	4	6	8	10	11	19	27	36	37	39	53	45	41	36	34	34	51	33	25	24	18	21	13	10	8	3	6	3	4	2	6	4	8	3	0	2	4	2	5	2	3	1	6
	6766.87	3	2	6	7	7	5	6	19	20	35	28	35	37	36	46	43	42	42	28	41	27	21	21	13	17	12	10	13	5	6	4	5	4	4	4	6	5	2	2	4	1	1	1	1	2	2
	6783.75	4	5	3	7	3	7	14	10	19	23	28	39	34	41	44	43	39	45	35	21	37	20	19	20	15	20	9	8	13	8	7	10	7	4	6	4	2	0	1	1	4	1	2	4	3	1
	6800.63	1	5	5	6	7	11	15	19	13	26	21	39	39	48	46	47	48	37	35	24	30	23	17	24	20	12	12	10	8	8	7	5	1	7	1	4	3	1	5	3	2	2	1	3	4	4
	6817.5	5	1	5	4	2	10	12	18	13	32	32	33	35	39	46	40	45	38	35	40	25	21	26	22	8	17	6	8	8	8	5	3	2	5	6	1	3	3	2	2	1	4	2	0	0	3
	6834.37	3	1	4	5	7	9	9	19	24	31	33	37	31	37	40	57	35	34	44	27	26	27	24	19	15	12	9	8	7	3	4	3	6	3	1	1	6	3	1	1	1	2	1	2	4	1
	6851.25	2	3	2	0	6	8	17	12	16	31	32	24	40	49	42	27	48	34	34	34	31	19	17	15	13	16	9	12	8	8	8	4	5	3	0	3	5	1	2	4	2	3	1	3	1	0
	6868.13	3	5	6	7	7	7	12	17	17	23	27	42	46	37	41	38	44	36	38	25	34	27	14	15	17	16	16	11	11	7	5	3	4	7	3	3	3	3	3	2	3	3	2	3	2	2
	6885	2	4	8	4	3	9	12	11	23	30	28	29	51	45	30	39	46	44	41	33	18	24	34	19	18	12	8	7	6	11	3	7	5	4	4	7	4	2	3	1	2	2	5	2	3	2
	6901.87	1	2	5	4	7	5	12	22	29	26	37	41	56	40	50	39	49	32	33	35	30	15	22	20	16	10	4	10	6	7	3	5	5	4	1	4	2	0	3	0	2	1	3	4	3	3
	6918.75	3	2	3	4	3	11	9	18	29	29	36	21	31	51	40	36	37	51	40	38	24	24	30	14	17	11	8	7	9	8	5	4	4	7	2	4	3	3	2	4	2	1	3	1	3	2
	6935.63	4	3	2	4	3	8	10	15	27	29	35	37	31	45	42	48	41	29	35	38	30	25	23	28	12	13	13	7	4	7	8	9	4	4	4	4	5	5	3	2	4	2	2	2	3	3
	6952.5	1	2	3	2	6	3	11	23	14	26	31	28	42	42	40	51	35	37	38	28	23	25	25	23	17	17	10	9	7	3	2	5	3	4	2	1	2	2	0	2	3	1	1	1	4	1
	6969.37	2	3	6	6	3	3	13	14	21	22	32	31	29	41	49	31	33	28	31	33	26	22	21	10	21	15	11	8	7	4	9	6	8	4	4	6	3	3	2	3	3	6	1	5	0	0
	6986.25	3	2	7	3	9	5	12	10	19	25	28	26	42	40	48	40	43	37	25	49	28	34	16	20	12	7	6	13	5	5	5	3	1	3	3	4	3	0	0	0	1	3	3	2	0	3
	7003.13	1	5	3	3	5	5	12	22	19	30	29	34	44	44	48	40	40	36	42	40	38	36	19	12	14	15	16	8	6	3	2	6	5	7	3	2	4	5	3	3	4	2	2	3	1	0
	7020	2	5	1	4	6	6	10	14	24	25	33	30	45	35	29	37	35	33	32	30	27	20	16	27	21	14	12	9	4	7	9	9	7	7	3	4	0	3	1	6	1	4	1	1	3	3
	7036.87	2	3	5	5	6	5	9	18	23	32	36	30	27	43	35	47	39	35	33	34	34	26	22	27	10	15	9	5	9	5	9	6	1	2	5	3	3	1	2	0	5	6	0	1	1	2
	7053.75	0	3	4	5	8	7	10	9	24	21	34	33	56	38	35	37	36	38	39	30	21	30	27	27	18	15	11	8	7	5	4	6	10	4	5	2	0	1	4	1	0	1	4	2	1	3
	7070.63	3	2	3	3	2	3	6	12	16	25	23	33	41	44	38	43	40	42	28	36	27	31	21	12	15	11	12	11	12	8	6	4	0	5	2	3	1	2	3	5	0	2	3	8	2	1
	7087.5	1	0	7	3	8	5	16	16	20	21	33	27	45	33	37	46	50	41	33	38	28	27	19	21	18	15	15	7	5	4	5	5	2	2	1	6	1	0	3	3	2	1	2	2	2	3
	7104.37	1	4	3	5	8	3	13	18	21	18	28	25	28	58	47	50	40	29	38	33	21	24	23	18	20	12	7	11	7	9	7	6	4	2	0	5	3	0	5	3	1	3	2	1	1	1
	7121.25	2	1	4	5	4	3	7	20	16	19	34	19	38	32	45	44	51	50	42	30	24	21	21	15	16	17	14	7	7	3	5	4	3	2	1	2	2	1	1	2	3	1	2	1	2	3
	7138.13	2	4	3	5	5	5	10	21	24	19	29	32	44	47	36	31	44	26	29	33	21	26	22	19	21	10	9	6	4	8	4	3	7	3	4	4	4	1	2	5	4	4	3	1	2	6
	7155	4	1	3	8	11	8	12	16	20	22	33	39	41	48	50	35	40	34	36	31	29	13	24	15	17	11	11	11	4	6	4	2	7	3	4	2	4	4	2	2	0	1	2	7	3	1
	7171.87	4	3	4	3	7	5	9	14	18	30	38	25	38	37	39	49	31	34	37	31	26	17	19	16	14	14	9	5	6	7	11	6	6	3	5	3	4	5	2	3	2	1	0	3	3	2
	7188.75	2	2	4	6	3	6	12	14	25	35	27	33	32	31	38	38	35	32	33	29	22	23	20	26	15	8	10	3	8	10	5	6	1	5	5	2	3	1	3	3	1	3	2	3	1	0
	7205.63	3	5	5	6	5	11	5	22	21	24	35	41	43	45	37	42	43	45	34	36	34	25	18	19	17	20	10	11	6	6	3	5	5	1	6	2	2	3	1	2	3	5	1	3	3	1
	7222.5	2	0	6	4	4	10	7	17	28	29	33	36	33	38	34	39	48	31	24	27	27	24	14	19	14	13	13	6	9	9	5	3	3	2	2	3	2	4	4	1	3	3	4	3	4	4
	7239.37	0	5	5	3	3	5	6	14	24	26	26	29	36	32	33	39	45	34	31	26	29	19	16	23	14	10	13	5	6	6	4	5	5	2	5	5	1	2	1	2	2	3	2	2	2	3
	7256.25	1	6	5	4	1	8	12	15	20	21	17	30	37	38	46	43	37	31	24	33	32	20	26	17	6	8	9	7	5	9	4	5	3	3	5	6	4	2	6	2	1	1	4	5	3	1
	7273.13	4	1	4	4	2	7	4	11	25	23	32	25	46	43	42	47	42	28	28	44	19	24	15	23	12	8	12	5	8	5	5	5	1	2	3	1	0	2	1	4	0	4	5	2	0	6
	7290	3	3	4	6	7	4	11	18	16	27	22	32	42	43	34	45	34	33	38	28	25	23	15	20	18	12	6	9	6	3	6	4	3	1	3	0	1	3	4	5	3	1	3	3	1	2
	7306.87	2	7	5	5	4	7	14	12	19	14	29	38	52	41	39	41	35	40	34	22	24	29	25	16	13	7	14	9	5	3	7	4	5	2	2	6	4	1	0	1	2	4	1	1	1	1
	7323.75	2	2	6	5	3	8	12	20	25	23	24	36	47	34	44	37	44	34	33	34	21	19	17	16	12	13	8	12	10	7	2	10	4	4	2	2	5	3	4	4	4	5	1	1	1	2
	7340.63	2	1	2	3	4	6	6	9	17	28	27	36	42	43	34	32	43	27	29	38	26	21	18	17	21	7	11	5	4	4	4	4	4	4	2	4	4	3	3	7	1	5	2	0	1	4
	7357.5	5	1	1	5	9	2	12	16	14	17	26	34	35	30	42	40	41	40	26	44	23	32	16	16	18	9	11	9	9	7	3	4	6	4	1	2	5	1	4	1	1	6	4	4	1	3
	7374.37	6	1	4	7	4	10	13	14	18	21	35	27	40	40	40	32	47	47	40	24	25	30	21	9	10	12	10	7	6	7	7	2	10	6	1	0	2	2	4	1	3	4	1	1	1	3
	7391.25	1	2	5	5	4	4	10	8	13	25	31	35	42	43	46	32	32	43	41	22	26	23	20	21	12	9	8	9	6	8	6	5	1	3	2	5	1	2	1	1	3	2	3	1	0	2
	7408.13	3	10	2	4	5	6	13	25	22	29	36	33	34	39	27	39	45	46	35	26	26	26	32	10	12	10	9	9	5	6	4	1	4	1	1	3	2	8	1	2	2	0	2	2	2	7
	7425	2	4	3	4	4	2	7	16	25	19	29	35	34	40	37	31	47	37	33	33	22	16	19	18	12	15	15	12	8	4	11	3	3	1	2	1	2	3	2	0	5	1	4	2	0	3
	7441.87	5	3	3	6	8	7	13	15	15	23	29	33	40	42	35	26	36	40	26	27	23	24	20	11	9	9	6	4	2	8	6	5	6	1	4	4	3	2	2	4	3	2	2	1	2	1
	7458.75	1	4	7	4	11	5	14	9	18	32	38	26	28	41	41	35	28	22	33	33	14	29	23	15	16	18	11	7	5	3	5	7	4	4	5	4	4	1	4	1	2	3	2	1	3	3
	7475.63	2	3	3	4	4	7	6	17	14	20	35	34	40	36	38	33	37	29	27	33	26	25	21	19	16	12	9	9	7	6	4	9	3	2	2	2	3	0	1	1	3	3	3	3	3	2
	7492.5	1	1	4	1	3	10	11	17	19	27	27	28	39	23	36	29	36	26	33	32	31	18	25	18	12	16	5	11	11	9	5	3	4	0	2	3	3	1	3	2	3	2	3	2	1	0
	7509.37	2	5	5	4	10	8	4	11	23	21	25	32	41	38	49	34	39	32	35	29	20	13	29	22	10	7	8	9	8	2	8	2	3	4	2	2	6	4	3	0	3	2	0	0	3	1
	7526.25	1	1	1	2	8	8	13	12	11	27	25	36	31	31	32	49	28	21	32	21	30	17	21	22	8	11	11	3	10	9	3	4	6	2	2	3	4	2	2	1	0	3	1	1	2	3
	7543.13	5	3	1	5	4	4	3	14	24	22	23	27	29	33	38	23	25	33	26	25	26	21	18	14	14	12	8	6	9	6	5	4	6	2	3	1	3	0	3	2	1	4	6	2	2	6
	7560	4	8	7	14	4	6	4	11	24	25	28	38	32	30	42	33	36	34	26	26	31	20	17	14	14	11	11	9	8	3	6	4	6	5	3	5	2	0	5	1	2	5	6	2	2	1
	7576.87	3	0	3	5	11	6	8	16	9	25	28	29	28	40	42	34	26	25	34	27	32	33	19	17	13	17	12	8	7	6	4	1	1	0	2	3	1	2	1	1	3	3	2	3	2	3
	7593.75	2	1	2	5	6	15	8	11	18	34	30	26	31	36	43	33	32	28	29	25	21	22	22	9	9	11	3	10	7	2	8	2	6	0	6	0	3	3	6	1	3	2	1	2	2	2
	7610.63	4	1	4	2	6	10	11	15	15	24	24	24	31	31	36	48	35	32	28	28	25	17	17	13	8	9	4	11	7	3	4	3	4	2	1	3	2	3	1	3	5	1	1	3	2	1
	7627.5	2	3	5	4	5	5	11	14	25	12	39	33	29	36	43	36	31	42	23	16	30	16	16	18	17	10	7	8	8	5	3	1	4	5	2	7	1	6	2	3	4	1	1	4	2	3
	7644.37	4	1	3	4	7	4	10	14	14	30	24	29	34	36	27	31	43	28	31	28	20	17	14	19	10	11	15	3	3	5	4	4	3	3	2	3	2	3	0	0	2	1	2	2	3	0
	7661.25	3	1	6	3	5	7	10	17	16	21	30	25	21	23	29	42	34	34	26	28	29	30	20	14	12	8	12	10	8	5	5	5	6	3	2	1	0	5	0	0	3	0	3	1	1	4
	7678.13	3	4	2	3	4	10	8	14	14	18	33	25	40	38	37	38	33	35	28	18	25	15	22	18	17	9	10	6	7	3	5	6	2	4	3	3	6	2	1	4	2	3	0	6	2	2
	7695	1	4	5	7	9	8	17	12	11	25	35	38	33	38	27	44	30	45	29	19	29	23	22	11	9	20	4	11	7	6	3	4	3	4	1	0	2	4	3	2	1	3	1	1	2	3
	7711.87	7	2	6	3	6	9	5	9	16	22	31	30	40	41	37	47	40	32	22	28	31	32	16	12	13	13	13	11	4	3	5	5	1	4	4	1	3	6	1	2	0	0	3	2	2	0
	7728.75	3	6	4	2	6	7	5	12	23	20	22	20	37	38	36	31	22	33	28	28	22	26	22	18	13	10	10	2	2	3	7	4	2	3	2	2	4	2	4	2	1	3	1	1	6	2
	7745.63	2	3	5	3	3	9	6	22	12	25	26	34	25	30	31	20	26	38	29	21	22	20	24	14	12	10	7	9	3	8	3	1	5	4	4	1	2	8	2	1	1	5	2	2	1	2
	7762.5	3	3	7	4	4	2	7	11	21	21	36	36	32	39	30	31	29	30	25	24	25	18	25	24	11	9	8	15	7	5	2	1	7	0	4	5	0	2	2	2	4	0	1	1	0	1
	7779.37	0	3	7	3	5	1	10	15	13	19	24	29	32	38	46	36	30	34	39	24	19	16	16	16	6	9	12	9	8	5	4	2	5	4	2	3	5	2	1	3	3	0	1	1	1	2
	7796.25	3	3	5	4	9	9	13	17	13	18	21	37	28	41	32	52	32	28	17	21	22	17	13	16	10	7	4	10	4	7	7	3	3	4	3	2	4	4	1	4	2	1	2	6	0	5
	7813.13	5	3	5	5	4	6	14	12	21	31	35	30	27	32	34	28	26	41	23	22	26	21	17	15	13	11	8	9	8	4	3	4	4	4	0	1	3	4	3	3	2	3	0	3	1	4
	7830	1	2	0	4	4	2	11	13	18	25	22	28	34	32	30	39	43	37	28	24	33	14	11	17	15	6	9	7	9	3	6	2	6	5	3	2	2	5	5	3	1	3	2	2	1	1
	7846.87	5	2	3	7	1	7	8	12	17	18	38	32	28	21	27	31	37	32	18	25	17	21	15	16	14	12	8	2	11	4	2	9	3	2	4	3	1	0	4	0	0	1	2	2	1	2
	7863.75	2	2	4	2	5	3	9	7	13	16	23	29	28	32	42	27	26	33	27	34	17	25	18	14	11	15	6	8	5	4	1	3	1	5	1	2	1	3	3	1	1	2	4	2	2	2
	7880.63	3	3	2	4	7	9	14	14	15	22	23	26	34	39	42	30	28	26	23	19	26	25	17	20	12	15	7	7	12	7	3	3	5	2	4	5	1	3	1	1	3	3	1	2	2	2
	7897.5	3	3	2	3	4	4	4	12	6	19	27	26	32	27	34	40	22	35	30	31	28	14	18	16	17	10	10	4	2	5	6	5	3	4	3	2	1	4	1	1	1	1	4	2	2	2
	7914.37	2	1	4	2	6	7	10	13	18	28	26	26	28	28	37	32	41	28	28	30	23	16	21	17	18	8	5	6	8	5	2	7	4	5	4	3	0	5	5	3	2	2	4	2	2	3
	7931.25	3	2	3	1	5	9	6	9	16	20	36	26	25	24	41	32	30	38	21	17	11	23	17	18	12	9	7	7	9	5	4	3	3	2	5	4	4	2	3	2	7	2	1	2	3	2
	7948.13	3	3	7	2	5	11	6	10	20	22	19	25	37	36	31	25	36	29	24	25	20	23	21	10	15	9	4	4	11	8	4	6	2	1	1	2	4	2	4	1	1	1	2	1	3	4
	7965	4	5	3	4	3	7	7	10	26	16	27	31	30	29	33	29	26	30	29	35	26	27	26	9	13	11	10	10	2	6	9	2	2	5	2	2	2	2	5	0	0	1	4	1	2	1
	7981.87	5	1	3	4	1	4	9	17	21	24	17	25	28	47	26	24	29	28	19	29	18	28	17	10	14	3	6	6	4	7	12	5	4	2	2	5	5	1	3	0	0	1	4	3	1	4
	7998.75	5	5	5	5	4	8	9	7	20	16	25	23	33	32	36	28	32	26	30	31	15	16	10	15	7	12	16	4	4	3	2	7	5	1	2	3	3	5	0	2	3	1	0	1	4	1
	8015.63	4	2	4	3	3	7	13	10	21	21	21	29	16	30	43	30	25	39	30	24	21	25	16	14	11	7	6	8	5	7	5	3	8	4	5	6	3	2	2	5	2	1	1	3	1	4
	8032.5	1	6	1	2	2	5	5	13	20	13	19	23	24	28	38	30	35	34	33	28	22	21	14	19	8	8	12	5	7	9	7	5	4	2	1	3	1	4	2	0	0	0	2	4	2	1
	8049.37	2	3	5	5	4	8	6	14	22	26	26	22	24	24	30	35	33	30	27	21	16	22	19	22	24	7	7	6	8	3	6	7	1	4	2	2	1	3	3	1	2	5	0	1	4	0
	8066.25	5	2	2	6	4	8	7	15	15	19	22	23	32	29	33	23	26	33	27	32	22	14	14	7	19	10	5	5	8	2	3	7	4	3	2	4	1	1	4	2	1	1	3	0	3	3
	8083.13	3	0	4	7	4	5	8	5	10	19	21	34	26	32	36	38	36	24	31	20	23	20	16	8	11	15	15	9	2	9	9	4	6	1	3	3	1	3	2	2	2	3	1	3	4	1
	8100	3	3	5	5	5	10	8	11	23	12	28	25	41	28	28	31	27	31	23	24	22	21	21	18	20	9	10	6	3	12	5	3	4	4	4	2	2	2	3	2	2	0	3	1	5	1
	8116.87	3	6	3	6	2	11	5	14	16	22	28	26	20	25	37	41	35	28	29	25	16	12	20	13	9	7	7	7	8	2	6	5	4	4	3	6	3	2	1	5	1	1	1	2	2	1
	8133.75	7	2	4	2	7	6	12	8	21	23	18	34	23	39	36	30	31	31	26	23	23	27	15	16	10	7	9	5	1	5	5	3	4	3	3	6	2	5	5	2	1	1	3	1	3	2
	8150.63	0	5	3	3	1	11	11	12	17	16	26	30	31	36	39	32	35	26	27	29	24	25	17	12	10	12	7	3	15	3	6	1	5	4	4	1	1	1	2	0	0	3	1	2	0	4
	8167.5	6	2	7	5	2	5	12	10	17	17	23	18	32	31	43	35	37	23	26	25	27	12	12	14	15	12	12	7	7	7	3	4	3	3	4	2	4	3	2	4	3	5	2	1	3	1
	8184.37	3	3	7	1	6	7	4	12	18	26	20	28	36	32	20	33	33	31	24	26	25	19	17	19	15	9	9	3	7	4	4	3	8	2	4	1	4	2	3	2	4	2	1	0	0	2
	8201.25	2	3	4	1	9	6	11	7	11	21	20	28	31	27	35	29	22	23	25	26	25	12	24	14	12	5	4	6	14	7	7	2	4	2	7	1	5	2	2	0	0	1	2	3	3	2
	8218.13	4	4	6	3	4	4	12	6	17	14	28	26	31	23	28	40	22	23	24	31	19	16	9	19	12	14	9	8	9	7	4	3	2	7	2	4	2	1	1	2	0	4	5	4	2	2
	8235	1	4	3	4	4	7	7	15	20	17	23	22	42	30	39	32	41	32	25	21	22	24	20	15	11	8	3	9	10	4	4	7	5	2	4	3	1	1	3	1	1	1	3	4	0	4
	8251.87	4	5	5	2	7	5	5	13	22	22	20	24	23	34	16	30	28	20	23	23	28	21	8	15	16	10	11	5	4	6	6	1	6	5	7	5	3	1	3	4	1	2	2	1	2	3
	8268.75	3	3	3	3	2	4	11	10	19	25	21	32	41	35	31	41	27	20	25	23	20	20	13	20	12	6	6	6	8	2	4	4	2	0	1	6	2	3	4	4	3	2	1	3	2	1
	8285.63	4	5	7	3	0	5	4	17	19	19	17	32	28	33	30	35	36	23	30	25	22	15	18	8	18	9	10	9	9	4	7	6	3	5	2	1	7	1	1	2	5	6	5	2	0	2
	8302.5	3	0	4	4	5	5	11	12	21	19	26	23	29	21	37	32	34	19	23	27	20	18	21	11	13	13	8	6	5	2	6	4	3	6	6	3	1	1	2	0	6	5	0	1	1	5
	8319.37	0	5	5	6	6	3	8	5	17	28	25	33	33	25	26	28	22	21	17	25	24	14	27	17	11	9	9	4	6	3	7	4	2	2	4	3	1	1	4	1	2	2	5	1	7	2
	8336.25	7	3	2	5	7	10	11	7	14	6	15	27	21	29	36	27	34	15	21	22	17	20	20	12	14	10	14	7	9	4	6	5	3	2	3	2	3	4	0	1	0	4	0	0	4	3
	8353.13	5	1	5	5	7	7	12	13	17	17	14	22	26	24	29	32	36	29	20	23	18	22	17	18	11	5	7	8	9	5	7	2	5	5	5	5	1	2	0	2	2	2	0	3	4	3
	8370	4	2	6	3	6	9	8	9	18	11	23	26	31	34	28	17	31	29	28	34	21	22	14	12	8	7	10	7	4	6	4	5	6	5	5	3	5	3	1	2	2	4	1	2	1	2
	8386.87	9	1	4	4	5	5	8	14	9	17	19	31	30	32	30	34	23	26	25	24	21	14	11	14	11	12	10	6	8	5	2	5	9	3	2	5	3	3	3	3	1	2	1	3	2	0
	8403.75	1	4	5	5	4	4	8	20	11	21	21	29	29	27	31	29	30	18	35	27	27	14	14	16	6	12	8	5	4	7	4	5	6	7	4	4	4	0	2	1	0	4	3	2	2	5
	8420.63	3	2	3	6	2	5	5	9	11	14	20	24	25	22	32	19	23	18	24	25	15	15	20	15	17	9	7	6	6	2	2	3	6	3	2	0	1	1	3	2	1	0	1	1	1	4
	8437.5	1	1	5	9	5	5	5	9	9	23	17	22	35	29	27	20	28	32	20	24	15	19	17	16	15	14	4	5	4	6	3	9	5	3	2	0	2	1	0	1	1	4	2	0	0	1
	8454.37	3	2	5	2	4	9	5	10	21	25	16	30	29	32	32	16	22	41	30	24	24	23	20	13	11	10	10	4	6	2	4	5	6	6	3	3	3	3	4	1	5	7	1	1	2	0
	8471.25	3	2	3	3	3	3	11	11	20	11	22	23	28	31	28	31	27	33	28	21	27	19	16	17	12	8	10	2	3	6	3	8	6	2	6	0	5	3	5	2	0	2	0	1	2	2
	8488.13	1	4	6	4	4	1	10	8	20	19	25	17	25	33	26	27	28	25	25	26	16	18	19	11	8	9	7	4	5	5	4	4	5	5	5	5	1	1	0	3	1	3	2	1	0	1
	8505	3	1	1	1	5	6	7	11	10	21	13	10	31	21	32	25	29	29	37	22	19	21	15	14	8	5	13	8	9	9	5	3	4	4	4	6	1	5	4	4	2	1	1	3	1	0
	8521.87	2	3	6	8	5	10	7	14	20	12	18	29	26	25	20	22	18	19	37	28	19	23	10	16	7	12	9	4	5	4	7	6	3	2	3	3	2	5	1	5	3	1	1	3	0	1
	8538.75	4	0	6	3	8	4	8	12	16	24	21	26	29	35	29	27	28	20	27	16	14	18	20	11	12	4	9	8	4	8	3	3	3	5	0	3	1	4	4	2	4	1	1	5	3	0
	8555.63	3	3	8	0	4	4	12	17	16	16	18	23	29	29	32	34	22	28	20	28	20	19	18	9	10	7	6	8	6	1	3	7	5	6	2	2	0	1	0	1	1	2	2	4	0	2
	8572.5	2	2	3	3	3	9	4	13	16	14	33	27	23	41	38	40	25	22	18	29	19	17	14	18	13	11	6	3	2	4	9	4	3	4	3	0	3	1	1	4	3	1	3	1	1	1
	8589.37	4	3	6	6	5	6	12	5	18	14	21	25	25	30	27	36	35	29	21	25	15	14	23	20	13	13	9	9	2	3	8	6	7	4	2	3	1	1	1	4	2	3	1	3	1	2
	8606.25	1	2	3	4	3	8	9	10	7	13	25	25	26	25	26	33	25	25	24	23	10	17	13	15	10	10	10	8	5	1	3	6	3	3	4	3	0	1	3	0	3	5	4	3	1	1
	8623.13	3	4	4	8	5	8	10	5	12	14	30	28	26	33	27	20	27	36	26	23	27	23	16	13	11	6	10	5	10	2	3	5	3	3	2	1	3	1	2	3	4	0	0	1	2	2
	8640	7	2	6	4	2	6	6	8	11	18	27	26	27	18	19	39	30	27	20	27	21	15	15	10	8	12	4	4	4	1	7	4	3	3	4	2	0	1	5	3	2	2	4	6	1	2
	8656.87	2	4	4	2	3	6	5	11	17	14	23	22	27	24	29	32	23	27	19	25	16	21	19	19	14	10	8	5	3	3	7	3	6	5	3	2	3	1	2	1	0	1	2	3	0	1
	8673.75	2	3	1	5	2	4	8	8	12	25	18	28	17	19	25	29	24	30	24	32	14	14	18	13	16	8	5	8	7	6	5	3	2	6	4	2	1	0	5	3	0	2	4	0	2	1
	8690.63	3	3	4	4	7	4	6	6	17	19	17	13	15	23	17	30	18	26	18	22	16	18	19	17	14	9	5	6	7	1	2	1	2	3	5	0	5	5	2	2	1	3	5	3	3	2
	8707.5	4	1	6	2	5	3	6	10	11	16	28	13	28	23	32	20	26	32	21	21	22	10	17	12	11	5	11	8	2	4	7	5	2	4	3	6	2	3	0	0	1	4	1	1	1	2
	8724.37	5	3	4	5	5	2	8	15	12	18	20	36	22	20	34	27	29	30	28	16	25	13	14	8	11	9	10	3	5	5	4	1	6	5	2	0	3	2	1	1	1	0	0	5	0	5
	8741.25	3	3	4	4	7	7	6	14	15	20	16	20	16	28	28	34	26	26	30	22	20	19	12	12	4	9	7	5	3	4	4	6	6	2	4	1	0	2	1	3	4	3	4	2	0	2
	8758.13	1	7	3	7	11	7	7	11	13	23	22	25	19	34	32	27	26	29	21	13	22	11	20	14	12	7	7	9	1	6	4	6	1	3	4	5	0	2	7	3	2	5	3	1	4	3
	8775	1	2	5	1	6	3	8	9	18	11	17	16	29	26	29	25	25	20	30	26	21	12	13	15	10	10	7	6	4	9	3	2	4	4	2	3	2	1	3	0	5	0	3	2	1	1
	8791.87	0	2	2	5	6	7	7	10	16	12	18	23	30	17	26	22	27	21	26	21	19	19	15	16	10	10	7	4	1	4	5	2	5	4	3	1	1	1	0	2	2	2	1	0	2	3
	8808.75	2	5	5	3	4	4	7	14	16	19	19	12	30	22	29	27	34	24	28	23	18	10	17	14	6	9	6	9	6	10	2	9	3	2	3	7	3	1	1	2	0	5	0	3	3	1
	8825.63	6	2	5	4	9	10	8	8	11	27	26	26	33	21	32	28	33	20	29	23	15	25	9	13	14	6	6	5	7	5	2	2	5	4	3	2	4	1	4	4	2	4	1	3	0	2
	8842.5	2	4	4	1	5	8	11	6	11	20	27	21	23	35	23	26	32	17	19	17	19	20	12	17	9	6	10	8	7	5	8	2	2	4	3	2	6	1	2	0	1	3	0	1	2	1
	8859.37	1	1	2	5	3	9	13	12	10	16	21	17	22	28	19	31	31	29	25	28	16	17	8	11	8	11	6	5	4	0	5	3	4	4	3	1	5	3	1	0	2	0	2	1	3	4
	8876.25	5	3	4	3	6	9	11	10	18	14	18	20	24	20	26	29	27	23	27	22	26	18	15	9	8	10	12	4	6	8	3	4	4	3	1	3	2	3	1	2	1	4	1	2	3	2
	8893.13	2	2	2	2	4	8	5	8	17	18	19	19	31	29	38	24	14	23	25	15	25	16	13	8	15	9	8	6	4	8	6	3	5	4	2	4	1	3	3	3	3	3	0	5	5	3
	8910	1	3	2	6	2	6	6	6	11	12	25	28	20	25	29	20	36	31	29	23	19	19	15	12	9	7	12	2	6	4	5	4	3	4	3	6	0	1	1	1	1	8	2	5	1	3
	8926.87	3	2	4	4	4	7	8	14	21	15	24	28	32	28	24	27	32	19	25	16	14	13	10	9	9	8	4	6	4	5	2	3	3	3	3	4	2	1	3	2	4	3	4	1	3	1
	8943.75	2	2	6	4	1	3	2	12	17	16	19	27	23	23	22	24	24	28	27	18	29	14	15	6	9	8	6	7	9	5	3	2	4	2	0	1	5	0	2	2	5	1	1	2	3	2
	8960.63	2	7	4	4	4	5	4	6	11	24	20	18	22	22	25	26	34	24	20	18	22	19	13	12	13	9	11	9	7	2	3	6	2	1	1	1	3	5	4	5	1	1	3	2	1	3
	8977.5	1	2	4	5	6	7	8	10	9	11	23	20	20	24	14	25	25	24	14	27	14	14	15	8	11	10	8	7	2	2	7	7	3	3	4	2	1	1	3	2	0	0	2	1	3	3
	8994.37	2	2	6	0	7	5	3	8	15	13	27	20	33	24	22	24	30	19	22	27	18	18	20	15	18	11	8	9	4	8	0	5	1	9	5	4	3	2	2	2	2	0	4	2	1	1
	9011.25	4	3	1	2	3	7	8	8	13	10	19	21	20	23	31	36	34	25	23	24	17	15	11	7	11	2	9	8	5	6	4	3	3	0	2	2	2	2	4	3	2	2	0	1	3	2
	9028.13	1	0	7	1	7	7	11	10	13	12	19	34	23	25	16	21	34	27	27	21	21	16	12	11	6	10	11	8	3	2	6	1	6	7	2	2	0	2	3	8	1	0	0	2	1	5
	9045	4	2	9	9	5	9	7	16	11	14	23	12	28	26	19	30	12	27	22	11	19	13	16	11	10	15	4	7	5	5	1	3	3	3	3	2	6	2	4	1	2	2	2	3	1	5
	9061.87	2	1	5	4	4	3	7	13	15	23	27	21	30	25	27	25	22	24	24	16	21	8	20	17	14	12	12	5	8	4	1	2	6	0	4	3	1	2	0	6	2	5	2	1	3	2
	9078.75	2	3	0	2	7	6	8	10	8	16	33	23	14	31	31	24	23	26	27	19	24	14	17	13	13	13	6	5	8	2	3	6	2	3	3	2	2	2	2	3	2	0	1	2	1	2
	9095.63	4	2	5	5	3	1	9	10	21	16	21	25	24	28	27	29	27	31	32	23	18	13	9	12	12	12	5	9	7	2	6	4	3	3	2	5	3	2	1	2	3	4	3	2	3	1
	9112.5	5	1	5	1	2	6	5	12	11	13	23	23	24	31	23	27	23	25	25	20	15	10	15	13	17	13	13	9	3	6	2	6	3	0	1	5	1	2	1	1	2	2	2	7	6	4
	9129.37	5	2	2	3	6	7	10	7	15	14	20	17	25	22	28	32	25	24	18	19	16	14	11	11	13	8	9	8	4	10	4	4	5	1	4	1	3	3	3	1	2	3	0	2	2	7
	9146.25	2	3	1	8	4	3	11	10	21	19	23	18	20	26	18	30	28	27	23	20	15	14	10	10	6	8	8	9	9	7	5	0	4	3	1	4	5	3	0	0	4	0	2	1	1	4
	9163.13	2	2	3	1	5	8	7	9	7	16	16	22	24	28	18	18	21	28	17	15	17	10	13	12	15	7	8	4	4	3	3	4	3	3	4	3	2	2	0	0	2	5	2	0	1	2
	9180	0	1	5	4	3	7	8	12	19	20	16	16	26	30	21	18	37	21	18	21	13	15	15	17	14	12	7	6	2	4	5	3	5	3	0	2	4	1	2	2	3	1	0	2	2	3
	9196.87	2	2	5	7	3	7	5	10	11	12	18	22	26	24	21	25	27	19	24	26	14	17	14	18	8	7	6	12	11	1	4	4	2	2	3	5	2	3	0	2	5	1	3	3	2	2
	9213.75	2	0	2	0	4	3	7	9	12	20	30	22	29	23	28	26	26	23	10	19	19	19	11	13	6	8	9	8	8	4	5	4	7	4	2	1	0	6	2	3	3	0	1	1	4	3
	9230.63	4	4	3	4	4	8	5	7	12	18	20	16	20	21	23	19	22	21	18	17	19	17	11	10	8	10	7	3	7	5	4	6	5	1	1	0	2	3	2	5	2	3	3	2	3	1
	9247.5	4	3	3	6	7	8	6	9	15	10	25	26	15	15	26	31	26	29	19	20	23	15	18	16	6	9	9	4	6	6	6	3	4	3	5	2	4	3	5	2	3	1	1	2	3	4
	9264.37	0	2	2	2	0	7	15	10	17	13	22	18	16	22	26	26	19	18	11	23	11	11	11	9	8	13	6	6	4	8	2	2	1	2	2	5	1	2	1	1	5	3	0	2	3	1
	9281.25	2	0	3	5	1	5	6	8	13	16	16	28	16	35	24	18	28	25	14	15	18	10	17	2	11	7	5	5	7	4	4	1	6	4	2	3	3	3	2	4	2	1	2	1	3	2
	9298.13	3	0	6	3	3	6	1	9	18	17	17	29	25	28	30	23	18	30	23	14	10	15	7	8	7	11	6	11	5	5	3	6	2	2	3	2	2	3	1	4	2	2	2	5	1	1
	9315	1	3	3	9	3	4	5	9	11	12	18	20	20	27	19	21	18	26	19	16	16	20	19	9	7	11	6	9	8	11	2	6	3	3	4	6	3	3	1	2	1	5	5	4	0	4
	9331.87	2	2	5	6	4	5	4	10	14	16	15	18	29	21	23	25	20	24	21	19	13	15	13	7	8	6	8	9	7	8	3	3	3	1	6	3	8	0	2	3	5	7	3	2	3	0
	9348.75	3	5	4	6	1	7	11	11	10	13	21	23	13	29	29	15	26	16	13	14	18	15	15	10	8	10	4	5	10	11	4	4	5	3	2	3	0	2	0	4	5	2	3	1	3	2
	9365.63	4	5	4	7	2	4	5	5	18	17	13	20	25	21	25	16	26	16	18	18	29	16	16	4	9	13	7	2	3	6	8	6	4	4	3	1	3	2	2	4	2	5	4	1	3	4
	9382.5	3	4	3	6	6	1	9	8	14	16	22	21	16	22	22	30	17	21	16	14	13	19	4	12	13	8	9	7	4	9	4	1	4	7	1	10	4	1	2	3	3	1	1	2	3	2
	9399.37	3	0	4	6	2	7	3	12	14	9	16	19	21	25	19	25	24	20	26	11	23	10	15	16	8	5	9	2	3	3	9	3	6	2	4	4	3	4	1	2	3	2	0	3	1	2
	9416.25	1	2	2	3	5	5	5	7	11	13	17	20	21	18	21	19	32	16	21	9	24	12	10	10	13	16	8	5	5	4	5	2	5	2	3	1	1	2	1	1	2	3	3	6	3	4
	9433.13	4	1	4	3	7	3	7	11	18	14	17	19	21	28	21	27	16	14	31	24	15	18	13	12	12	9	7	11	3	5	6	3	5	3	4	3	4	0	2	1	4	3	0	1	4	3
	9450	2	1	4	4	5	6	5	12	13	12	20	20	23	20	26	31	17	15	18	20	13	12	14	16	7	10	6	5	8	2	4	5	3	1	0	6	4	3	0	4	0	4	3	1	5	3
	9466.87	1	3	2	7	2	10	8	16	14	18	16	24	32	28	30	23	25	20	19	16	19	18	23	18	14	9	6	9	4	1	3	4	2	5	3	2	2	4	5	3	1	1	2	4	0	2
	9483.75	2	2	1	3	3	4	5	6	14	17	12	29	12	18	18	27	34	21	24	22	23	12	13	11	13	9	6	6	5	4	5	2	1	2	1	6	0	3	2	0	0	5	1	3	4	1
	9500.63	2	7	2	4	6	6	9	15	10	12	13	21	24	27	19	26	19	22	15	21	9	17	8	10	12	7	5	15	4	11	3	6	5	0	6	2	1	2	0	3	2	4	3	2	0	1
	9517.5	1	4	2	7	6	8	8	7	13	10	20	21	24	17	26	37	28	28	26	16	20	19	11	18	8	8	6	8	5	7	3	6	3	7	0	3	7	1	2	1	1	1	1	4	2	4
	9534.37	4	1	3	4	1	9	6	10	16	15	17	17	24	25	26	23	20	23	29	23	12	14	11	8	12	8	2	6	3	2	7	3	6	3	5	4	1	1	3	2	4	2	1	1	4	0
	9551.25	4	2	2	2	6	7	8	6	18	12	14	21	19	24	17	23	22	16	13	19	14	19	13	9	7	8	8	9	5	3	6	2	3	4	2	2	2	2	4	0	1	5	2	2	0	4
	9568.13	4	2	6	2	5	4	9	10	14	22	23	16	18	26	35	17	22	21	18	18	28	17	18	9	12	3	12	4	5	2	5	5	7	4	2	1	3	2	3	0	6	3	2	1	3	1
	9585	5	2	5	2	4	7	6	13	7	14	13	17	20	18	25	24	19	24	21	28	7	9	18	10	9	10	10	4	6	4	3	5	5	2	2	4	2	1	1	4	2	0	3	3	1	3
	9601.87	0	2	1	7	4	7	13	12	14	16	14	23	23	24	24	18	19	30	25	17	20	9	13	16	8	4	8	5	4	7	4	4	4	0	3	2	1	1	0	4	2	4	3	2	2	3
	9618.75	3	1	1	4	0	2	5	9	14	19	18	17	14	18	25	23	25	22	24	18	21	17	16	9	5	9	10	8	2	7	1	5	2	6	5	3	2	0	3	0	1	1	0	2	2	3
	9635.63	3	4	2	5	5	7	7	9	8	10	15	25	15	29	24	25	22	18	18	20	23	15	13	19	9	7	5	3	1	6	6	2	6	5	1	5	2	1	1	1	2	2	1	2	1	5
	9652.5	0	5	7	2	5	8	10	10	5	9	19	15	22	20	28	17	23	21	20	13	22	15	16	6	8	8	5	5	4	2	6	3	4	6	2	2	1	2	0	2	2	7	1	1	4	5
	9669.37	4	5	4	1	6	4	5	6	7	15	16	20	14	22	18	20	15	22	21	16	19	12	16	10	10	12	10	3	4	6	2	6	4	3	3	2	3	2	2	1	1	3	2	1	0	0
	9686.25	1	2	4	2	5	4	5	9	12	14	14	15	24	28	16	21	17	21	20	26	12	10	10	13	6	6	6	7	1	8	5	2	3	0	4	2	3	3	1	1	4	0	3	5	2	3
	9703.13	2	3	10	3	5	1	9	13	9	15	23	19	11	21	20	24	19	21	25	23	22	15	13	12	10	4	6	12	4	8	4	2	4	3	2	3	3	3	3	1	3	0	1	1	2	2
	9720	4	4	2	4	4	5	7	9	18	21	23	19	20	27	20	22	22	31	18	17	22	18	11	15	6	5	13	11	4	1	5	6	5	5	2	2	2	2	3	1	5	2	0	2	2	2
	9736.87	1	0	6	3	4	3	5	8	13	17	19	13	25	27	30	28	19	26	22	19	14	10	6	13	10	4	5	9	11	10	4	5	2	2	0	2	1	1	0	5	1	3	1	3	1	1
	9753.75	3	1	7	7	4	3	8	9	6	20	16	20	23	23	29	22	24	18	27	16	18	14	9	11	13	9	6	7	2	3	1	3	0	5	4	5	1	2	5	4	2	4	1	2	3	2
	9770.63	0	7	4	6	5	7	4	7	6	17	29	25	25	26	23	21	27	18	17	24	19	20	10	6	9	12	7	7	3	4	4	3	2	5	1	2	1	3	3	0	4	2	1	4	1	4
	9787.5	4	2	7	2	5	5	9	13	9	25	7	23	25	17	29	15	20	17	24	20	22	9	10	14	8	5	4	6	8	2	5	4	3	1	4	8	2	1	1	0	1	1	1	4	1	4
	9804.37	4	1	6	5	3	4	5	6	12	15	18	17	21	15	21	23	18	26	17	13	20	10	8	5	11	9	11	3	9	3	3	4	2	1	2	0	3	6	0	1	0	1	1	2	2	1
	9821.25	4	6	4	1	3	3	7	1	13	13	15	28	22	27	16	26	21	16	17	19	12	10	8	13	8	6	4	2	6	6	7	5	2	4	3	1	2	0	2	2	2	1	1	2	2	1
	9838.13	7	3	4	3	2	9	7	9	13	12	13	22	22	21	20	18	19	25	14	21	22	8	10	14	9	14	7	4	4	5	1	2	2	5	3	3	0	6	2	3	3	2	4	2	1	2
	9855	3	5	4	5	2	1	7	13	9	12	26	16	17	25	31	19	25	21	8	15	18	15	12	11	12	5	8	8	5	5	3	3	2	1	3	2	5	3	2	3	1	2	0	2	1	4
	9871.87	0	3	4	2	3	6	11	11	9	13	16	16	25	29	19	18	14	14	20	15	24	16	15	6	6	9	6	9	4	9	1	2	6	2	3	1	3	2	3	1	2	3	1	0	1	1
	9888.75	4	3	5	3	4	8	9	12	10	22	17	23	16	20	24	17	16	22	27	22	15	9	16	12	10	7	9	8	5	6	3	3	7	2	3	2	2	1	1	1	3	1	3	3	0	2
	9905.63	0	0	4	6	4	2	5	13	10	19	23	16	21	20	20	24	25	27	14	8	16	16	17	4	9	5	9	7	9	8	5	4	4	0	1	3	3	2	5	3	4	6	0	2	0	5
	9922.5	3	2	6	5	1	6	10	8	9	19	21	11	25	16	18	28	18	20	19	19	12	17	12	9	9	10	10	5	1	3	1	1	3	2	4	1	3	1	2	1	3	2	2	3	0	3
	9939.37	4	4	4	2	5	5	7	4	14	16	17	10	23	23	23	30	10	29	13	22	21	15	20	9	11	9	4	7	4	5	6	7	3	4	4	3	3	2	4	0	2	4	2	5	1	0
	9956.25	2	3	1	5	2	7	9	7	14	16	24	14	26	32	17	25	15	24	19	13	14	18	12	10	9	8	7	7	6	7	3	4	4	4	4	2	2	1	1	1	2	1	0	6	0	1
	9973.13	6	3	5	4	2	2	11	11	14	13	17	10	30	23	27	15	20	24	14	15	16	17	15	16	14	6	11	4	7	3	5	3	1	4	2	5	3	2	2	1	1	2	1	0	1	4
	9990	6	5	4	3	2	6	5	7	9	14	20	25	25	14	15	26	17	23	24	12	18	17	12	14	12	2	10	7	4	6	3	4	5	3	1	1	2	1	3	1	2	0	3	1	1	1
	10006.9	4	4	2	5	4	6	9	11	11	18	9	17	12	18	15	21	18	25	12	22	8	13	11	8	9	11	6	6	5	3	6	4	1	6	4	1	2	6	4	1	1	1	2	4	0	2
	10023.8	5	4	4	6	7	9	5	5	11	18	21	11	24	18	21	28	24	23	19	12	14	17	11	10	9	8	10	5	7	9	4	6	2	3	4	6	4	2	1	4	1	0	7	0	3	5
	10040.6	2	3	6	7	6	9	7	9	7	27	15	12	19	16	16	24	25	17	12	17	14	12	8	12	2	6	5	6	4	2	1	0	10	4	4	2	1	0	1	2	3	2	1	3	4	1
	10057.5	4	4	5	4	1	8	5	10	12	12	22	15	21	28	20	23	28	19	20	15	17	22	9	5	2	7	9	4	4	5	6	4	7	3	3	3	3	1	0	3	1	6	5	1	3	3
	10074.4	6	2	2	5	3	3	5	10	11	13	24	19	20	32	26	20	15	25	23	12	17	8	12	7	10	7	5	7	5	5	5	4	6	6	5	2	0	2	1	0	4	2	4	0	2	0
	10091.3	1	1	8	2	2	3	9	11	10	10	21	20	13	19	19	29	17	15	18	9	21	15	15	13	11	10	13	4	6	4	3	1	2	0	2	1	3	3	0	1	1	1	4	1	4	1
	10108.1	1	1	1	1	8	3	5	5	13	12	20	16	19	24	24	25	15	16	6	20	11	17	10	5	7	9	5	4	6	1	6	3	0	1	0	3	3	2	3	3	0	2	1	3	2	3
	10125	3	3	4	3	3	5	8	8	6	13	18	23	21	18	25	15	24	15	20	12	21	13	10	11	10	7	7	7	9	7	4	3	4	5	2	6	6	2	4	2	4	3	4	0	3	6
	10141.9	2	4	4	2	3	3	13	8	13	10	13	21	17	26	24	18	14	13	23	22	15	17	9	10	10	5	8	3	4	5	6	4	2	0	4	2	2	0	0	1	3	5	1	2	1	3
	10158.8	3	3	1	2	3	2	12	5	7	10	21	14	17	22	23	18	17	24	11	13	18	16	17	10	10	10	8	6	0	2	1	3	4	5	2	4	1	1	2	2	1	1	1	0	4	2
	10175.6	3	1	5	6	5	6	6	11	12	14	11	22	25	26	26	26	20	20	18	22	14	10	13	8	12	11	12	5	6	6	6	2	6	2	2	2	3	1	1	6	1	2	1	2	1	1
	10192.5	1	5	5	1	2	9	5	9	17	15	14	19	24	20	19	17	13	17	16	16	13	7	17	12	7	10	5	5	6	8	0	6	5	7	2	3	2	5	3	0	2	2	0	2	4	3
	10209.4	5	3	4	5	5	9	3	10	11	15	17	14	20	38	24	22	18	21	13	13	14	14	14	11	8	7	7	6	2	2	2	2	5	2	1	5	2	2	1	3	2	4	0	1	1	0
	10226.3	2	3	6	7	1	3	6	9	15	12	16	19	18	23	16	25	28	23	30	19	20	15	16	6	6	6	7	1	4	3	2	3	4	1	5	1	2	4	3	4	4	1	3	0	2	2
	10243.1	6	3	2	6	4	1	4	14	10	12	12	16	16	23	25	10	19	13	17	17	19	18	13	12	9	13	6	4	5	6	3	1	7	1	3	4	3	0	2	2	2	3	4	3	3	2
	10260	3	5	2	3	1	3	5	12	9	12	20	22	14	17	20	24	22	19	12	18	14	12	9	11	14	3	6	5	6	0	4	8	3	2	8	2	3	2	4	3	1	0	6	1	4	2
	10276.9	3	4	5	4	7	10	7	13	9	16	14	20	16	19	21	17	20	26	24	23	17	16	8	11	7	3	4	3	4	2	3	3	3	3	2	4	4	2	3	1	0	1	2	3	2	4
	10293.8	5	2	3	6	6	5	5	11	11	12	19	19	17	14	28	20	24	21	21	14	12	11	14	16	4	6	6	0	2	4	2	2	1	3	2	3	2	0	5	2	3	3	1	1	0	2
	10310.6	4	1	4	5	3	5	5	8	10	17	17	16	29	20	28	17	19	25	18	17	15	15	7	6	4	11	4	6	1	4	2	5	4	2	3	4	4	2	3	2	0	0	0	1	0	1
	10327.5	3	3	3	3	3	8	5	14	11	15	15	25	12	16	21	20	26	14	18	20	16	23	10	6	14	9	10	2	4	3	2	7	2	5	2	3	0	2	5	3	0	2	0	0	1	1
	10344.4	3	5	4	3	3	6	4	9	13	15	18	16	19	12	19	23	18	18	18	15	13	14	10	11	4	8	8	9	4	2	3	3	4	5	4	2	2	2	3	1	3	1	2	2	2	2
	10361.3	6	3	4	4	5	4	7	11	14	9	12	14	24	26	16	16	25	13	18	16	6	10	7	9	8	6	5	9	1	3	3	0	2	3	2	1	4	4	4	0	4	2	5	0	3	1
	10378.1	6	3	5	4	3	2	5	8	7	11	16	22	24	17	18	12	24	19	11	17	15	17	17	6	9	4	11	5	3	2	7	1	2	5	2	0	4	1	3	2	1	3	4	1	2	2
	10395	4	3	5	1	3	2	6	8	14	13	20	14	21	26	17	22	14	18	11	25	19	5	15	8	10	7	5	6	9	7	5	4	2	2	3	2	3	6	3	3	4	3	3	2	2	1
	10411.9	2	3	3	3	5	9	8	23	12	11	6	21	25	19	23	24	18	16	13	17	9	15	15	13	10	6	4	4	4	3	5	4	5	1	4	2	1	1	2	1	0	2	2	3	3	1
	10428.8	4	0	4	4	2	12	8	12	7	2	21	17	23	13	11	21	15	18	15	17	15	14	9	10	3	5	7	8	6	3	3	2	0	2	4	6	0	1	1	2	0	2	1	2	1	2
	10445.6	0	7	5	6	5	4	6	8	5	9	15	16	22	22	13	22	25	18	11	14	8	17	8	6	8	6	7	6	9	5	4	2	6	2	2	5	4	3	2	4	2	1	0	2	1	2
	10462.5	2	1	8	2	4	4	5	10	10	15	17	11	16	24	16	22	15	16	14	12	14	12	4	6	10	10	10	8	5	5	4	5	4	2	0	1	0	7	0	6	2	3	2	5	0	1
	10479.4	3	2	4	1	5	3	6	5	9	17	14	23	18	17	21	24	25	18	20	11	12	12	12	10	10	9	9	7	2	1	5	4	5	3	4	7	0	0	4	3	0	5	1	1	1	1
	10496.3	7	3	3	2	2	3	4	10	16	12	17	17	19	15	15	31	13	14	18	21	10	14	10	8	15	8	4	12	10	4	7	5	5	2	4	1	3	2	3	2	2	6	1	2	1	7
	10513.1	2	2	6	6	5	4	7	5	11	17	17	13	23	21	22	21	15	21	17	14	15	11	9	10	12	4	6	0	3	5	2	7	3	3	1	1	1	2	4	1	2	3	2	0	1	3
	10530	4	4	5	4	4	7	5	5	10	14	19	22	14	21	19	17	26	15	17	16	11	13	6	9	11	8	5	3	5	5	3	3	4	2	2	0	0	1	2	3	1	3	2	2	4	2
	10546.9	3	4	2	4	6	3	11	9	7	13	16	23	16	21	15	22	19	22	17	13	8	12	10	6	3	4	5	2	3	4	1	3	3	1	3	4	2	1	1	3	2	2	3	3	1	3
	10563.8	7	2	4	0	2	6	5	13	12	17	16	26	22	18	19	21	21	22	15	11	9	19	4	12	9	5	6	8	5	3	3	4	5	5	5	1	5	3	2	2	3	4	1	2	3	2
	10580.6	3	4	6	2	4	2	6	13	5	8	12	16	19	19	19	18	26	22	18	16	15	10	12	11	15	3	5	5	4	12	6	4	4	3	2	6	1	3	2	1	1	1	2	4	1	3
	10597.5	3	3	1	2	4	4	4	5	9	16	21	25	18	21	18	14	17	17	14	14	15	6	11	13	7	6	5	7	5	4	2	4	1	3	0	5	2	2	4	2	1	1	3	3	1	0
	10614.4	2	2	4	2	1	4	8	7	15	11	20	16	15	13	26	21	26	16	13	19	21	9	6	14	9	7	2	7	3	5	1	4	0	1	3	4	4	3	3	2	3	1	2	5	2	3
	10631.3	0	5	3	6	3	5	4	12	14	11	18	29	25	11	28	23	18	23	16	23	18	10	9	10	10	10	3	5	5	7	4	3	2	3	3	2	5	2	2	3	1	2	2	1	2	1
	10648.1	2	4	4	3	7	5	7	8	17	11	11	25	26	16	21	20	14	18	18	12	16	16	12	6	6	7	5	5	2	5	0	0	2	2	5	6	4	2	0	0	5	2	3	2	5	2
	10665	0	3	3	3	7	5	4	7	12	8	9	14	18	22	12	19	30	13	13	18	15	16	12	12	10	4	4	5	2	5	2	5	3	3	1	1	2	1	4	1	1	1	1	1	3	0
	10681.9	0	1	7	3	4	3	3	14	12	14	14	20	19	28	28	21	14	18	15	10	16	13	12	10	5	10	1	3	5	3	8	2	3	3	5	3	0	1	2	1	4	2	0	1	2	4
	10698.8	4	5	8	0	1	5	8	11	8	10	12	19	26	18	15	19	21	18	18	14	16	8	11	11	7	5	8	5	8	4	4	2	5	2	1	3	4	3	2	2	0	0	2	3	4	2
	10715.6	1	3	2	4	5	5	9	7	15	9	13	13	21	28	24	21	26	15	20	14	12	17	13	5	14	7	4	9	3	6	1	2	3	1	2	3	4	3	2	3	3	1	5	2	4	4
	10732.5	1	6	4	1	2	6	7	9	10	19	12	10	25	14	20	17	23	19	10	26	13	7	13	9	10	6	7	3	6	4	4	3	3	3	4	4	4	2	2	1	1	3	3	2	2	1
	10749.4	2	7	10	6	5	8	8	8	13	9	17	13	24	24	15	22	21	8	18	16	9	13	13	11	9	6	6	5	7	2	0	3	3	3	0	2	1	3	0	2	4	2	0	1	3	2
	10766.3	2	3	3	3	6	8	4	8	10	13	16	15	16	15	17	19	15	18	9	11	19	12	11	9	4	7	6	8	3	2	3	7	3	3	0	2	5	2	2	4	0	0	0	5	3	1
	10783.1	3	2	4	3	5	5	5	17	17	7	13	16	20	14	13	11	11	10	12	13	14	13	11	3	5	7	6	2	8	1	3	3	2	2	4	1	2	2	2	0	4	2	0	1	3	0
	10800	5	3	3	2	3	3	6	10	15	17	13	17	20	21	19	12	25	18	15	10	15	10	13	12	6	7	4	3	4	5	3	3	0	1	1	3	5	0	4	2	4	1	5	0	1	1
	10816.9	7	1	1	5	7	5	8	6	13	18	14	11	20	21	20	16	13	12	18	15	8	12	8	7	6	8	5	2	1	3	1	3	2	0	4	1	1	1	3	1	7	3	6	2	1	4
	10833.8	4	3	2	1	7	3	4	3	8	13	18	16	19	14	19	14	28	20	15	18	13	10	10	12	8	4	8	7	6	6	7	1	4	2	2	2	2	3	1	1	0	4	1	0	0	1
	10850.6	3	3	1	2	2	4	10	10	8	11	20	17	13	15	21	13	15	18	17	14	12	13	9	11	16	6	8	5	7	0	3	3	3	0	8	2	2	1	2	0	1	2	0	2	4	2
	10867.5	5	2	1	9	7	2	3	7	15	14	13	19	26	12	21	16	15	20	20	17	16	13	8	6	4	8	4	5	4	4	3	3	2	1	1	1	3	0	1	0	1	1	0	1	2	0
	10884.4	3	6	7	3	4	7	6	4	7	10	12	11	15	13	21	19	18	22	18	16	9	13	10	10	6	11	7	4	2	4	1	2	1	5	4	2	2	0	2	0	3	0	1	2	3	3
	10901.3	6	4	5	7	6	3	5	6	7	13	16	19	27	22	15	21	21	22	27	21	13	13	10	14	10	12	8	3	2	6	3	3	2	4	3	0	3	1	1	1	3	2	3	0	0	2
	10918.1	2	4	5	6	8	5	9	5	7	11	20	17	24	16	22	17	22	13	15	17	16	12	7	13	8	8	7	7	5	7	6	4	2	4	4	3	2	3	3	2	2	1	4	1	1	0
	10935	3	2	5	3	3	4	7	10	10	12	16	14	17	28	16	22	17	23	10	14	9	9	7	6	5	5	5	3	4	3	0	4	1	2	2	6	3	2	1	1	1	2	4	3	2	2
	10951.9	2	2	2	6	4	4	4	9	10	18	11	12	17	19	16	15	16	16	19	22	12	13	8	8	5	5	2	3	1	5	4	2	0	3	3	2	1	2	1	0	1	3	3	2	0	2
	10968.8	3	2	1	2	3	0	4	9	10	14	10	14	22	15	21	28	20	16	19	15	22	15	8	12	19	5	3	4	7	4	4	4	3	1	2	1	1	3	0	2	0	2	2	3	0	4
	10985.6	4	3	3	1	2	0	5	7	22	11	17	10	17	26	25	22	26	7	14	16	15	12	9	10	7	10	11	6	6	0	6	4	4	1	2	3	1	0	1	1	4	2	2	1	3	3
	11002.5	7	2	2	2	4	6	8	8	10	14	9	13	16	19	27	20	17	18	20	8	11	17	8	4	4	8	4	0	3	3	2	4	1	4	4	2	2	2	1	6	0	4	2	3	0	2
	11019.4	2	2	3	3	7	4	3	9	6	15	20	15	14	11	23	19	14	19	16	20	13	11	13	10	8	7	5	3	2	8	3	3	3	5	1	0	1	2	1	2	3	2	1	1	0	1
	11036.3	2	0	3	1	8	3	7	9	7	7	16	17	17	14	25	29	19	20	8	20	11	11	11	6	9	5	7	6	4	4	3	2	1	3	2	2	3	1	0	3	1	1	1	3	1	2
	11053.1	3	4	7	4	4	4	7	9	12	15	16	15	26	20	10	29	17	16	14	13	22	6	13	7	7	3	3	3	1	4	1	4	2	2	2	1	3	2	0	3	1	2	1	2	4	2
	11070	3	2	3	6	7	6	7	8	10	9	9	18	18	20	23	30	18	23	16	12	13	13	7	13	6	3	7	3	5	7	3	3	5	2	2	4	2	2	0	1	2	0	1	2	2	0
	11086.9	2	4	1	3	4	2	8	8	9	16	23	19	17	12	18	23	23	18	19	15	13	13	6	3	5	8	5	5	3	3	3	2	1	4	0	2	2	4	2	2	1	1	2	2	1	2
	11103.8	1	2	2	1	3	2	5	8	7	21	9	15	14	18	20	16	20	20	19	12	19	8	8	6	11	11	4	7	10	6	1	4	0	3	3	3	1	0	0	3	2	2	3	2	2	1
	11120.6	2	2	6	1	2	3	6	11	12	13	12	10	20	20	23	17	25	16	12	9	17	17	13	6	12	9	8	7	4	8	4	2	3	2	5	4	2	2	2	2	0	3	0	0	1	1
	11137.5	2	2	7	5	9	6	5	4	6	10	17	17	18	23	14	18	10	20	15	16	12	9	12	7	13	11	5	7	6	7	2	3	1	2	2	2	1	2	4	4	3	4	3	1	3	0
	11154.4	4	4	5	2	3	4	7	8	11	12	15	15	20	24	16	11	29	14	26	19	15	15	16	5	13	12	5	6	3	6	2	3	1	5	1	1	3	0	1	2	2	1	1	2	2	1
	11171.3	7	3	5	2	0	5	10	11	9	9	4	21	22	15	18	16	14	15	12	17	10	18	8	7	14	4	4	5	4	1	3	4	0	3	5	4	2	1	2	2	1	1	0	4	4	2
	11188.1	1	3	3	3	3	4	6	12	7	14	12	12	13	13	19	23	12	17	18	13	24	14	11	8	5	5	2	6	3	4	5	3	5	4	0	3	2	3	3	1	4	3	4	1	1	5
	11205	2	6	1	3	6	5	9	6	13	10	12	11	23	19	20	21	18	17	21	12	19	15	11	9	14	4	3	3	6	1	6	1	5	5	3	4	3	2	2	2	1	3	1	1	1	2
	11221.9	1	0	6	4	4	5	9	9	9	13	20	17	11	20	21	17	16	18	12	16	14	18	9	8	5	9	8	4	4	4	5	1	3	3	4	1	1	4	0	0	0	0	3	1	2	8
	11238.8	0	4	3	4	4	9	9	9	8	14	18	13	18	15	21	16	20	20	15	16	15	18	8	7	12	11	5	5	5	2	1	6	5	2	1	1	2	4	1	0	1	3	1	1	2	3
	11255.6	1	4	8	6	3	4	7	7	8	12	12	26	16	18	23	12	18	17	10	18	9	23	9	8	8	7	8	4	2	0	4	6	4	3	3	3	2	0	2	4	1	1	2	2	4	1
	11272.5	1	2	6	3	4	3	5	6	9	13	12	13	20	19	26	21	19	21	18	10	14	14	9	15	10	3	2	5	4	4	1	0	2	2	1	1	3	0	2	2	0	0	2	1	2	2
	11289.4	5	5	7	8	4	6	4	6	7	10	16	22	18	20	10	24	18	12	11	7	19	17	8	9	16	6	4	8	3	5	5	0	6	4	2	1	4	2	2	2	2	2	1	3	1	0
	11306.3	6	4	6	8	5	4	3	10	7	13	10	15	13	15	24	17	14	19	16	13	15	15	8	9	11	3	6	2	3	6	4	3	2	2	1	2	4	3	1	3	4	3	1	2	0	3
	11323.1	5	4	4	5	6	3	9	5	13	9	17	17	24	14	17	12	27	20	20	11	15	11	13	6	7	7	13	3	3	4	5	2	4	6	2	3	3	2	4	1	3	0	1	3	4	2
	11340	2	0	5	4	1	1	11	8	15	15	17	17	20	13	8	15	19	18	19	16	16	10	8	10	12	4	1	1	5	6	4	5	2	4	3	1	1	2	2	3	2	1	1	5	2	2
	11356.9	3	2	3	5	5	4	7	8	9	16	17	22	12	18	14	11	17	16	15	17	8	7	4	7	6	3	7	6	2	3	4	1	3	3	2	3	4	0	3	2	2	5	5	1	3	0
	11373.8	0	3	2	4	0	7	4	7	9	9	14	19	19	9	18	23	18	17	10	10	14	4	13	5	4	5	5	7	5	4	4	4	4	2	4	3	0	2	0	1	0	1	2	1	4	3
	11390.6	4	4	4	3	6	3	5	18	14	14	10	15	17	17	21	8	21	14	17	12	19	8	7	5	9	6	5	6	5	4	5	1	4	2	2	4	3	0	3	2	4	1	0	1	2	2
	11407.5	4	4	6	3	3	5	5	4	10	17	13	11	12	13	16	27	10	15	16	11	12	9	4	7	14	3	5	9	2	3	1	1	3	4	1	6	1	1	4	3	3	2	0	1	2	2
	11424.4	2	2	0	2	3	4	4	7	6	16	17	17	16	11	13	18	19	17	24	13	11	9	13	10	8	2	3	3	5	3	0	2	4	1	0	2	0	2	1	5	2	2	2	5	2	4
	11441.3	3	4	6	1	5	6	6	8	4	12	9	16	12	11	20	10	12	19	16	16	16	9	10	10	5	7	5	6	4	4	1	2	3	5	5	5	3	0	2	1	0	4	2	2	1	2
	11458.1	3	3	5	5	5	6	8	5	13	9	13	17	16	28	19	26	18	11	12	19	12	13	14	8	7	3	5	2	1	4	4	3	2	3	2	2	3	1	1	0	2	3	1	0	2	0
	11475	1	3	6	4	6	3	0	6	17	11	16	13	18	17	19	16	12	22	12	17	16	14	5	11	7	10	8	5	7	7	3	5	5	3	3	7	2	1	4	1	2	0	0	3	2	0
	11491.9	3	4	2	4	6	2	5	7	6	17	14	16	14	19	19	19	22	12	16	13	14	13	11	13	3	5	10	5	4	7	3	4	3	3	2	3	2	1	2	0	3	0	3	2	1	3
	11508.8	2	1	2	2	4	9	7	9	11	8	17	11	20	16	18	19	26	18	14	15	13	12	12	11	6	11	5	6	5	7	2	0	4	3	3	4	0	1	2	3	2	3	2	4	4	1
	11525.6	2	3	1	3	2	2	5	9	9	15	12	23	21	12	14	18	21	18	15	16	13	10	8	8	4	9	7	7	3	4	2	2	2	7	2	1	2	3	1	2	4	2	1	0	2	3
	11542.5	5	2	3	4	4	7	6	12	9	13	12	11	11	21	15	17	19	11	22	12	18	11	8	10	9	6	5	5	6	6	5	6	3	4	6	1	1	1	1	1	4	1	0	2	3	1
	11559.4	1	2	5	4	4	4	3	6	6	12	18	19	17	17	20	10	18	21	17	12	13	14	11	10	5	4	7	5	4	0	4	3	2	5	3	1	2	3	0	2	1	2	1	3	3	2
	11576.3	0	3	3	3	3	1	7	8	13	10	16	15	21	15	23	16	18	9	15	8	11	12	8	6	6	3	2	5	5	4	3	1	3	3	1	2	4	1	2	1	5	3	2	2	0	1
	11593.1	3	3	5	3	3	5	10	1	11	14	12	12	19	18	13	15	11	13	16	10	10	7	13	11	14	3	1	4	3	5	6	8	2	3	3	1	4	1	3	2	2	2	0	1	2	2
	11610	1	1	3	3	3	3	7	10	10	15	11	15	9	17	21	19	17	17	15	12	10	18	12	9	9	4	9	4	7	2	5	2	3	6	7	3	4	3	5	2	3	0	2	2	1	2
	11626.9	3	4	5	6	6	6	5	8	5	14	24	21	18	10	16	15	13	16	18	13	14	10	7	6	7	10	3	4	2	8	3	2	2	0	1	1	0	1	0	1	1	3	5	1	3	1
	11643.8	6	2	3	1	2	2	4	7	11	11	11	9	16	18	15	19	20	18	8	10	13	7	4	13	7	6	3	4	1	4	3	1	4	2	2	3	2	2	1	2	2	2	3	5	2	2
	11660.6	2	1	0	7	4	8	3	10	13	14	16	12	16	18	22	19	15	22	19	11	9	12	12	10	8	8	5	3	4	5	2	4	1	2	2	2	2	1	2	3	5	3	4	2	2	1
	11677.5	3	2	5	2	4	4	7	6	15	14	9	10	16	10	19	23	13	15	7	12	9	7	6	12	7	6	6	6	1	1	5	5	4	3	2	3	3	1	3	4	1	2	2	1	2	3
	11694.4	1	4	2	0	4	4	9	3	11	18	12	9	11	20	23	14	20	13	12	11	12	16	11	10	12	7	9	5	5	3	4	3	2	4	4	1	2	1	4	2	3	2	3	2	3	2
	11711.3	0	1	4	4	0	4	3	6	7	11	18	17	16	15	14	18	21	17	20	18	8	13	3	9	15	9	6	5	1	2	2	4	4	1	8	4	3	2	3	0	2	2	2	1	3	1
	11728.1	4	1	5	4	3	7	4	5	13	13	13	17	18	22	14	17	19	17	16	17	12	10	16	6	8	4	4	5	6	4	4	3	3	3	3	5	1	1	2	1	2	4	0	1	3	7
	11745	3	3	6	3	5	2	5	8	15	6	13	20	10	18	16	12	13	10	18	16	14	10	15	9	9	8	4	9	7	2	3	0	0	3	2	3	5	0	1	3	0	1	2	3	5	2
	11761.9	3	0	4	6	0	2	8	6	12	10	8	13	16	14	32	19	16	10	12	13	7	13	7	9	5	7	11	5	4	6	1	5	4	0	2	0	0	3	1	5	3	1	3	2	2	3
	11778.8	2	2	4	2	3	3	4	9	13	12	11	18	16	18	23	21	10	20	15	27	13	7	11	7	10	7	5	5	2	4	2	6	3	2	5	1	2	2	1	2	1	0	0	3	1	3
	11795.6	3	3	5	3	5	4	7	5	11	10	15	23	21	16	25	19	13	13	19	16	15	9	7	5	7	2	4	2	7	6	2	1	4	3	1	1	1	3	6	1	1	2	1	2	3	2
	11812.5	3	1	1	5	2	3	4	9	7	21	18	8	18	16	23	19	17	17	15	12	15	4	10	8	8	6	4	3	3	5	7	4	7	0	1	0	2	5	4	2	5	3	2	3	2	2
	11829.4	7	4	9	2	2	6	10	6	7	17	20	27	15	23	17	12	13	12	18	16	12	14	10	9	9	13	6	3	0	1	1	1	5	3	3	3	1	0	1	2	0	3	2	3	1	1
	11846.3	2	2	4	5	3	3	5	3	9	11	21	13	21	20	22	19	13	16	17	16	12	7	4	7	4	9	5	10	6	2	3	2	7	3	1	5	1	5	0	2	4	1	3	2	4	3
	11863.1	1	2	3	7	1	4	5	5	17	10	15	14	13	19	21	19	16	22	9	10	13	16	6	5	6	7	8	4	6	6	3	7	2	2	3	2	2	4	3	1	4	2	1	0	2	3
	11880	0	3	5	6	10	3	12	4	6	23	16	17	13	20	24	17	8	12	11	9	11	13	8	10	7	7	4	5	1	5	7	2	2	1	5	2	3	1	4	2	3	3	0	2	3	5
	11896.9	4	6	3	4	4	3	5	8	14	4	19	16	26	19	25	16	12	15	18	16	14	13	5	11	9	5	6	2	2	1	4	4	5	2	1	0	2	1	1	2	3	3	3	1	0	3
	11913.8	1	5	5	5	5	4	5	8	6	7	13	16	16	15	20	20	12	14	19	20	16	12	9	12	8	6	9	2	4	8	4	7	5	3	1	1	5	1	0	3	3	2	2	2	1	3
	11930.6	6	0	6	2	3	9	5	11	9	13	13	16	17	14	20	18	11	17	10	9	12	14	11	4	6	4	4	8	0	2	3	2	2	3	5	2	2	0	3	1	3	6	0	5	3	2
	11947.5	3	0	2	3	2	3	8	5	11	12	18	11	26	17	16	19	18	13	25	7	12	11	10	7	10	12	1	5	2	6	2	2	0	2	1	1	4	2	1	1	1	4	3	3	5	0
	11964.4	3	5	3	4	6	1	7	9	14	10	9	10	19	13	16	16	19	20	14	10	16	9	6	6	9	6	6	2	2	3	2	3	6	0	5	2	2	1	2	1	1	4	0	2	5	1
	11981.3	0	3	2	2	4	3	6	3	14	15	19	15	16	13	18	30	16	20	11	9	13	10	12	7	9	7	8	5	6	4	2	2	3	0	4	2	3	0	0	1	1	4	1	2	2	2
	11998.1	1	0	3	3	2	4	5	8	13	14	11	17	21	23	10	19	25	20	15	10	10	11	12	5	4	5	4	5	1	2	4	4	2	1	2	3	2	3	1	2	0	3	1	2	0	2
	12015	3	6	2	3	5	0	5	2	10	10	15	13	17	13	17	14	14	15	11	17	15	9	10	7	4	4	6	4	4	4	4	2	0	3	5	4	1	0	2	1	3	5	2	1	1	3
	12031.9	4	6	1	7	5	3	8	14	5	15	10	22	16	19	19	14	13	21	19	8	9	15	11	11	6	6	6	5	0	6	8	4	3	3	1	2	3	2	1	3	5	2	2	0	1	2
	12048.8	2	3	3	5	4	7	2	7	14	12	15	12	17	19	20	22	17	15	17	6	13	15	7	7	6	6	1	8	6	3	1	0	4	3	1	3	3	3	1	4	0	6	1	2	0	2
	12065.6	2	5	6	5	3	9	3	6	15	19	16	15	16	14	19	16	15	16	10	13	12	13	11	9	6	6	3	3	6	5	5	1	1	1	2	2	2	3	1	4	2	1	4	0	2	1
	12082.5	3	6	1	4	4	5	3	5	9	14	15	12	13	18	16	15	15	6	11	19	11	17	12	9	10	7	4	5	3	2	5	3	5	2	4	3	1	1	2	0	1	1	1	0	3	2
	12099.4	3	3	3	5	6	3	3	12	6	11	17	13	10	18	21	11	14	12	7	14	16	10	7	9	8	6	4	4	3	2	4	5	2	6	6	3	3	0	1	2	2	1	4	3	3	1
	12116.3	4	0	3	2	5	3	7	7	4	10	11	13	19	19	19	12	16	12	8	8	10	12	7	7	8	6	5	3	3	5	3	2	0	4	4	0	1	1	3	2	1	1	3	1	5	1
	12133.1	5	1	4	2	5	0	4	7	10	12	15	12	13	19	22	15	14	15	12	22	11	16	9	3	7	5	3	6	6	6	4	5	2	2	1	4	1	1	2	0	1	1	3	5	2	3
	12150	2	2	2	2	3	1	4	7	11	8	13	17	16	19	15	14	17	8	18	13	4	13	14	7	2	3	4	2	3	2	1	2	1	8	3	2	5	2	0	4	2	2	3	0	1	1
	12166.9	1	0	2	8	4	5	8	10	10	18	23	14	14	19	21	17	19	20	9	13	16	10	11	6	7	3	6	6	0	1	4	5	4	4	4	0	1	4	1	0	2	2	3	3	0	0
	12183.8	2	7	5	4	4	2	6	9	5	14	9	10	19	21	14	20	27	10	14	10	13	12	9	9	2	7	3	7	8	8	5	5	1	3	3	1	3	2	3	2	0	1	2	2	3	1
	12200.6	1	0	3	3	6	2	8	10	6	12	14	19	15	12	17	20	10	15	17	13	15	11	10	11	4	4	2	8	1	4	2	4	3	4	4	2	1	2	2	1	1	5	3	1	3	1
	12217.5	3	3	6	3	4	6	5	8	8	11	11	16	15	10	21	14	18	16	13	13	11	11	9	11	5	8	3	12	5	2	4	4	3	5	0	4	1	0	1	0	2	3	2	0	3	3
	12234.4	4	4	2	5	2	6	4	4	11	10	9	12	25	12	25	16	18	18	15	16	8	10	11	7	8	5	8	3	5	3	3	3	5	2	2	3	0	0	2	4	3	2	3	0	1	1
	12251.3	1	6	2	3	8	5	11	4	6	12	12	17	15	17	12	17	17	17	17	11	12	16	14	4	9	11	4	5	4	0	4	3	4	3	3	1	3	0	4	1	4	3	2	3	3	1
	12268.1	0	1	5	1	2	8	2	7	15	14	11	11	13	20	18	22	22	23	18	11	7	8	13	6	9	6	7	3	3	6	6	2	2	3	0	1	2	3	0	1	2	3	1	0	1	1
	12285	3	2	2	6	4	8	8	7	15	9	13	11	13	25	19	20	17	10	13	7	11	11	6	8	3	6	5	9	6	3	5	6	6	4	0	1	0	1	2	0	1	2	0	0	5	4
	12301.9	2	3	5	4	7	5	2	8	4	12	12	17	19	12	16	11	11	11	9	9	12	6	6	7	8	6	3	3	8	2	3	3	5	1	3	1	3	2	1	5	1	1	3	2	0	2
	12318.8	4	3	4	4	5	5	6	5	6	10	19	11	12	19	16	13	19	20	17	6	14	3	10	7	10	12	4	4	4	5	4	3	2	1	2	3	6	3	3	6	3	0	3	1	1	1
	12335.6	2	6	1	3	3	6	3	9	9	9	13	15	14	14	15	10	18	15	8	13	13	7	11	3	4	6	3	3	5	7	4	2	2	4	3	2	1	1	1	1	3	0	3	1	2	2
	12352.5	5	4	3	2	3	3	3	8	6	11	12	16	15	17	18	12	27	9	15	15	20	11	2	9	5	7	5	8	6	1	5	1	2	1	1	3	2	1	4	0	2	3	4	2	1	0
	12369.4	2	5	5	4	4	4	3	2	9	9	14	13	24	17	20	18	11	18	11	9	13	19	13	10	5	4	5	7	4	7	4	7	2	2	1	1	1	1	3	2	4	0	3	5	0	1
	12386.3	1	4	2	6	8	5	2	11	7	13	23	14	15	25	21	16	13	16	12	12	14	17	16	5	7	7	4	4	3	5	3	2	1	4	1	3	5	2	1	1	2	0	2	1	2	1
	12403.1	1	3	2	4	1	7	8	6	11	11	15	13	12	12	16	17	15	5	12	15	8	7	6	10	9	6	4	10	4	5	4	2	5	4	4	3	3	4	2	3	4	5	2	2	2	1
	12420	1	2	4	1	5	5	7	4	13	6	6	16	12	21	20	18	15	17	10	10	12	5	7	7	9	3	5	0	5	7	2	2	2	4	1	1	1	3	2	4	2	2	1	1	0	0
	12436.9	1	4	4	4	3	2	3	6	6	10	20	14	9	14	13	16	21	13	10	16	15	11	13	9	9	7	10	3	3	3	0	4	1	3	1	2	6	3	0	0	3	5	4	1	1	2
	12453.8	3	2	4	3	3	5	0	8	8	8	16	15	21	10	20	11	17	13	14	15	10	13	12	8	7	8	3	4	5	5	6	0	5	4	3	2	4	1	0	4	1	0	3	2	3	2
	12470.6	4	6	4	7	8	4	5	9	7	6	9	11	20	12	18	17	23	21	8	18	10	16	10	6	7	2	5	3	11	2	2	5	1	2	3	0	3	1	0	1	1	3	2	2	3	4
	12487.5	2	0	7	4	5	3	2	7	12	4	14	11	15	10	16	19	18	13	10	7	14	11	5	10	7	5	3	4	2	4	10	2	10	6	1	1	0	1	4	1	4	3	3	1	0	0
	12504.4	4	1	4	3	5	7	2	7	7	9	15	13	17	19	18	14	13	19	17	10	5	11	7	11	12	4	4	4	6	0	3	1	3	6	4	1	3	1	3	0	3	4	3	0	0	3
	12521.3	2	2	7	2	5	6	4	8	12	12	16	16	16	14	9	12	19	11	19	15	15	17	5	14	12	8	6	11	6	5	6	4	1	4	1	4	2	1	1	2	0	3	3	0	3	2
	12538.1	3	4	6	1	3	7	6	13	4	11	15	14	15	15	18	19	14	13	7	16	2	9	13	5	8	7	9	3	4	1	2	6	3	3	6	3	2	2	4	1	1	1	1	3	3	0
	12555	2	2	4	3	3	6	2	10	16	7	10	15	10	17	17	14	23	17	18	11	10	13	10	10	9	5	7	3	3	3	2	5	1	3	6	4	4	5	6	2	0	1	1	2	1	0
	12571.9	2	2	2	2	3	6	6	3	14	12	14	11	15	12	9	13	11	13	8	21	11	7	11	7	6	3	5	1	5	5	1	1	3	3	3	1	1	3	4	2	1	2	1	3	3	3
	12588.8	2	2	5	4	7	4	3	6	7	13	10	6	16	18	9	23	19	16	9	13	10	11	10	9	5	8	4	3	5	5	2	2	2	4	1	1	3	6	1	0	4	2	2	0	5	3
	12605.6	1	3	5	1	2	5	5	5	4	17	13	13	22	15	14	16	16	12	14	16	14	10	13	10	9	4	8	6	4	10	5	2	3	6	4	5	3	1	0	2	4	3	3	1	1	2
	12622.5	2	2	4	7	3	3	4	8	10	15	11	11	13	14	16	9	17	15	21	16	16	4	6	9	9	6	4	5	9	5	4	4	7	3	0	0	1	2	2	2	8	3	3	1	3	1
	12639.4	0	3	6	1	4	5	6	8	10	11	12	12	22	13	12	15	17	24	19	16	17	7	6	11	5	1	4	3	3	2	6	3	6	1	5	1	2	1	4	2	1	1	3	2	1	1
	12656.3	4	2	4	3	4	2	8	13	14	2	14	16	20	19	9	15	14	17	17	8	18	12	11	1	3	6	4	2	2	4	0	1	3	2	3	1	4	2	4	0	3	2	4	2	2	2
	12673.1	2	4	4	1	5	4	10	3	11	9	13	9	11	19	18	10	13	19	12	14	19	12	14	8	6	5	1	4	6	8	6	3	2	1	3	0	3	1	1	3	3	1	2	0	6	2
	12690	5	4	4	2	4	4	7	12	8	10	7	6	9	14	18	17	6	19	13	20	12	6	11	7	8	5	5	6	4	8	3	3	2	5	2	2	2	1	2	2	2	3	1	1	1	1
	12706.9	2	0	9	3	4	2	6	4	3	10	13	19	10	21	12	14	9	12	15	8	18	11	11	7	9	8	4	6	5	5	3	4	4	2	1	2	0	3	2	0	1	3	2	5	4	1
	12723.8	4	5	4	4	4	3	3	6	11	13	9	11	20	11	9	11	15	12	13	6	11	13	4	9	8	3	2	1	3	3	3	3	3	5	2	3	1	2	2	0	3	3	0	1	0	1
	12740.6	3	0	2	3	6	6	4	8	11	14	16	8	15	11	14	12	16	14	11	8	15	10	8	8	8	5	6	5	2	1	1	7	2	0	1	2	1	1	1	0	0	2	0	1	2	1
	12757.5	5	2	2	1	2	8	4	8	10	12	13	9	18	14	11	18	9	16	8	13	20	11	4	7	6	2	11	2	3	4	1	3	4	1	3	3	2	1	4	1	3	2	4	0	0	2
	12774.4	1	2	3	4	4	8	12	6	10	13	13	14	17	13	9	18	16	15	9	12	14	15	7	6	8	5	2	6	5	3	3	5	4	1	3	0	0	1	3	2	3	5	1	2	1	4
	12791.3	5	1	3	3	5	7	2	5	6	6	12	14	18	22	10	9	10	11	13	10	8	15	12	6	4	5	2	5	5	2	4	7	1	2	1	2	1	2	3	5	0	3	3	2	1	0
	12808.1	0	1	4	8	3	3	6	7	8	8	4	11	26	17	23	14	20	9	10	12	6	10	11	11	1	3	2	6	5	1	5	1	3	3	2	1	1	2	1	0	2	3	4	3	4	1
	12825	3	2	3	3	1	3	5	6	12	14	12	15	14	10	15	17	15	17	14	10	12	11	9	7	4	5	7	1	3	3	2	2	1	1	5	1	3	4	2	1	5	2	2	0	1	1
	12841.9	2	3	7	2	3	6	5	4	8	11	10	17	15	16	19	10	14	17	9	8	11	9	15	9	4	5	8	4	5	4	4	2	3	4	5	1	4	4	0	4	2	0	2	1	3	3
	12858.8	5	1	3	2	5	4	3	5	5	6	11	10	17	17	23	13	10	17	13	16	13	8	5	10	5	9	3	2	2	3	4	3	2	2	4	1	6	3	1	1	0	2	1	1	1	1
	12875.6	4	2	6	3	3	4	10	7	9	9	13	11	15	20	8	17	14	16	12	10	11	10	6	8	15	4	5	5	3	7	3	3	3	1	5	5	2	2	4	1	0	2	1	1	2	3
	12892.5	4	5	3	6	4	6	4	3	8	11	10	15	13	14	17	13	16	18	15	14	16	11	6	7	2	7	7	6	1	4	3	2	4	1	1	1	1	1	3	1	1	1	2	1	3	1
	12909.4	4	3	0	4	1	7	6	6	15	10	14	16	21	9	16	11	14	14	9	12	10	4	6	9	8	6	10	6	2	3	6	4	3	1	2	2	3	0	3	1	2	3	1	2	3	2
	12926.3	1	3	4	7	4	6	4	10	15	9	12	18	9	12	23	22	19	16	17	7	14	9	13	9	5	5	5	6	3	5	6	3	3	0	0	2	2	0	2	3	3	1	1	1	1	2
	12943.1	0	1	2	3	7	7	8	8	7	12	7	16	8	15	15	19	14	10	17	10	15	10	7	10	6	6	8	5	3	6	7	6	2	4	2	2	3	1	1	1	2	0	0	1	1	1
	12960	4	3	4	3	2	3	3	4	8	6	11	19	11	12	15	19	10	20	17	11	13	11	12	6	8	7	3	5	5	3	4	4	2	1	2	3	2	1	1	3	1	1	8	3	2	1
	12976.9	2	3	6	3	2	3	4	6	8	8	13	10	23	15	17	9	18	14	11	15	11	10	10	10	8	4	5	2	3	5	5	1	2	2	4	3	5	1	5	3	3	3	0	3	4	2
	12993.8	3	4	2	3	4	6	6	7	8	7	8	14	13	16	13	11	16	10	9	8	7	11	8	7	7	0	4	6	6	5	6	3	2	5	3	1	1	1	2	0	3	2	1	4	3	5
	13010.6	3	4	2	4	6	5	8	9	15	12	12	12	12	17	14	18	15	11	11	11	14	10	3	2	5	4	8	9	2	2	3	1	1	4	4	3	4	1	0	2	5	2	1	2	0	2
	13027.5	1	2	4	6	4	2	6	7	9	10	7	16	16	14	16	13	13	6	14	4	8	7	9	13	7	2	3	3	2	4	3	2	7	1	1	1	3	1	5	5	2	2	1	2	2	0
	13044.4	2	1	4	4	5	7	9	2	11	6	9	10	16	14	12	12	13	15	12	12	14	11	7	7	9	4	7	2	2	4	1	2	2	2	3	3	0	2	1	1	3	2	3	2	4	4
	13061.3	1	1	3	5	1	3	8	9	12	17	11	13	8	17	10	12	8	12	9	11	6	14	6	10	5	5	6	4	4	1	2	3	4	3	3	3	2	0	3	1	1	3	2	0	4	2
	13078.1	1	3	3	4	3	7	6	5	14	20	8	14	17	16	13	16	17	10	10	7	12	14	6	10	4	5	8	9	6	4	3	4	1	3	1	3	0	4	2	1	2	3	2	2	1	2
	13095	5	3	4	5	2	5	2	3	6	13	11	10	10	15	10	17	13	12	9	13	9	8	8	10	8	4	8	6	6	4	2	1	4	2	5	3	3	0	2	1	2	2	4	0	2	2
	13111.9	2	1	8	7	6	8	7	8	5	6	15	12	7	15	17	18	17	13	20	17	10	11	6	9	4	5	3	5	2	3	2	7	1	5	3	2	1	0	4	0	3	2	0	4	2	0
	13128.8	3	2	5	2	6	4	6	11	4	8	21	10	14	13	26	22	16	15	11	13	14	13	10	10	6	7	5	4	3	2	6	3	3	2	5	4	1	2	2	5	2	1	0	3	0	2
	13145.6	3	3	3	3	1	5	9	6	9	9	18	10	19	18	16	21	13	26	14	18	8	4	5	5	7	3	6	5	3	3	1	1	3	2	2	3	5	0	1	3	2	3	2	5	2	1
	13162.5	5	1	4	3	2	6	5	11	4	12	16	10	17	14	23	16	14	14	15	14	10	4	9	10	8	7	4	6	3	6	6	0	1	1	0	2	2	3	2	3	4	2	4	3	0	4
	13179.4	6	1	4	4	3	3	3	12	7	8	9	11	12	22	10	14	14	12	7	9	11	12	8	6	3	3	16	3	3	2	6	4	4	2	4	1	2	2	5	2	1	3	2	2	1	2
	13196.3	4	4	5	3	4	5	4	7	5	11	10	7	15	21	13	19	14	7	16	11	13	8	12	10	6	3	3	5	2	6	2	1	5	5	5	3	4	2	4	1	2	4	2	2	2	2
	13213.1	3	2	4	1	1	5	5	12	6	9	13	9	11	14	12	19	19	11	14	8	11	6	10	7	5	3	4	7	5	5	2	5	5	1	1	3	2	3	0	2	5	1	2	0	1	3
	13230	1	3	3	2	3	5	4	6	12	12	16	15	12	19	14	19	14	18	19	12	12	15	5	6	7	8	5	6	2	3	2	0	1	2	5	4	3	0	4	1	0	2	2	3	1	1
	13246.9	1	4	5	2	0	5	5	9	9	9	10	9	11	14	16	9	12	19	12	8	8	4	8	8	6	2	3	4	7	3	3	4	3	2	1	3	1	1	1	2	1	1	3	1	2	3
	13263.8	5	5	3	5	1	3	6	6	12	4	8	10	16	15	12	18	15	14	18	6	15	6	8	2	6	5	5	2	1	0	4	2	3	2	5	2	2	2	4	1	1	3	0	1	0	3
	13280.6	4	6	3	4	3	1	7	9	11	15	17	11	13	16	10	23	15	15	12	12	10	7	8	7	6	1	4	3	6	2	3	7	4	3	1	1	0	1	2	1	3	4	2	4	4	1
	13297.5	1	4	5	1	5	1	11	3	8	8	18	14	11	15	11	16	14	16	13	18	14	5	9	7	3	7	5	6	0	1	2	2	0	3	1	3	2	0	4	3	4	5	1	2	1	0
	13314.4	2	2	2	3	7	8	6	4	5	8	14	18	13	12	12	13	14	13	12	12	10	7	7	7	2	4	7	3	0	2	5	2	5	0	2	0	3	3	0	0	0	1	1	1	1	1
	13331.3	3	1	3	2	3	2	5	9	11	25	7	18	17	16	14	11	11	12	11	23	6	11	12	5	7	8	2	7	3	2	5	2	2	2	2	3	6	2	2	1	2	4	2	3	1	1
	13348.1	2	0	4	4	5	6	2	6	13	18	7	9	16	14	18	18	9	15	15	12	5	9	12	6	8	3	0	5	4	3	3	1	8	1	2	1	2	0	0	2	3	5	3	1	0	4
	13365	4	4	2	7	6	5	7	9	9	8	17	20	13	21	16	20	10	5	9	11	12	7	15	9	5	8	7	7	7	2	1	1	2	4	3	1	3	0	0	3	2	1	2	0	2	1
	13381.9	3	5	2	4	3	6	5	6	9	9	10	14	13	13	14	22	18	11	12	8	10	13	8	9	3	9	8	4	6	3	7	7	9	1	0	5	2	0	1	0	1	4	0	1	2	1
	13398.8	1	6	5	2	2	6	7	8	8	12	12	12	8	14	14	9	15	13	14	16	7	13	11	8	7	3	6	4	4	6	3	2	3	3	2	2	3	4	2	3	2	1	4	3	1	1
	13415.6	0	3	5	2	4	7	3	8	12	12	9	15	14	28	13	16	13	12	15	14	14	5	8	3	6	1	7	5	1	5	4	1	2	3	4	2	3	3	2	3	3	0	2	4	2	0
	13432.5	1	3	3	4	4	1	4	8	10	9	16	13	11	13	14	14	16	14	9	13	11	12	6	6	9	5	4	8	1	5	3	2	2	2	7	2	0	3	2	0	2	1	1	2	1	1
	13449.4	3	4	1	2	5	3	5	6	7	15	6	13	17	17	9	15	9	9	9	12	9	7	13	6	9	4	4	2	3	6	6	1	2	0	0	1	0	0	2	1	0	6	3	0	0	3
	13466.3	3	3	6	4	2	4	8	9	6	8	10	16	9	10	11	24	17	12	6	14	13	12	6	6	10	8	5	5	3	5	3	0	2	3	1	6	0	2	3	1	0	0	1	3	4	2
	13483.1	3	3	5	4	3	1	8	5	8	15	11	9	13	14	19	14	20	7	17	12	13	8	3	4	9	5	4	3	3	4	6	2	2	3	3	2	1	2	0	2	3	2	7	4	3	0
	13500	3	4	4	7	2	3	8	8	9	12	17	11	29	22	17	12	11	20	12	11	6	5	12	6	9	8	6	6	3	1	2	3	4	3	5	0	4	3	1	3	1	1	2	0	3	0
	13516.9	5	4	4	4	2	0	3	12	9	13	13	15	13	16	9	14	17	9	8	12	14	14	8	8	3	4	10	3	3	2	2	2	4	5	1	4	0	2	1	2	3	0	1	2	1	0
	13533.8	2	0	3	3	3	3	3	2	4	9	11	6	13	24	16	12	12	12	13	13	7	8	11	7	3	8	6	6	0	1	4	3	4	2	3	1	1	2	2	5	0	4	2	0	1	1
	13550.6	5	4	2	3	2	7	5	14	6	8	18	13	10	14	18	16	19	11	16	11	13	5	6	11	7	1	4	2	3	4	4	3	4	1	4	2	0	1	0	2	1	4	1	0	1	3
	13567.5	2	3	2	6	1	2	5	5	9	13	12	12	19	15	13	14	15	14	9	8	7	11	13	3	8	5	7	4	3	3	2	3	1	3	3	2	2	3	3	1	2	4	3	2	0	1
	13584.4	3	1	7	4	3	2	7	8	6	10	12	15	11	10	15	15	8	9	9	10	7	15	5	1	6	1	8	3	4	2	1	2	2	2	2	3	1	5	1	0	3	3	1	5	2	1
	13601.3	0	5	2	4	3	6	4	5	8	8	13	13	13	18	17	12	17	14	9	12	12	10	6	7	11	10	4	6	2	4	3	0	2	1	4	4	1	1	2	2	1	3	1	3	4	3
	13618.1	3	1	4	4	0	4	5	12	8	7	15	9	13	12	12	21	8	10	10	19	16	11	14	5	7	6	3	8	1	4	3	2	6	5	3	1	1	1	1	0	3	3	1	0	2	1
	13635	0	5	5	4	3	5	6	5	10	7	10	10	13	8	17	10	12	11	13	15	15	9	9	4	11	7	3	5	5	1	4	4	1	2	1	4	2	3	0	2	5	1	1	0	2	4
	13651.9	3	3	1	0	2	3	5	6	12	11	15	12	20	15	14	13	11	13	13	13	14	12	6	6	6	1	3	2	4	4	5	2	2	5	5	4	2	2	2	2	0	0	1	0	1	3
	13668.8	2	1	8	0	3	4	6	11	8	8	11	13	16	13	14	10	17	8	10	15	5	6	9	2	6	5	5	8	9	7	5	4	4	5	3	1	4	3	5	5	2	3	3	2	0	3
	13685.6	2	4	2	2	4	6	2	6	14	7	11	12	19	15	14	13	9	16	14	12	5	8	11	11	4	5	8	5	3	3	2	2	6	1	1	4	0	2	1	1	1	3	0	2	1	0
	13702.5	1	3	4	1	3	7	3	5	12	11	17	14	15	22	14	18	12	16	12	7	17	10	8	5	3	3	9	3	5	7	3	2	4	3	5	2	1	2	1	1	3	3	2	3	3	2
	13719.4	4	7	3	5	5	7	4	6	11	10	10	8	20	12	13	13	20	17	16	10	5	5	6	6	13	6	9	3	2	4	6	4	2	3	4	6	2	1	2	1	1	5	2	6	0	1
	13736.3	3	2	2	4	5	1	8	7	5	11	13	11	16	7	14	12	12	9	10	7	9	10	11	11	3	6	5	3	4	3	2	3	5	7	4	1	4	1	1	2	0	2	1	3	1	1
	13753.1	4	6	3	3	3	5	4	5	4	9	10	6	10	10	9	10	20	16	12	13	9	9	4	10	7	10	6	5	9	3	1	1	0	2	3	0	5	3	2	1	5	4	0	1	0	2
	13770	4	4	4	3	4	3	5	3	13	8	7	13	16	6	15	17	5	8	15	17	10	8	8	6	7	6	1	2	5	4	5	3	3	4	0	3	3	1	4	3	3	1	1	0	5	4
	13786.9	4	8	4	5	1	4	7	5	4	9	14	10	6	14	16	12	19	19	9	12	18	9	5	9	6	9	6	6	2	1	3	1	2	5	1	1	1	2	3	3	3	2	1	3	4	2
	13803.8	6	5	3	1	5	6	2	9	10	7	5	9	14	14	20	12	13	17	14	11	4	7	11	7	4	3	4	2	3	4	0	1	4	3	2	4	4	2	2	3	0	0	3	2	0	2
	13820.6	3	4	5	5	4	6	4	8	15	5	10	11	13	11	15	17	16	13	11	15	9	9	9	10	7	3	5	6	2	1	5	6	3	0	2	1	2	3	0	2	1	3	2	3	1	1
	13837.5	3	2	4	3	1	3	6	6	8	9	11	17	11	10	17	13	16	9	15	16	5	12	8	5	2	3	6	7	7	4	1	1	2	5	2	1	1	1	1	1	0	3	3	1	2	2
	13854.4	3	1	6	4	1	8	2	9	9	8	13	18	13	11	8	10	12	12	14	11	6	14	7	8	6	6	3	3	5	4	1	1	4	3	2	1	2	0	2	1	0	2	3	1	2	2
	13871.3	3	2	4	2	1	3	6	6	4	6	6	14	15	15	16	7	11	9	4	13	10	8	5	6	5	4	5	2	5	5	8	0	6	2	1	2	3	2	4	5	3	1	2	2	1	4
	13888.1	1	6	3	3	6	5	5	7	9	8	15	16	16	14	10	12	12	11	16	16	12	5	8	9	10	6	3	5	2	1	4	1	2	0	4	3	1	2	1	3	8	5	2	3	1	2
	13905	3	7	2	3	0	6	2	9	9	9	10	13	9	15	19	17	14	9	8	11	7	8	9	3	10	7	2	4	1	2	4	4	2	4	4	0	0	2	4	4	0	0	1	1	2	3
	13921.9	6	2	4	4	3	2	7	5	5	13	11	10	12	8	13	13	12	10	12	18	14	11	7	8	4	3	6	3	4	8	3	3	4	1	3	0	1	1	5	2	2	2	1	3	2	0
	13938.8	3	1	2	7	4	1	5	9	6	9	9	18	14	17	15	21	12	17	8	19	4	9	8	9	8	7	6	5	7	0	3	0	5	4	6	5	2	0	5	2	3	5	1	0	3	4
	13955.6	4	2	5	4	6	2	8	7	11	12	16	16	14	15	15	18	14	8	15	5	11	13	8	5	8	3	2	8	3	2	3	3	3	0	3	1	2	3	2	3	3	3	1	2	1	4
	13972.5	5	3	3	2	3	2	1	5	6	16	13	14	13	24	16	16	9	9	14	11	8	12	5	5	5	5	7	5	1	1	3	1	0	5	2	5	1	4	2	3	4	2	2	5	3	1
	13989.4	1	4	5	2	4	2	6	3	9	11	16	12	21	10	20	18	17	12	12	15	6	5	8	7	9	6	3	6	8	2	5	2	1	1	1	4	5	1	1	4	0	2	1	2	2	1
	14006.3	3	3	4	3	2	4	7	8	5	12	13	11	12	15	14	12	22	9	16	10	11	7	6	9	11	5	4	6	4	0	6	4	1	3	2	2	3	1	3	1	2	2	2	3	1	1
	14023.1	3	3	3	4	3	3	5	11	14	12	8	14	9	15	12	10	16	18	9	18	10	14	14	8	6	7	2	4	3	1	2	1	0	1	2	1	4	3	2	1	1	4	2	0	2	3
	14040	3	1	4	4	4	7	2	5	6	7	11	12	9	7	18	13	12	12	11	11	5	9	8	4	8	5	2	5	3	4	5	0	1	4	3	1	3	4	0	1	4	4	0	0	2	4
	14056.9	4	2	5	2	3	5	2	9	12	4	6	14	15	16	18	14	13	16	18	13	11	8	6	9	6	5	6	7	4	3	3	3	5	0	1	3	2	2	1	2	2	3	1	1	3	2
	14073.8	0	2	2	3	4	4	5	6	9	11	13	10	17	18	16	17	12	13	10	8	11	10	9	5	10	8	4	4	3	1	4	4	2	3	4	2	1	1	3	2	1	3	3	0	1	2
	14090.6	4	5	3	5	6	4	5	4	9	8	14	8	14	17	6	19	17	13	10	20	11	7	5	7	5	4	7	2	1	4	5	3	1	7	1	1	1	1	4	2	1	1	2	5	2	1
	14107.5	3	2	3	4	2	3	3	10	12	10	15	20	10	16	16	9	14	10	14	11	7	6	5	6	10	7	5	5	4	3	7	3	2	1	1	2	1	1	1	0	1	0	3	0	1	3
	14124.4	2	4	10	5	7	3	3	6	7	6	12	13	15	10	13	11	14	9	19	10	6	9	3	8	8	5	1	4	7	4	2	2	7	2	0	2	1	1	4	0	2	2	1	2	1	0
	14141.3	2	4	2	5	7	4	4	9	8	11	11	10	11	15	15	20	17	15	13	12	17	11	9	8	5	2	2	5	4	4	4	1	1	0	6	3	3	1	4	2	2	1	2	4	3	2
	14158.1	2	1	2	3	3	2	2	5	5	10	9	12	11	16	16	19	13	11	10	18	8	7	10	9	14	6	2	4	9	3	1	1	2	3	2	4	5	2	2	2	5	4	1	1	1	1
	14175	0	1	5	3	5	2	6	7	16	11	8	16	9	9	12	9	13	10	13	14	6	6	9	2	6	11	3	3	4	6	2	0	5	7	3	1	2	0	2	0	6	3	4	3	1	4
	14191.9	2	5	6	1	3	2	8	5	9	7	11	15	19	9	8	15	14	13	11	13	4	5	8	8	9	4	6	4	3	3	4	1	2	6	1	4	0	3	1	3	2	1	2	0	1	1
	14208.8	4	2	3	2	3	4	8	3	12	12	12	11	12	11	5	17	17	10	8	15	8	8	6	9	2	8	4	6	6	3	4	4	3	4	1	1	0	2	2	1	2	4	0	2	1	4
	14225.6	4	4	6	3	6	2	3	5	8	10	13	18	19	14	16	12	9	12	14	13	8	5	5	11	7	5	4	2	2	3	2	2	2	1	3	4	1	2	5	2	3	3	1	3	2	1
	14242.5	1	1	5	3	3	5	2	6	5	11	11	16	16	13	15	16	8	11	15	11	8	5	7	4	3	3	11	2	5	4	2	2	2	0	2	1	1	2	3	4	3	4	4	1	3	3
	14259.4	2	2	5	4	2	3	4	5	9	11	20	10	10	16	18	14	17	12	13	10	13	16	10	6	6	12	0	5	6	4	6	3	2	5	4	2	0	3	1	5	3	0	3	3	5	1
	14276.3	4	1	3	0	3	10	5	6	6	9	9	19	9	17	13	13	12	14	13	9	12	5	8	5	8	5	4	3	4	4	4	5	1	5	3	3	2	3	1	2	1	2	4	2	1	3
	14293.1	3	2	2	2	1	3	6	11	13	6	19	17	13	18	13	10	14	6	12	6	4	7	9	8	2	2	4	4	1	3	3	3	1	3	3	2	0	1	0	1	2	1	3	5	2	1
	14310	8	2	7	0	1	5	4	6	8	7	16	9	15	19	14	12	23	12	14	19	13	12	11	5	3	2	1	3	5	1	5	3	6	3	2	4	2	0	2	1	1	2	4	3	1	2
	14326.9	1	4	6	3	8	9	8	7	8	10	13	6	7	13	8	13	15	14	7	14	13	8	7	6	7	9	3	6	3	4	3	1	1	2	1	1	2	3	2	3	4	1	2	1	4	2
	14343.8	1	4	2	5	1	4	8	8	9	9	10	10	15	13	9	10	15	20	13	11	5	11	6	5	11	4	5	0	1	0	4	2	2	1	1	1	2	4	0	2	2	2	2	0	4	3
	14360.6	4	7	3	1	2	6	3	4	5	8	10	15	20	15	13	14	12	8	8	3	12	14	5	10	3	7	2	7	5	7	3	8	5	6	1	2	2	0	2	3	0	1	3	2	2	1
	14377.5	2	3	2	3	5	5	3	7	5	10	15	11	12	12	15	10	11	7	13	9	14	12	9	6	4	3	1	7	3	5	4	3	0	2	2	2	4	3	2	0	1	2	3	1	1	2
	14394.4	4	1	3	6	4	6	1	7	10	7	11	17	18	15	15	12	15	12	15	12	8	14	4	5	7	4	6	1	4	1	5	3	3	3	3	0	1	0	3	1	0	2	1	2	1	1
	14411.3	2	4	3	5	2	2	3	8	10	10	8	14	16	17	18	13	14	14	10	11	6	4	8	5	6	2	1	4	5	6	2	3	5	7	2	2	1	1	4	1	1	2	2	0	3	1
	14428.1	2	5	2	5	1	2	11	8	7	10	12	11	8	8	11	16	16	11	10	18	9	12	12	6	3	3	5	3	1	1	3	0	3	0	1	2	1	0	1	6	5	2	2	0	0	1
	14445	7	5	6	3	5	9	4	10	4	6	12	15	7	11	13	13	9	8	15	9	12	8	7	7	8	4	2	4	5	1	5	6	1	4	1	3	3	0	3	2	1	0	0	3	1	0
	14461.9	3	3	4	4	7	4	6	5	7	6	6	11	12	15	12	10	13	13	8	12	5	11	9	7	6	3	6	4	2	6	2	2	2	2	0	2	0	0	1	2	2	0	3	5	2	0
	14478.8	2	6	2	7	5	2	8	5	4	14	9	9	12	14	12	15	18	13	9	10	12	8	7	5	4	6	6	7	0	2	2	0	2	2	2	4	4	1	0	3	1	1	4	1	4	1
	14495.6	0	6	6	5	4	4	5	6	7	17	10	8	16	10	12	14	13	11	13	12	9	4	8	8	6	4	4	3	5	7	3	0	3	4	3	3	3	1	5	4	3	3	1	4	1	1
	14512.5	5	2	3	3	2	7	3	8	11	3	6	14	16	16	9	20	14	13	11	7	14	9	8	11	5	4	6	4	0	3	3	2	2	3	3	1	3	4	1	4	1	0	1	2	3	3
	14529.4	4	4	8	3	5	6	7	8	10	9	13	10	13	15	12	11	13	17	16	11	15	7	15	5	11	4	3	1	3	0	1	1	4	2	7	0	3	2	0	5	1	0	0	0	2	2
	14546.3	5	1	7	5	2	6	7	10	6	8	10	13	12	16	15	13	16	21	9	9	10	9	8	7	5	5	5	5	4	2	7	2	1	5	1	3	2	2	3	0	3	1	3	2	1	3
	14563.1	1	5	6	8	1	7	2	5	8	12	11	13	11	12	5	11	15	15	11	13	11	6	6	5	9	1	3	7	7	2	3	4	3	5	5	1	2	3	0	2	4	1	0	0	2	2
	14580	4	2	5	1	8	2	5	4	7	6	10	7	10	11	10	15	12	8	11	16	12	14	7	11	6	4	5	4	2	5	2	4	3	3	1	1	4	2	2	0	1	3	2	1	1	0
	14596.9	2	4	1	4	6	2	4	4	13	10	20	15	8	10	11	16	10	13	9	17	10	8	7	5	5	8	3	4	4	5	3	1	2	0	4	4	2	0	5	6	3	2	2	2	3	3
	14613.8	1	2	3	2	5	2	8	7	6	8	9	10	15	11	13	18	13	15	17	7	14	12	5	7	8	3	2	6	3	1	3	2	2	3	1	2	1	1	2	1	3	0	1	2	0	2
	14630.6	2	0	2	6	2	2	3	7	6	7	10	9	15	15	15	13	15	9	9	15	11	5	4	5	7	6	4	0	3	3	1	4	0	2	1	2	2	0	2	1	3	2	2	3	4	3
	14647.5	2	3	4	5	1	5	3	6	5	3	9	11	6	18	15	19	17	14	7	13	12	9	7	8	7	7	1	4	4	2	3	4	5	3	3	0	1	2	3	3	2	1	2	2	5	4
	14664.4	1	2	4	4	6	5	6	4	9	10	10	14	12	15	11	12	17	8	10	5	13	6	7	10	8	5	6	1	6	2	4	3	1	0	6	2	1	1	2	0	0	0	3	1	1	1
	14681.3	0	6	5	3	3	4	3	7	6	6	12	8	12	14	13	12	15	15	14	8	12	11	5	8	4	4	4	3	8	6	7	6	3	1	3	4	1	1	5	2	1	1	0	3	1	4
	14698.1	4	0	4	3	2	11	5	5	6	7	7	12	13	6	10	16	19	10	7	10	11	8	9	7	4	5	4	7	1	3	2	3	4	1	4	5	2	1	0	3	4	1	4	1	1	6
	14715	0	2	2	2	5	5	4	8	9	10	8	10	16	15	13	17	15	12	10	14	16	4	7	8	8	5	5	2	0	3	2	3	6	1	5	5	1	2	2	1	3	2	2	0	4	2
	14731.9	4	4	2	2	0	5	5	7	10	13	14	4	9	12	21	15	16	12	10	13	7	12	11	6	6	3	3	6	5	3	1	3	2	6	0	5	4	4	3	3	3	2	2	4	6	2
	14748.8	1	3	3	2	4	5	2	8	7	6	12	9	6	14	11	6	11	12	14	13	10	11	7	7	8	3	2	4	1	4	1	4	0	3	2	2	2	0	3	1	1	4	2	4	1	0
	14765.6	0	3	4	3	0	4	10	7	3	7	7	16	9	14	19	17	8	10	13	16	11	5	9	8	5	7	6	2	2	1	8	4	1	4	4	1	2	4	3	4	2	2	3	2	3	4
	14782.5	2	5	1	2	1	3	7	8	4	8	14	14	7	12	13	13	14	17	22	13	8	9	7	5	6	4	6	2	3	2	4	6	1	2	3	1	3	1	4	2	2	3	5	1	2	5
	14799.4	3	2	3	2	4	6	9	8	10	11	14	13	11	14	13	10	14	12	21	9	7	10	7	3	5	6	3	4	7	1	3	0	4	5	2	3	1	3	3	1	2	2	1	2	0	3
	14816.3	4	1	4	2	3	5	8	7	9	7	19	10	15	14	14	18	8	10	14	10	10	3	8	9	6	6	3	1	3	3	3	5	2	2	3	1	4	1	3	3	2	2	3	0	5	0
	14833.1	2	2	7	1	3	4	3	8	9	4	12	7	14	17	13	6	13	7	10	9	9	14	7	8	9	4	5	2	3	2	1	5	3	3	0	4	1	2	2	3	2	3	5	3	1	1
	14850	4	3	4	4	5	4	9	7	7	6	6	14	13	24	14	8	15	10	12	16	10	8	8	5	5	8	8	2	3	5	5	3	4	3	4	2	1	2	4	1	2	0	0	2	2	0
	14866.9	3	4	2	3	3	1	4	4	4	9	10	8	7	13	20	12	15	15	18	9	12	13	4	6	9	6	5	0	6	4	2	4	2	3	3	2	4	1	3	1	6	0	3	2	1	0
	14883.8	3	5	5	5	3	4	1	3	9	10	10	14	13	14	20	12	8	11	16	11	6	17	10	10	10	6	2	4	5	1	2	2	0	4	1	2	4	1	3	3	3	2	0	2	3	1
	14900.6	2	2	2	2	1	7	4	7	14	9	12	7	11	12	13	10	10	14	13	9	14	13	8	10	6	3	6	1	2	5	5	0	2	3	2	3	1	4	2	3	3	2	3	1	4	2
	14917.5	4	4	4	5	4	4	2	7	10	5	9	12	13	10	14	18	14	7	5	9	13	11	10	8	2	7	1	4	1	2	7	2	3	3	1	1	1	1	0	1	2	2	2	2	1	1
	14934.4	1	4	2	3	5	0	1	6	10	5	11	10	11	17	12	14	12	17	17	12	9	5	6	6	8	8	7	5	3	2	3	2	5	3	0	2	2	3	1	2	3	0	1	1	2	3
	14951.3	1	1	4	5	5	8	3	5	6	16	10	6	10	20	13	14	12	14	7	5	13	10	10	10	6	4	5	3	4	4	1	3	2	0	2	2	2	4	3	3	3	3	1	4	1	0
	14968.1	3	2	9	0	5	0	4	6	8	13	7	12	14	20	17	12	14	12	11	7	9	7	4	10	5	4	7	3	6	3	3	5	1	5	3	6	1	2	2	0	2	1	3	0	2	5
	14985	1	5	5	6	4	8	2	6	10	11	6	12	10	15	15	19	19	9	16	14	14	4	6	10	6	6	0	3	3	1	4	4	4	1	1	1	3	1	2	2	1	1	1	4	2	5
	15001.9	4	3	1	6	6	4	8	8	9	14	7	15	10	11	11	17	14	8	5	10	9	7	4	6	4	5	2	3	2	1	5	2	3	5	4	3	2	3	2	1	1	1	1	3	1	2
	15018.8	5	4	4	2	9	3	5	5	11	12	8	12	5	10	13	16	15	12	13	7	9	9	6	7	6	4	5	6	3	2	6	3	3	2	2	2	3	0	2	3	4	1	1	3	3	2
	15035.6	1	4	3	3	3	5	2	11	11	10	15	17	18	9	13	21	18	11	14	13	8	8	9	9	8	2	4	7	2	4	1	0	6	3	4	1	4	2	1	2	1	1	4	2	3	3
	15052.5	0	1	2	4	5	7	7	6	7	8	5	13	14	15	13	13	13	18	8	10	9	16	9	7	4	2	7	5	2	1	5	3	0	5	1	2	4	2	0	2	2	1	8	2	1	0
	15069.4	3	4	6	4	3	4	6	7	7	7	11	12	11	8	19	14	8	12	8	9	14	6	4	8	6	6	5	1	5	1	3	3	3	2	2	1	4	2	3	7	3	2	2	0	2	0
	15086.3	4	2	1	4	2	4	5	6	7	5	6	15	14	10	15	13	15	10	12	10	8	12	13	7	6	4	2	7	0	5	4	3	3	2	2	3	3	2	1	3	2	0	2	4	0	2
	15103.1	5	3	5	2	1	3	6	11	5	7	12	10	15	21	13	16	8	15	14	18	11	10	12	3	3	4	3	4	5	5	4	5	4	1	3	0	4	1	4	0	2	4	1	1	2	1
	15120	5	6	4	8	4	4	5	6	9	9	10	14	7	8	13	13	9	14	7	11	8	7	9	9	14	8	5	5	9	1	6	3	3	3	3	1	1	4	1	3	2	2	0	2	3	0
	15136.9	2	4	4	4	3	7	6	4	5	13	8	15	22	11	20	23	14	10	9	8	8	5	7	4	10	2	5	5	3	5	6	2	2	2	4	1	4	1	3	2	4	2	2	1	3	2
	15153.8	3	2	3	1	3	5	10	6	7	12	17	8	11	14	12	15	14	11	13	16	3	8	12	4	6	2	12	3	2	3	4	1	3	1	2	4	4	0	2	4	0	2	5	1	2	2
	15170.6	1	4	1	3	3	2	5	8	6	10	4	4	16	13	18	17	7	12	14	10	10	14	13	11	4	8	3	5	4	5	2	4	5	6	1	0	0	3	3	2	1	4	1	6	1	2
	15187.5	1	3	2	6	4	10	6	7	4	6	8	9	7	16	17	12	7	8	9	10	13	12	5	8	3	9	10	5	2	4	0	5	2	6	3	1	1	2	0	1	3	2	3	2	2	1
	15204.4	0	2	6	3	3	7	8	9	6	13	15	8	9	11	15	16	15	14	15	10	13	11	8	6	8	0	5	2	2	2	6	3	2	1	1	5	1	1	2	2	2	3	0	1	0	5
	15221.3	4	2	5	2	5	1	5	4	3	14	10	12	11	11	15	13	12	12	9	2	12	7	9	3	9	3	10	5	3	2	2	3	2	3	2	2	4	1	2	1	0	0	2	2	1	0
	15238.1	3	3	2	3	2	2	7	5	9	8	12	18	17	9	15	12	15	10	12	10	9	9	6	9	3	5	3	4	3	6	5	4	3	6	5	0	3	2	2	3	1	1	2	0	2	2
	15255	1	2	0	4	6	0	8	8	6	11	9	9	11	11	13	15	10	11	10	10	10	8	7	5	10	4	3	6	1	4	2	1	7	1	2	1	1	3	1	0	0	2	2	3	2	2
	15271.9	6	1	6	3	3	2	6	4	4	7	9	10	14	16	15	14	19	14	11	6	8	6	11	11	6	2	5	2	3	5	5	1	2	0	0	3	2	0	2	2	1	1	1	2	2	2
	15288.8	1	4	1	7	2	10	7	4	11	10	8	9	7	10	10	13	11	11	5	10	17	9	8	12	6	3	3	1	7	2	2	1	6	2	0	2	2	1	0	2	3	1	1	1	1	2
	15305.6	0	2	2	3	4	8	3	6	9	9	12	9	13	14	7	12	12	9	10	12	8	10	7	8	8	3	2	3	2	3	4	2	0	3	1	6	1	0	3	1	2	0	1	2	2	3
	15322.5	4	0	6	1	4	2	4	2	6	8	5	10	6	10	2	12	12	12	7	13	5	5	13	4	3	4	2	2	3	4	5	1	4	3	2	2	2	2	2	1	1	1	3	2	3	2
	15339.4	2	1	6	2	3	7	2	6	11	6	15	11	12	6	9	10	11	14	10	16	8	10	10	3	6	7	6	3	7	0	4	1	1	8	2	1	1	3	0	0	0	1	0	4	0	2
	15356.3	2	1	5	4	4	4	3	8	6	7	8	12	13	14	15	8	11	13	12	10	8	8	4	3	4	2	5	3	3	3	5	3	4	3	6	2	4	2	5	2	3	3	2	1	1	1
	15373.1	4	4	4	4	3	2	3	5	3	8	8	9	10	12	18	14	11	11	14	5	14	11	4	7	4	2	6	4	3	4	4	3	3	4	5	2	3	2	3	3	4	2	2	5	2	1
	15390	3	6	4	3	3	7	7	5	6	5	10	4	12	14	11	14	3	10	7	11	11	7	6	8	2	0	2	4	5	1	3	1	4	4	3	1	4	2	2	2	4	2	3	3	3	4
	15406.9	3	7	4	3	1	4	2	3	14	8	9	9	12	10	13	17	11	5	14	15	8	9	9	5	7	6	5	4	3	4	4	3	2	2	3	0	2	2	3	2	2	2	3	2	0	5
	15423.8	1	6	7	2	3	6	6	9	12	6	7	12	13	19	12	14	11	14	14	12	11	10	8	4	3	6	1	3	5	3	2	2	5	2	5	2	2	1	4	3	1	2	2	4	1	2
	15440.6	2	2	6	9	9	3	10	6	13	7	3	10	10	17	11	9	8	21	7	7	19	8	5	9	2	4	4	5	3	6	3	3	2	4	3	0	2	3	1	2	3	2	2	4	1	2
	15457.5	2	4	6	2	4	4	6	8	9	8	11	17	12	8	12	6	8	16	9	10	13	8	4	6	7	4	3	3	5	1	3	2	0	2	1	2	2	2	1	1	3	2	2	3	4	4
	15474.4	2	4	1	8	2	0	7	7	5	12	12	9	7	10	17	12	16	9	10	6	6	8	8	4	5	5	6	5	2	5	1	3	2	3	3	1	2	1	2	2	0	2	2	0	4	1
	15491.3	1	3	4	5	4	4	5	6	10	10	4	15	8	17	9	13	13	12	8	8	12	9	6	13	4	5	5	2	0	6	1	1	5	0	6	3	1	3	4	3	3	0	2	2	2	2
	15508.1	2	5	5	1	3	3	3	7	5	13	5	12	12	12	9	15	12	14	18	11	14	5	14	7	7	2	5	2	5	3	0	4	1	2	1	1	2	5	2	1	3	2	5	3	3	3
	15525	3	1	4	6	6	5	2	5	6	11	10	11	6	7	24	13	6	9	13	7	7	12	9	8	7	6	8	9	0	3	1	0	7	2	1	3	3	1	2	1	0	2	2	2	3	5
	15541.9	5	3	6	3	3	3	2	7	13	5	12	17	13	15	14	16	21	11	8	11	5	6	8	14	6	4	5	6	4	1	2	1	5	2	3	1	0	1	6	0	1	2	3	2	3	3
	15558.8	4	0	3	2	1	3	3	6	10	8	8	11	9	10	15	8	14	9	8	7	10	11	4	4	5	4	10	3	2	4	3	2	4	3	1	1	0	1	1	2	1	2	2	2	1	2
	15575.6	2	1	3	3	2	3	6	10	11	3	5	13	8	5	17	15	16	11	11	11	8	8	10	4	10	7	3	8	2	4	1	1	1	1	0	2	3	3	2	5	3	0	2	3	3	1
	15592.5	1	0	5	1	1	8	3	8	6	4	2	5	9	13	13	16	15	12	13	13	6	13	11	7	6	2	7	1	4	6	1	4	0	1	3	3	5	0	0	4	2	1	1	1	2	1
	15609.4	3	3	8	2	3	2	9	6	8	9	15	7	14	14	14	15	15	10	10	8	9	8	4	6	10	4	3	1	6	0	4	3	3	1	2	6	1	3	1	3	1	0	1	0	2	2
	15626.3	2	1	2	3	0	4	6	5	9	9	12	13	12	11	9	14	6	9	12	14	11	12	3	4	3	5	4	4	1	2	0	3	0	1	6	4	2	1	0	1	3	1	1	4	4	2
	15643.1	1	3	6	4	2	3	7	13	4	5	9	10	8	23	14	15	8	11	8	14	9	6	9	5	7	4	4	4	3	6	3	4	4	1	0	4	2	2	0	2	0	1	1	2	1	5
	15660	1	4	2	2	5	4	3	6	7	9	17	17	15	17	12	8	13	9	10	4	9	12	7	3	5	7	6	7	2	2	3	3	3	1	4	4	4	2	1	5	5	4	2	3	1	1
	15676.9	5	0	4	5	1	5	3	3	8	10	12	15	13	12	14	11	10	10	12	15	6	8	8	6	6	5	6	4	3	4	2	6	2	3	4	5	0	2	2	1	2	0	1	0	0	3
	15693.8	2	6	3	4	2	4	3	6	8	9	13	14	13	14	15	8	12	7	15	16	12	8	4	4	5	2	8	1	2	2	1	2	3	3	1	0	6	0	3	1	1	0	0	1	1	2
	15710.6	5	2	1	0	1	8	3	6	5	5	12	14	10	15	11	9	12	11	13	9	9	11	8	5	5	1	6	5	1	4	3	1	4	5	1	1	0	3	0	3	0	5	2	0	1	4
	15727.5	0	2	6	5	4	4	7	6	3	16	6	4	13	9	12	15	9	12	11	14	12	12	5	5	10	6	10	3	7	1	3	5	2	0	1	2	4	3	4	0	2	3	2	1	2	2
	15744.4	4	4	4	2	1	6	6	4	11	4	9	9	9	5	12	12	6	11	6	14	9	9	12	7	3	2	5	1	2	3	0	2	3	6	3	4	3	0	1	4	1	1	1	3	2	2
	15761.3	2	3	2	2	4	6	3	5	11	11	12	11	20	12	17	9	7	12	8	9	13	7	5	11	5	5	8	2	2	6	3	0	1	2	1	4	3	4	3	2	3	0	5	5	3	0
	15778.1	1	1	4	3	5	4	7	4	6	7	15	13	7	15	14	13	16	16	7	6	5	5	8	6	3	2	4	5	1	5	5	2	6	1	2	3	3	1	1	1	1	1	0	1	0	1
	15795	3	5	3	3	4	2	5	6	9	9	9	15	18	8	11	11	12	10	10	11	2	10	8	6	4	6	2	3	5	2	2	1	2	1	6	2	2	0	2	2	4	5	1	6	0	2
	15811.9	4	3	1	3	1	2	4	1	8	12	10	3	13	13	18	14	13	14	4	5	14	8	8	6	11	3	6	6	6	4	7	2	0	5	1	0	1	1	1	2	3	2	5	4	3	2
	15828.8	2	3	6	5	4	2	4	4	10	9	17	11	14	22	13	13	17	10	16	10	6	4	8	7	6	3	8	7	4	2	3	2	3	2	3	2	0	1	0	1	0	2	3	1	2	1
	15845.6	4	4	7	5	3	3	5	6	3	14	8	8	17	13	15	11	10	11	9	9	5	10	9	10	6	5	3	6	6	1	7	0	6	2	3	1	4	1	3	2	1	1	1	0	5	2
	15862.5	1	1	2	2	2	4	7	2	6	19	9	10	17	12	10	15	19	14	11	10	12	7	4	6	4	2	3	3	6	4	0	5	7	1	3	1	4	1	3	4	0	1	1	2	1	3
	15879.4	2	3	4	1	3	6	4	5	6	6	7	13	15	11	11	11	15	11	13	18	12	4	8	5	3	6	4	1	3	2	2	4	2	2	0	6	1	2	0	2	1	0	4	1	2	1
	15896.3	3	3	5	2	5	6	4	9	11	5	8	18	11	11	9	12	14	13	16	10	11	8	8	7	9	4	4	1	0	0	5	2	3	2	4	3	4	4	2	2	1	3	3	4	2	4
	15913.1	3	5	2	6	1	2	3	6	11	3	10	10	15	11	16	8	16	14	5	15	13	12	6	5	4	4	6	5	7	2	2	5	2	4	2	3	1	0	1	1	2	2	4	1	2	2
	15930	2	2	2	3	4	3	4	7	5	9	8	13	17	19	17	10	18	10	9	8	10	4	6	7	8	3	2	2	1	3	3	0	3	2	2	6	3	2	1	4	2	1	0	0	2	2
	15946.9	2	2	3	5	5	4	5	5	6	10	13	13	13	15	11	8	10	7	9	13	4	10	3	4	6	4	7	3	6	4	4	5	2	4	2	2	3	2	2	3	0	2	3	0	6	2
	15963.8	4	6	4	2	4	3	8	7	2	9	16	12	20	16	13	16	19	14	9	7	10	4	2	4	9	3	5	3	4	3	1	0	4	1	1	2	0	1	2	2	0	2	1	4	0	1
	15980.6	0	3	5	3	3	5	7	7	10	8	14	6	12	11	19	12	8	9	7	5	11	9	7	6	7	5	0	5	2	1	2	1	1	1	2	0	2	2	2	3	2	2	1	3	2	2
	15997.5	2	2	5	1	4	0	9	7	7	8	17	11	10	12	14	11	10	6	6	14	5	5	5	6	2	4	4	3	5	1	1	1	3	1	3	2	1	2	2	1	1	2	2	4	3	0
	16014.4	2	1	6	5	5	7	5	2	11	5	7	11	9	10	14	13	12	13	13	9	10	4	5	7	13	1	3	7	3	2	4	3	1	5	3	0	4	2	1	2	2	2	1	2	4	3
	16031.3	3	2	5	6	2	2	2	9	8	3	5	14	10	17	6	9	10	14	10	11	5	5	12	4	9	10	4	2	3	3	3	3	3	3	0	3	3	3	1	0	0	3	2	2	1	0
	16048.1	0	1	3	1	2	4	6	5	6	8	10	11	10	11	9	13	14	11	2	13	8	14	10	1	6	6	4	4	2	2	4	3	2	2	1	1	2	3	0	2	2	2	2	2	1	0
	16065	1	3	2	4	4	3	1	10	6	10	6	9	12	13	7	12	13	7	10	18	8	9	4	10	6	5	7	3	2	2	3	4	3	1	1	0	3	1	2	1	2	3	5	4	0	0
	16081.9	6	1	4	4	1	7	5	3	7	6	15	9	19	13	14	20	18	7	7	11	9	8	12	8	5	3	4	4	2	6	4	3	1	1	4	2	2	1	2	2	1	0	1	0	0	1
	16098.8	2	1	3	6	3	4	5	5	8	13	10	9	11	15	19	14	13	10	11	9	11	10	5	8	2	2	3	4	1	4	4	2	4	1	2	3	0	3	0	1	2	0	2	1	1	3
	16115.6	5	1	2	2	3	5	7	4	7	15	14	7	5	13	11	18	17	9	12	9	5	11	7	13	4	5	5	6	3	4	1	3	2	3	2	3	4	5	0	1	1	1	0	1	2	0
	16132.5	1	6	3	3	2	2	3	1	8	7	16	11	23	6	18	12	12	15	10	16	12	12	7	9	4	4	3	4	2	4	2	6	4	2	4	3	3	4	2	0	3	3	1	2	1	2
	16149.4	3	0	6	5	1	3	2	9	10	11	6	11	13	9	9	16	14	12	13	8	8	8	10	5	3	8	6	2	3	4	3	4	3	5	2	0	3	4	0	2	2	2	2	3	2	2
	16166.3	2	1	7	0	4	2	5	6	7	6	15	16	7	17	18	14	10	15	8	10	6	10	7	8	5	2	5	2	3	2	5	4	5	0	3	2	1	0	0	2	3	2	3	2	1	1
	16183.1	4	2	7	5	3	2	7	13	4	7	10	18	19	9	19	9	13	16	9	6	10	5	12	8	7	3	3	6	3	5	1	2	2	4	0	0	2	2	4	3	1	2	2	0	3	1
	16200	1	2	6	4	5	1	7	7	14	10	12	12	11	19	13	13	12	13	9	11	6	10	7	8	1	3	5	0	4	4	3	1	2	3	3	2	2	2	5	2	3	2	4	0	2	1
	16216.9	2	1	4	3	4	3	4	5	5	7	7	5	13	16	15	8	11	6	11	8	11	10	10	5	5	4	5	2	0	3	4	2	0	4	6	0	0	1	0	3	1	3	3	2	1	1
	16233.8	3	10	3	5	3	7	7	8	6	12	12	6	8	11	4	11	19	5	7	5	11	10	6	7	12	4	8	5	4	5	2	4	1	1	2	1	3	2	0	3	1	4	3	4	0	2
	16250.6	1	4	4	6	3	3	7	5	15	12	9	13	12	5	15	13	10	14	15	10	16	8	4	4	4	0	3	2	2	3	3	0	3	2	1	3	1	0	2	0	1	2	2	2	2	3
	16267.5	3	2	2	2	3	2	6	6	3	12	12	11	15	8	14	12	22	11	15	12	10	9	6	10	6	7	7	4	1	1	1	3	6	6	1	1	1	1	2	0	4	1	0	1	1	1
	16284.4	0	2	6	1	2	3	10	1	2	5	9	11	10	12	15	16	13	11	14	12	9	7	10	3	8	4	4	4	3	2	2	3	3	6	0	0	3	1	4	1	4	6	2	3	0	2
	16301.3	3	1	1	2	5	2	2	4	6	8	12	7	12	10	12	19	12	9	10	4	7	4	4	9	4	3	4	5	6	4	4	1	1	0	0	2	3	3	4	3	1	0	1	3	0	2
	16318.1	3	3	5	5	3	5	4	6	3	11	11	9	13	16	11	13	16	9	17	13	10	7	9	6	5	3	6	3	2	6	0	4	3	2	2	2	3	2	5	0	4	2	1	3	1	4
	16335	2	1	4	7	3	3	7	7	11	11	13	17	17	15	7	10	15	17	10	5	8	6	7	7	3	5	2	5	7	3	4	5	5	4	1	1	1	1	5	1	3	1	2	2	1	2
	16351.9	3	1	3	5	2	5	6	3	6	11	8	10	10	14	13	10	16	15	10	10	12	6	5	6	7	5	3	4	5	1	3	2	5	7	4	3	0	1	2	4	2	1	3	1	2	1
	16368.8	3	1	2	3	5	2	5	7	5	8	9	10	11	11	13	16	14	11	10	8	6	6	6	2	0	7	2	5	5	4	2	3	3	3	2	4	4	1	1	5	3	2	4	1	2	1
	16385.6	3	2	5	7	4	5	4	9	6	3	12	11	9	8	12	15	9	10	8	18	4	10	2	8	9	3	6	0	4	2	2	1	1	0	2	4	3	1	3	3	1	2	2	2	1	1
	16402.5	2	1	6	7	3	4	7	8	7	7	6	15	9	13	16	15	10	7	14	9	9	13	10	5	9	1	5	2	3	5	1	3	2	1	1	5	1	1	2	1	1	2	2	2	0	3
	16419.4	2	2	5	3	3	4	6	11	9	7	11	13	17	9	14	13	9	13	13	11	8	7	5	7	8	6	5	6	8	2	1	3	3	3	1	1	1	0	4	1	3	0	3	1	2	1
	16436.3	2	3	0	4	6	5	4	3	9	6	9	13	24	14	8	8	8	11	4	10	7	4	3	7	10	4	4	3	1	5	2	5	3	5	2	4	2	2	6	1	5	3	2	0	1	1
	16453.1	0	9	5	6	4	2	3	4	7	12	6	19	5	21	13	7	8	7	12	13	6	8	6	8	7	3	3	4	5	3	4	5	2	3	0	1	1	2	0	2	2	4	1	2	1	1
	16470	4	4	7	3	5	2	0	3	7	7	8	7	5	6	16	12	8	9	6	11	6	15	12	4	5	6	5	5	3	3	5	3	3	3	0	4	0	2	1	0	1	2	4	1	1	2
	16486.9	5	3	4	3	4	4	6	5	8	9	11	16	12	15	8	12	12	11	9	11	10	5	9	7	9	4	5	1	3	2	5	7	3	1	0	2	3	2	2	2	3	2	0	1	1	2
	16503.8	5	1	2	3	5	2	1	7	5	8	6	8	11	16	15	13	12	8	10	7	8	12	7	7	5	5	1	5	6	3	1	3	4	3	2	2	0	3	3	1	1	2	3	1	2	2
	16520.6	4	5	1	2	3	6	4	8	6	9	10	11	14	8	8	10	19	12	10	7	6	7	5	8	4	9	8	3	3	5	3	3	1	3	2	3	0	2	2	3	2	4	3	1	2	5
	16537.5	3	3	3	7	3	9	3	6	3	9	13	9	8	8	11	9	10	13	10	9	9	9	10	10	8	3	1	5	0	6	0	2	3	0	0	2	1	4	2	3	1	1	5	1	3	0
	16554.4	4	2	5	3	1	5	3	4	7	5	8	8	11	12	12	15	9	13	8	6	6	7	11	4	5	6	3	2	5	4	2	3	2	3	3	1	3	3	1	2	1	2	0	1	3	0
	16571.3	1	4	5	2	5	4	6	7	4	9	12	12	14	15	15	10	12	13	8	10	6	10	9	6	6	4	2	1	1	0	4	1	3	1	2	4	2	6	2	1	0	1	4	0	2	1
	16588.1	2	1	4	6	8	5	6	6	8	10	14	8	17	11	8	12	20	13	4	8	5	8	6	1	6	10	5	4	3	2	4	5	3	0	1	1	1	4	1	1	1	0	3	1	1	0
	16605	3	5	1	1	4	3	6	6	3	13	11	9	9	11	9	16	9	15	9	10	8	9	5	9	6	4	6	3	2	3	7	4	2	5	1	0	1	2	5	3	1	1	0	3	1	2
	16621.9	3	3	4	4	2	4	5	3	4	11	8	8	6	12	7	10	10	12	10	5	8	6	5	9	5	5	3	1	2	7	2	1	3	4	4	4	1	2	2	1	0	2	1	2	2	2
	16638.8	2	2	5	2	0	3	5	5	4	11	11	12	10	16	12	13	15	12	11	13	9	8	3	7	2	8	3	5	1	2	1	2	6	2	2	2	2	2	4	0	3	3	3	2	1	0
	16655.6	1	2	2	3	4	10	1	4	2	12	9	10	13	8	15	16	10	12	10	13	9	9	11	10	5	6	4	4	4	5	1	1	0	0	4	3	2	1	5	2	1	0	2	3	1	0
	16672.5	3	2	6	1	7	7	5	6	9	7	10	12	13	10	12	12	11	14	14	9	3	7	5	5	5	2	0	3	3	1	4	2	2	1	1	2	2	3	3	0	0	4	2	3	5	3
	16689.4	5	1	0	4	1	3	8	1	11	8	11	9	12	12	10	13	12	16	14	5	5	7	9	7	8	5	7	3	2	3	3	0	5	3	3	2	3	0	4	3	0	1	2	0	0	0
	16706.3	3	2	5	3	3	5	3	5	12	10	14	10	18	13	10	12	14	13	11	10	14	10	6	4	6	5	3	3	3	1	2	3	5	1	1	2	2	2	1	1	2	0	2	2	1	2
	16723.1	4	1	4	0	1	3	4	5	2	10	12	12	15	9	8	10	8	12	9	10	7	12	4	4	3	0	4	0	5	4	0	3	4	4	3	1	3	1	1	0	5	1	0	3	2	2
	16740	2	1	5	4	5	4	6	8	10	11	13	11	11	8	9	6	9	8	12	14	11	14	8	9	6	7	8	3	4	2	2	4	2	6	2	5	2	3	3	1	1	4	4	3	1	0
	16756.9	4	6	4	2	2	4	3	5	6	9	11	13	8	9	10	10	13	6	14	5	6	2	5	7	4	5	10	2	4	3	2	2	4	4	2	2	3	2	3	4	3	2	4	2	2	3
	16773.8	4	4	4	4	4	0	9	2	7	10	11	9	14	9	13	12	7	8	8	12	9	5	6	4	3	3	8	6	2	2	3	5	2	1	0	2	1	0	0	1	4	1	2	2	1	1
	16790.6	3	3	5	2	2	3	4	5	4	9	10	9	9	16	16	16	18	5	6	8	15	6	9	8	4	8	6	2	1	1	3	0	0	1	1	1	4	2	0	0	1	1	2	0	1	1
	16807.5	2	2	7	4	4	3	4	4	4	8	11	14	13	11	17	12	11	15	10	13	11	8	9	6	7	4	5	9	4	1	4	6	2	3	2	0	1	2	2	1	5	0	3	2	1	4
	16824.4	2	3	6	7	0	1	3	13	2	7	9	9	14	14	15	8	8	13	11	10	11	9	3	4	2	5	1	6	2	4	3	3	4	2	3	1	0	1	3	2	2	1	3	1	1	3
	16841.3	5	2	5	2	5	1	5	4	8	7	7	7	17	17	16	17	13	7	10	10	9	6	10	2	7	5	3	4	1	4	4	3	2	2	2	5	3	2	3	0	4	2	4	0	1	3
	16858.1	1	4	5	0	2	5	5	4	8	8	17	12	9	13	7	8	10	12	8	7	9	6	7	6	3	5	5	3	3	2	8	4	0	6	5	2	5	2	1	2	2	3	0	0	2	4
	16875	2	3	1	4	3	5	6	4	7	12	7	10	11	18	13	9	13	16	9	5	8	10	5	7	4	1	3	4	3	2	5	3	3	1	0	0	4	1	3	4	1	0	1	4	2	1
	16891.9	4	3	2	4	2	4	3	10	9	10	7	15	27	12	4	16	11	9	11	10	8	4	6	12	4	2	3	4	5	3	4	9	3	3	2	3	1	0	1	3	1	3	3	1	7	0
	16908.8	2	5	5	4	7	8	2	11	8	12	14	13	7	12	15	9	13	10	9	10	14	4	11	8	10	4	8	2	3	7	1	3	5	3	1	3	3	0	1	5	3	3	1	2	2	0
	16925.6	1	1	4	8	2	8	4	5	15	8	11	7	10	8	11	11	10	12	15	11	11	12	4	8	4	4	9	8	3	2	2	5	5	0	4	2	3	3	3	2	6	1	1	4	4	2
	16942.5	3	3	1	1	7	5	6	5	6	7	16	14	12	15	16	9	10	10	10	16	8	10	10	7	6	4	8	4	5	2	3	0	4	3	3	1	0	4	1	0	2	3	4	2	1	1
	16959.4	2	2	5	1	3	10	6	9	7	15	7	7	14	10	12	14	13	12	9	4	9	6	5	7	6	11	3	0	1	1	7	4	4	1	2	2	0	1	2	5	0	2	1	1	1	1
	16976.3	2	2	5	3	2	2	2	6	8	13	13	11	16	14	16	13	12	6	5	10	8	8	4	1	6	2	4	5	3	3	2	4	5	6	2	0	0	1	4	0	2	2	2	1	4	3
	16993.1	1	4	3	2	3	4	3	6	2	7	10	11	8	20	15	11	10	7	8	11	6	11	5	6	3	6	4	1	6	5	2	1	2	2	2	4	1	3	1	5	2	2	1	3	3	3
	17010	5	1	3	1	4	6	4	6	4	4	12	12	14	12	13	13	15	7	12	10	9	2	7	5	4	5	2	4	1	2	2	3	3	2	3	1	1	3	1	2	2	3	3	1	2	1
	17026.9	3	2	3	4	1	0	6	5	5	10	6	10	10	10	10	9	14	10	13	13	15	5	5	4	7	5	4	4	2	5	1	3	3	2	3	3	2	5	2	0	2	2	1	1	0	4
	17043.8	4	2	2	3	5	5	1	8	7	9	9	14	7	12	7	14	14	8	7	8	12	10	11	3	3	7	6	2	1	5	2	3	1	2	2	1	0	3	3	5	2	2	2	1	3	3
	17060.6	3	4	5	2	4	5	8	14	10	3	9	12	11	12	15	9	13	11	7	9	4	10	9	5	6	4	3	4	3	3	5	5	3	1	0	3	2	5	0	2	2	2	3	0	0	1
	17077.5	2	2	4	5	0	3	9	7	6	7	6	9	8	22	14	14	7	11	15	11	10	7	7	13	7	3	3	5	3	1	4	2	0	2	1	3	3	0	1	0	1	1	2	2	3	2
	17094.4	1	2	5	2	5	5	4	3	6	9	10	8	16	15	10	15	18	10	10	6	9	16	10	2	8	8	6	6	4	3	6	0	3	2	6	3	2	1	3	2	1	3	2	1	1	1
	17111.3	4	5	1	2	7	5	4	3	8	7	10	9	17	6	12	7	16	12	9	6	9	8	5	7	7	3	5	2	3	4	5	4	4	4	3	5	6	0	2	1	0	2	1	2	2	4
	17128.1	5	5	6	5	6	4	3	7	10	2	16	10	14	10	6	12	10	10	12	10	2	5	8	7	5	4	7	4	0	2	3	4	3	0	1	0	5	1	2	2	2	0	3	2	3	3
	17145	3	3	3	4	5	3	7	4	10	8	14	12	11	15	12	6	13	10	9	6	11	7	5	3	7	10	3	5	2	5	4	2	5	1	1	4	2	2	3	2	6	0	1	2	1	2
	17161.9	1	3	1	5	3	2	5	10	8	3	5	6	14	13	13	14	10	14	10	11	9	5	9	10	8	10	4	4	2	6	6	4	2	2	2	2	1	0	2	2	3	3	0	2	0	1
	17178.8	2	2	4	5	2	4	8	10	8	9	13	9	12	11	14	7	10	11	5	13	12	13	3	3	8	5	5	1	4	0	3	5	3	1	2	2	1	1	2	0	1	3	1	2	0	2
	17195.6	0	3	7	4	4	5	5	1	8	7	15	10	19	14	16	11	14	8	9	4	7	13	5	6	5	9	4	1	1	7	3	1	2	1	3	0	1	1	1	5	6	2	2	1	4	3
	17212.5	5	4	2	3	5	6	1	9	9	14	12	18	12	13	11	15	12	11	10	8	15	9	2	4	7	3	3	5	7	3	0	2	5	2	2	0	1	3	3	3	3	1	3	1	0	3
	17229.4	4	2	4	4	0	4	5	2	4	8	10	13	11	10	14	13	9	10	10	12	5	8	10	7	6	1	5	2	1	3	4	2	1	3	2	2	2	0	2	2	3	3	2	1	2	2
	17246.3	3	4	5	5	2	4	7	7	3	9	10	13	18	15	15	5	12	13	15	14	11	8	6	6	2	7	5	5	5	2	3	4	3	1	5	2	4	2	3	1	1	4	2	3	1	1
	17263.1	2	4	2	2	3	6	2	3	7	5	5	7	7	8	4	6	10	12	7	6	8	6	2	2	1	5	5	1	2	8	1	2	1	2	5	1	1	2	3	1	3	2	2	2	0	3
[truncated: 32 more columns]

## Sheet: Fig.4
Fig.4b																					Fig.4c												Fig.4d
	Power (μW)																					Power (mW)												Power (mW)
Wavelength (nm)	Background	10	15	20	25	30	35	40	45	50	55	60	65	70	75	80	85	90	95		Wavelength (nm)	22.1 mW	24.9 mW	27.3mW	30.2 mW	34.9 mW	40 mW	44.3 mW	48.5 mW	54.2 mW	58 mW		Wavelength (nm)	Background	15.6	16.6	18.2	20.1	25.6	30	35	39.8	44.6
336.76	593	606	593	594	620	630	616	634	668	654	693	719	752	775	855	888	895	977	1009		369.856	31	64	70	114	217	311	529	756	1106	1396		369.856	597	602	603	604	604	611	627	641	705	758
337.024	592	604	604	604	618	622	625	649	640	684	702	714	745	795	815	862	937	955	1036		370.119	8	8	68	119	184	327	453	660	1061	1326		370.119	608	599	609	600	601	618	619	651	713	756	49.7	55.3	59.7	63.2	66
337.288	603	611	604	600	623	625	613	649	656	671	688	733	762	752	822	866	894	907	1008		370.383	21	21	58	90	204	292	502	704	1172	1357		370.383	600	616	612	603	598	617	626	642	723	775	869	1049	1263	1400	1497
337.551	602	609	594	612	607	627	642	625	657	654	694	721	744	789	815	855	893	965	1010		370.647	13	47	48	86	146	383	501	705	1049	1306		370.647	600	608	605	604	616	611	613	649	706	785	877	1069	1293	1478	1516
337.815	605	603	609	614	616	620	637	638	652	673	701	718	751	798	808	834	882	1022	1019		370.91	13	45	40	110	151	327	454	700	1095	1325		370.91	605	617	612	613	604	618	636	652	684	777	892	1047	1253	1449	1513
338.079	603	603	609	603	629	609	624	649	661	666	705	725	738	796	820	855	908	967	1009		371.174	24	28	71	100	179	377	490	665	1097	1250		371.174	606	605	611	608	614	616	630	666	696	764	884	1035	1247	1421	1547
338.343	608	605	611	608	621	621	622	657	661	675	709	716	726	791	824	847	868	1019	1031		371.438	43	58	69	107	186	325	512	647	1042	1458		371.438	601	601	619	610	601	620	632	664	686	756	890	1036	1243	1432	1453
338.606	604	603	602	610	625	632	637	648	649	672	701	721	772	800	828	847	894	967	1005		371.701	16	69	63	98	226	295	486	692	1055	1393		371.701	607	609	604	611	610	633	635	678	693	729	919	1037	1252	1442	1509
338.87	606	606	617	606	616	619	632	648	657	682	730	717	729	804	819	868	899	981	1000		371.965	22	50	40	110	152	344	503	663	1094	1354		371.965	597	596	609	597	609	613	651	641	711	769	910	1021	1308	1433	1545
339.134	597	609	615	614	616	623	624	656	668	665	690	703	763	760	833	885	901	1005	995		372.229	14	50	88	111	199	332	446	642	1122	1302		372.229	595	610	603	605	600	615	628	661	707	749	907	1043	1253	1463	1528
339.398	608	606	611	608	613	620	626	638	658	663	710	755	760	808	794	892	910	1021	996		372.492	33	56	52	119	220	356	501	735	1157	1317		372.492	602	603	615	612	593	618	631	669	694	764	896	1023	1252	1444	1571
339.662	600	608	611	600	617	630	631	638	644	681	693	738	771	802	808	868	897	986	1028		372.756	13	42	64	97	180	358	518	645	1072	1332		372.756	592	599	606	616	610	625	637	655	720	775	896	1039	1293	1457	1535
339.925	608	604	605	605	617	620	631	629	657	691	709	736	741	808	813	909	910	949	1014		373.019	27	48	64	113	184	363	478	683	1058	1321		373.019	620	606	600	598	619	606	623	658	691	759	879	1043	1282	1383	1531
340.189	606	599	598	617	617	626	617	635	666	672	691	722	753	783	798	845	910	979	1039		373.283	36	42	64	95	204	365	543	703	1061	1342		373.283	605	611	620	609	614	624	627	663	682	747	880	1055	1337	1470	1570
340.453	597	607	607	606	613	624	622	647	655	686	699	768	738	796	802	852	898	960	1035		373.547	8	31	60	104	162	327	429	568	1091	1337		373.547	614	587	604	600	607	606	631	662	694	768	873	1077	1283	1460	1531
340.717	605	608	606	604	616	623	621	653	668	684	701	756	760	798	811	851	902	1036	1019		373.81	21	41	62	107	181	362	502	693	995	1344		373.81	593	604	599	604	601	625	641	664	726	774	931	1004	1310	1438	1540
340.98	611	613	600	611	617	620	616	647	656	667	695	730	764	796	850	873	894	1008	1007		374.074	8	47	71	116	186	310	475	668	1124	1316		374.074	608	605	602	607	596	622	641	660	722	738	914	1094	1272	1416	1538
341.244	608	598	612	618	610	632	631	647	669	668	697	719	765	805	820	890	890	985	1030		374.338	27	45	43	132	184	347	518	688	1036	1305		374.338	599	608	601	605	602	630	636	651	714	756	882	1032	1231	1421	1556
341.508	609	592	606	612	619	624	634	649	642	667	724	745	753	800	786	924	896	973	1018		374.601	25	50	36	125	197	316	497	657	1149	1412		374.601	606	604	609	614	616	611	632	652	710	773	916	1056	1282	1506	1483
341.772	606	606	606	616	625	624	622	639	666	692	692	729	751	815	807	869	907	984	1045		374.865	38	45	89	96	192	336	559	714	1189	1354		374.865	596	610	596	620	611	610	630	644	712	757	915	1075	1271	1440	1535
342.035	594	597	602	606	626	616	636	640	661	667	711	721	742	779	808	891	911	993	1007		375.128	16	34	60	101	136	317	443	650	1131	1324		375.128	617	614	605	599	605	614	632	674	701	778	924	1058	1251	1473	1542
342.299	614	606	604	609	609	620	625	661	685	682	707	746	744	798	832	866	897	983	1017		375.392	33	25	58	100	199	360	521	679	1137	1302		375.392	607	599	601	610	606	607	637	647	692	750	900	1023	1258	1438	1516
342.563	607	608	591	612	612	622	624	642	647	663	685	742	747	781	835	902	923	973	1009		375.656	21	41	48	101	172	350	515	733	1064	1281		375.656	594	615	608	609	616	619	625	654	676	797	920	1031	1316	1482	1549
342.827	609	605	614	613	604	618	660	637	667	690	706	713	738	752	839	848	910	1015	1007		375.919	19	52	46	118	186	341	530	671	1063	1365		375.919	598	601	611	607	613	609	621	663	710	766	897	1022	1306	1438	1534
343.09	606	603	608	606	608	614	634	655	652	664	706	719	747	793	816	864	916	955	1003		376.183	27	37	47	92	161	367	495	689	1011	1352		376.183	600	604	606	599	608	623	636	665	706	744	914	1070	1279	1469	1616
343.354	604	603	603	593	609	622	627	661	666	666	688	720	742	759	816	884	931	979	1067		376.447	19	57	73	137	182	308	484	701	1037	1343		376.447	608	604	597	612	609	617	629	663	704	762	911	1040	1271	1472	1579
343.618	601	601	608	605	607	612	634	642	679	680	702	734	751	810	817	880	950	992	1031		376.71	27	48	80	103	178	351	499	673	1111	1415		376.71	598	615	613	608	609	616	619	655	680	754	886	1045	1324	1418	1530
343.882	605	609	609	611	614	620	643	629	658	680	688	743	757	800	803	910	920	1021	1060		376.974	22	46	70	132	178	323	494	657	1101	1361		376.974	608	602	614	612	609	611	639	651	701	785	915	1018	1256	1491	1515
344.146	608	600	610	612	606	616	635	658	648	684	708	708	736	784	786	853	901	1039	1036		377.238	26	41	78	122	163	353	512	689	1105	1404		377.238	610	613	596	607	610	610	633	664	712	776	885	1005	1269	1406	1564
344.409	608	602	603	608	620	619	631	638	646	687	692	763	750	807	847	881	942	985	1011		377.501	29	33	50	106	158	343	539	653	1165	1370		377.501	593	613	595	609	613	614	630	668	692	762	912	1108	1306	1430	1528
344.673	618	603	615	609	602	618	639	651	665	677	674	703	763	794	781	883	912	1018	1053		377.765	38	31	56	105	208	341	491	699	1153	1428		377.765	604	612	602	604	614	619	632	673	717	755	890	1033	1304	1526	1567
344.937	596	595	607	607	625	613	628	655	657	674	713	725	745	810	834	920	910	1012	1078		378.028	19	39	57	102	195	318	487	673	1041	1384		378.028	602	612	599	610	612	620	648	667	711	786	897	1026	1305	1420	1538
345.201	607	606	604	616	626	617	632	641	662	670	697	718	748	788	851	866	938	994	1043		378.292	25	55	87	115	202	330	531	726	1084	1477		378.292	612	603	594	612	599	607	634	640	708	768	890	1068	1226	1460	1482
345.464	605	609	600	608	605	613	635	658	663	678	703	750	753	788	825	876	901	1013	1018		378.556	43	54	92	113	178	283	552	709	1074	1313		378.556	606	605	611	605	609	606	629	658	701	760	892	1074	1272	1428	1531
345.728	614	606	605	616	617	629	645	647	672	691	720	749	729	791	827	890	926	960	1024		378.819	19	40	62	92	154	325	517	653	1085	1314		378.819	611	618	596	605	607	610	651	664	696	770	914	1040	1252	1467	1529
345.992	609	593	608	612	620	639	632	649	679	673	719	757	771	772	825	868	904	980	1044		379.083	23	45	83	134	198	286	519	697	1157	1413		379.083	603	606	597	603	615	612	654	662	681	773	885	1076	1329	1416	1513
346.256	607	606	611	608	619	622	643	637	652	698	705	719	725	788	818	867	927	983	1055		379.346	17	37	54	131	165	350	464	718	1077	1365		379.346	609	617	608	595	608	609	624	672	691	735	903	1075	1309	1454	1478
346.519	602	604	611	618	607	635	622	646	656	674	713	747	757	809	787	870	979	950	1030		379.61	21	39	65	132	191	338	476	659	1127	1386		379.61	599	615	606	612	607	619	650	658	715	749	879	1018	1301	1452	1608
346.783	603	605	607	607	620	612	633	650	678	678	720	755	766	827	840	902	901	1000	1062		379.874	36	56	66	117	208	379	491	637	1108	1403		379.874	601	601	603	596	606	617	634	650	729	767	921	1039	1271	1539	1531
347.047	609	600	600	610	613	613	646	634	672	673	703	715	756	752	831	883	896	996	1038		380.137	14	43	71	115	199	358	516	680	1110	1455		380.137	602	611	606	604	612	611	628	644	688	789	922	1067	1326	1459	1571
347.311	597	610	613	607	622	629	625	642	642	668	730	698	748	791	807	883	944	1010	1050		380.401	26	39	74	115	176	351	551	695	1137	1321		380.401	607	603	605	602	608	617	645	670	706	756	901	1075	1265	1454	1526
347.574	608	601	604	617	605	626	632	643	652	686	706	731	756	765	835	875	922	1001	1047		380.665	53	62	63	105	202	338	560	694	1124	1398		380.665	603	613	614	613	605	604	624	644	709	792	910	1065	1241	1385	1593
347.838	602	614	610	623	612	620	634	643	667	674	691	718	772	790	857	857	936	999	1035		380.928	44	48	73	124	189	349	512	698	1066	1412		380.928	597	604	598	594	598	608	618	671	702	782	892	1011	1215	1460	1523
348.102	599	602	612	613	609	613	633	656	652	684	703	725	777	816	815	856	967	996	1049		381.192	21	40	58	109	178	345	531	693	1094	1380		381.192	599	603	607	599	601	601	630	652	689	769	919	1043	1266	1463	1594
348.365	608	596	598	615	620	625	633	639	676	693	686	708	748	812	815	864	934	1025	1039		381.455	27	50	68	147	194	379	481	688	1143	1364		381.455	600	609	604	615	622	607	622	667	720	735	928	1009	1264	1408	1547
348.629	606	606	611	620	628	619	641	635	656	682	710	714	779	815	820	887	915	966	1037		381.719	28	40	80	107	216	319	454	736	1132	1381		381.719	611	598	599	610	611	612	626	685	704	755	899	1023	1311	1458	1567
348.893	605	612	603	618	619	622	642	647	659	675	694	732	773	764	831	895	918	997	1030		381.983	25	53	83	109	173	400	488	751	1237	1496		381.983	608	611	602	601	603	611	639	652	711	767	900	1053	1265	1499	1558
349.157	603	608	609	606	610	623	639	649	657	696	707	745	764	800	855	871	916	1019	1042		382.246	36	38	50	108	219	327	558	685	1169	1352		382.246	603	604	606	602	608	614	627	667	709	772	940	1063	1283	1459	1638
349.42	603	598	603	608	610	628	627	629	664	665	716	766	758	796	815	843	884	984	979		382.51	37	69	85	128	190	318	490	756	1139	1385		382.51	609	607	612	608	607	606	626	673	703	766	957	1005	1273	1442	1568
349.684	611	605	608	608	621	615	624	658	662	672	687	759	755	793	819	905	978	1010	1024		382.773	19	48	68	137	201	373	499	688	1176	1477		382.773	604	599	605	613	621	622	624	657	701	754	921	1087	1294	1463	1633
349.948	608	606	610	609	617	613	631	655	670	673	735	751	733	792	856	870	982	962	1065		383.037	33	54	66	116	202	357	513	661	1171	1410		383.037	609	604	603	606	608	616	631	671	703	776	894	1053	1276	1488	1580
350.212	603	598	613	611	618	624	626	655	646	667	707	726	734	777	849	889	901	987	1054		383.301	21	57	57	109	177	389	490	778	1205	1396		383.301	604	608	599	603	608	608	641	665	696	769	900	1037	1244	1528	1580
350.475	610	607	609	608	610	627	634	657	663	667	712	720	747	821	819	870	917	969	1009		383.564	21	43	86	117	215	366	485	722	1254	1355		383.564	598	603	612	606	606	605	624	664	687	730	894	1087	1287	1493	1555
350.739	596	601	604	609	606	627	633	652	668	689	693	745	767	793	829	892	917	1003	1048		383.828	25	29	80	112	185	321	494	649	1177	1377		383.828	613	597	600	614	600	606	635	644	701	748	969	1031	1316	1487	1623
351.003	611	607	604	605	612	630	631	636	665	672	711	749	757	795	845	894	909	962	1074		384.091	27	39	76	140	198	338	466	702	1077	1448		384.091	603	598	612	596	600	615	634	654	712	760	884	1070	1271	1479	1571
351.267	605	595	614	621	616	612	627	647	652	687	709	743	786	812	844	885	956	1037	1066		384.355	18	58	75	113	208	324	491	778	1205	1412		384.355	610	604	605	610	613	623	640	655	697	768	930	1068	1291	1468	1584
351.53	599	603	619	606	620	623	637	646	668	667	707	734	732	808	841	880	950	971	1020		384.619	25	48	68	80	193	342	501	678	1120	1444		384.619	597	611	606	603	606	615	632	651	715	799	916	1076	1374	1534	1574
351.794	607	599	608	611	613	629	642	628	669	671	705	729	745	816	876	897	930	1010	1052		384.882	25	61	69	98	179	347	517	700	1122	1394		384.882	604	606	618	602	607	632	622	669	720	778	914	1065	1349	1517	1617
352.058	608	597	599	611	616	619	629	640	670	675	716	739	719	808	816	876	935	1024	1029		385.146	26	41	61	132	173	332	568	690	1129	1400		385.146	601	607	601	606	601	620	624	662	713	769	920	1108	1331	1474	1568
352.322	604	605	603	605	609	613	646	646	653	689	706	736	749	784	848	839	901	996	1066		385.409	26	44	71	127	198	386	562	670	1209	1358		385.409	601	601	600	608	602	613	634	647	713	770	905	1113	1323	1424	1535
352.585	612	611	605	606	615	624	625	659	653	666	711	727	758	800	811	866	915	987	1075		385.673	21	49	90	92	210	355	539	735	1153	1455		385.673	598	603	601	605	612	607	634	676	700	769	947	1066	1344	1557	1619
352.849	605	610	606	605	618	621	633	632	680	685	717	738	744	803	869	897	935	1039	1091		385.937	17	46	83	111	218	365	505	706	1152	1423		385.937	603	604	604	608	613	609	628	674	710	774	899	1047	1299	1503	1601
353.113	603	605	609	610	603	615	635	641	682	689	703	716	764	805	848	890	970	1033	1044		386.2	4	36	75	117	215	331	495	684	1279	1492		386.2	604	611	604	613	607	611	642	658	708	786	951	1086	1313	1547	1608
353.376	602	596	614	602	623	618	641	646	675	693	709	737	773	805	831	888	916	1000	1031		386.464	24	42	64	90	198	362	526	700	1204	1488		386.464	604	606	613	610	621	620	613	653	701	767	925	1053	1309	1457	1610
353.64	607	600	600	615	609	628	630	655	661	684	720	739	759	763	851	874	936	1014	1062		386.727	27	68	80	114	201	406	561	783	1235	1468		386.727	612	598	603	616	600	615	652	660	722	782	899	1105	1351	1448	1534
353.904	608	609	604	602	618	616	631	645	657	694	709	723	779	799	838	880	898	980	1054		386.991	13	40	63	92	217	358	469	700	1180	1470		386.991	604	617	605	599	605	617	635	690	715	780	949	1077	1325	1447	1581
354.168	610	607	611	608	611	624	630	663	665	692	715	740	750	813	829	911	943	1021	1065		387.255	35	43	77	134	194	346	534	738	1125	1449		387.255	604	606	604	605	601	610	652	667	743	787	896	993	1275	1523	1599
354.431	606	597	596	606	612	612	638	652	665	708	732	774	768	784	819	879	937	1019	1032		387.518	11	34	69	109	209	365	528	716	1181	1463		387.518	602	612	605	607	600	619	639	671	712	760	893	1067	1299	1484	1577
354.695	614	600	605	614	603	613	631	663	668	682	734	733	773	794	843	879	977	995	1063		387.782	30	53	89	111	212	342	520	719	1200	1432		387.782	615	597	604	602	614	608	629	662	706	809	923	1074	1343	1524	1590
354.959	600	607	604	610	615	625	636	657	649	667	705	753	746	790	838	856	913	1011	1087		388.045	31	51	80	136	197	364	525	759	1117	1406		388.045	596	603	606	599	613	624	629	655	686	753	952	1143	1344	1514	1609
355.223	605	604	606	609	618	617	632	657	649	667	726	763	770	808	862	875	937	1046	1106		388.309	31	30	78	141	212	365	574	735	1246	1491		388.309	596	607	604	604	613	607	624	655	700	774	963	1057	1389	1546	1624
355.486	602	603	600	629	612	620	643	655	682	672	685	693	742	834	853	873	953	1020	1022		388.573	36	69	84	160	172	346	548	751	1183	1458		388.573	609	611	601	615	605	610	639	669	688	786	961	1087	1332	1497	1623
355.75	607	603	605	607	611	622	638	649	660	659	705	748	759	824	814	873	933	999	1043		388.836	38	59	68	142	211	405	514	695	1198	1503		388.836	608	601	606	611	611	633	629	666	701	807	937	1084	1375	1447	1594
356.014	607	609	614	620	612	625	630	667	669	690	710	758	751	827	850	906	896	1037	1038		389.1	47	66	75	141	190	390	536	805	1235	1467		389.1	598	605	609	614	610	612	644	669	712	781	925	1098	1300	1535	1659
356.277	604	597	603	601	608	621	629	668	669	687	721	720	766	772	823	903	926	1010	1048		389.363	21	27	80	134	215	392	511	754	1197	1545		389.363	600	605	604	611	607	611	639	667	700	777	976	1076	1346	1507	1622
356.541	604	605	605	616	620	612	634	657	669	672	703	744	790	809	789	879	974	1008	1061		389.627	8	48	77	117	194	362	523	777	1249	1536		389.627	600	600	595	609	611	606	635	673	731	766	979	1086	1313	1545	1701
356.805	601	607	612	601	617	627	636	662	661	684	722	741	771	806	817	866	932	1009	1097		389.89	36	53	72	124	172	357	609	803	1312	1462		389.89	606	614	601	601	613	614	628	668	707	799	933	1086	1322	1487	1589
357.069	599	593	605	612	609	623	621	637	662	683	708	721	745	792	823	892	934	1053	1038		390.154	20	54	81	124	235	371	542	758	1274	1525		390.154	614	603	604	608	606	609	626	680	718	769	939	1070	1384	1540	1667
357.332	602	605	598	616	607	631	632	634	682	694	684	756	779	801	833	874	941	1009	1059		390.418	24	36	69	129	229	371	546	714	1151	1603		390.418	610	599	592	609	615	618	644	682	704	810	952	1081	1343	1575	1645
357.596	612	601	606	607	625	607	638	643	665	693	718	741	780	812	858	897	904	1000	1100		390.681	47	60	67	121	252	425	548	756	1317	1574		390.681	596	609	596	605	603	616	637	665	700	786	966	1058	1381	1530	1739
357.86	592	610	593	616	627	620	629	646	671	687	707	745	758	795	829	874	905	1076	1091		390.945	23	28	87	121	206	400	527	790	1193	1587		390.945	602	598	612	604	622	616	621	676	712	792	930	1107	1342	1509	1654
358.123	604	608	602	612	609	614	634	644	659	686	717	723	753	811	835	881	952	1003	1087		391.208	24	25	82	127	195	378	541	794	1247	1547		391.208	615	609	600	607	611	612	633	676	722	788	918	1115	1412	1542	1733
358.387	603	605	612	605	624	619	641	650	648	660	711	725	755	803	854	898	917	1012	1042		391.472	1	47	40	113	190	340	552	729	1241	1513		391.472	612	608	611	606	616	617	650	671	710	785	919	1095	1377	1587	1658
358.651	597	600	602	615	620	637	629	653	652	690	710	730	758	785	852	879	941	991	1027		391.736	20	44	60	135	208	419	582	760	1316	1439		391.736	605	607	608	600	606	626	633	674	737	769	931	1136	1370	1600	1751
358.915	617	605	602	607	616	622	633	636	677	678	694	745	775	782	850	887	955	1032	1073		391.999	24	38	78	115	221	360	586	826	1244	1528		391.999	603	609	605	595	618	615	646	675	701	784	979	1095	1338	1540	1680
359.178	595	614	614	608	607	612	633	648	665	675	702	744	762	797	843	891	916	997	1035		392.263	39	61	72	114	234	351	616	755	1247	1521		392.263	602	608	607	603	605	617	624	665	711	782	933	1113	1386	1565	1632
359.442	609	599	612	602	607	624	617	633	665	661	724	739	745	804	837	885	960	1031	1088		392.526	28	53	84	146	215	400	548	843	1237	1640		392.526	601	599	598	599	610	628	640	673	715	814	980	1159	1414	1610	1665
359.706	610	606	605	621	605	629	627	645	670	674	707	731	775	826	817	867	938	1024	1028		392.79	38	62	82	147	200	395	576	839	1309	1685		392.79	607	603	609	611	604	611	652	676	697	797	964	1148	1392	1611	1659
359.969	606	604	612	618	601	611	625	630	653	669	692	734	777	818	831	891	915	1029	1073		393.053	26	60	82	158	217	395	602	752	1307	1569		393.053	598	612	605	607	607	626	625	683	710	802	957	1129	1373	1667	1667
360.233	605	605	602	607	603	621	631	640	656	677	687	733	747	798	841	903	927	994	1006		393.317	26	58	59	149	224	369	608	765	1260	1559		393.317	616	605	599	600	606	617	647	646	726	802	994	1105	1363	1673	1655
360.497	603	600	610	616	616	623	620	638	673	674	716	730	749	800	842	858	948	1020	1071		393.581	37	38	89	104	232	388	554	780	1317	1459		393.581	611	601	608	605	610	611	627	679	738	816	950	1165	1456	1576	1743
360.761	605	613	607	602	609	635	622	650	651	685	691	729	756	847	812	906	917	1058	1111		393.844	29	47	82	115	204	387	581	843	1263	1679		393.844	603	603	612	607	612	629	631	684	718	804	954	1098	1398	1577	1711
361.024	607	606	606	611	615	630	626	655	684	663	700	738	791	833	813	887	934	993	1067		394.108	17	57	90	148	210	403	539	750	1401	1641		394.108	605	600	600	612	608	617	639	668	718	776	965	1154	1465	1634	1719
361.288	605	599	609	608	619	617	626	651	669	694	713	708	758	815	866	883	906	1000	1076		394.371	27	38	75	130	269	416	597	857	1279	1642		394.371	605	602	605	624	605	616	652	674	730	796	903	1095	1445	1582	1706
361.552	615	601	602	613	611	612	632	661	655	691	685	739	783	818	850	873	938	966	1060		394.635	45	51	70	131	213	412	580	842	1330	1580		394.635	604	602	599	596	611	607	641	662	707	790	972	1133	1431	1616	1715
361.815	598	597	605	613	617	625	627	643	670	681	685	745	744	821	808	893	957	1019	1063		394.898	32	55	81	149	192	407	583	767	1338	1705		394.898	597	605	599	599	613	611	634	675	722	810	968	1134	1409	1572	1757
362.079	601	603	604	603	615	620	642	654	653	695	685	732	767	798	822	896	941	995	1047		395.162	47	58	80	151	244	407	586	881	1332	1639		395.162	605	608	608	615	608	613	633	675	741	804	914	1128	1435	1674	1744
362.343	615	603	607	607	613	614	624	639	663	693	711	752	755	823	829	886	913	992	1044		395.426	31	64	87	128	232	451	592	921	1383	1587		395.426	601	600	598	605	600	628	633	661	728	780	941	1122	1450	1667	1729
362.606	606	601	595	607	618	620	629	648	673	687	715	720	736	788	854	898	913	1032	1058		395.689	6	28	44	99	218	397	657	834	1330	1682		395.689	609	599	615	607	604	613	641	666	729	809	974	1107	1448	1603	1813
362.87	595	602	616	603	614	631	645	661	676	686	709	742	809	827	896	899	924	1010	1021		395.953	19	37	71	114	223	440	688	867	1350	1623		395.953	597	601	613	599	603	624	639	673	741	816	986	1191	1442	1671	1767
363.134	607	605	603	617	620	626	624	648	683	667	707	729	769	794	838	917	953	957	1082		396.216	32	68	97	129	204	431	600	861	1349	1744		396.216	606	614	601	604	605	619	645	689	710	832	1001	1145	1404	1704	1851
363.398	600	606	604	610	603	631	636	647	650	702	714	765	789	804	843	906	942	1023	1055		396.48	27	35	86	141	222	405	609	890	1349	1764		396.48	607	598	610	600	602	621	630	654	729	809	1015	1196	1440	1648	1758
363.661	608	602	606	610	626	629	619	651	666	694	696	739	754	821	843	853	931	1040	1036		396.743	32	44	69	121	248	443	616	825	1456	1674		396.743	611	599	606	604	619	626	640	684	731	794	945	1161	1469	1635	1740
363.925	613	600	604	602	620	639	632	649	659	687	710	742	726	835	875	882	950	1049	1059		397.007	16	63	96	159	243	431	651	878	1441	1681		397.007	610	601	605	612	606	621	621	669	725	812	1020	1165	1477	1731	1780
364.189	603	603	615	616	604	613	646	649	664	692	719	736	787	838	855	894	915	1006	1093		397.27	15	52	74	151	237	432	621	829	1379	1755		397.27	611	599	603	596	604	623	627	687	748	812	970	1184	1511	1684	1756
364.452	612	602	597	602	601	614	633	644	658	689	722	733	727	865	833	886	1009	1004	1083		397.534	29	75	68	140	225	403	638	933	1419	1786		397.534	609	610	600	612	613	627	647	679	715	804	1018	1137	1509	1702	1825
364.716	607	605	605	605	613	618	622	651	665	691	719	732	779	810	857	886	912	992	1080		397.798	25	36	72	142	244	421	627	825	1457	1741		397.798	601	595	611	613	605	621	634	652	709	819	1004	1161	1466	1737	1808
364.98	606	603	605	618	617	634	634	638	678	674	708	725	768	845	824	901	925	971	1083		398.061	17	46	90	145	236	445	662	875	1569	1746		398.061	605	600	608	612	611	613	625	687	729	833	983	1212	1426	1673	1901
365.243	603	612	602	615	617	633	630	641	657	684	716	741	747	804	855	897	905	969	998		398.325	23	52	106	157	227	422	620	928	1521	1749		398.325	596	592	610	603	614	627	648	667	732	799	971	1170	1441	1743	1782
365.507	601	595	610	610	625	627	628	642	673	682	706	737	766	786	810	893	957	1008	1038		398.588	26	64	99	185	232	453	690	937	1485	1828		398.588	607	607	607	598	609	621	642	688	738	798	985	1130	1413	1672	1852
365.771	607	611	598	609	612	630	631	646	665	711	707	769	742	774	849	840	944	1007	1064		398.852	35	66	98	112	231	438	618	936	1532	1758		398.852	605	606	608	598	605	606	639	685	724	842	1066	1247	1565	1630	1871
366.035	605	600	597	607	611	615	635	647	671	684	713	724	730	788	860	894	905	1014	1065		399.115	29	42	70	121	260	450	641	878	1464	1815		399.115	599	597	614	609	610	630	622	678	758	834	974	1245	1468	1696	1844
366.298	602	601	607	604	619	625	635	643	668	678	676	720	748	806	867	905	933	987	1018		399.379	38	64	96	156	206	457	644	913	1515	1831		399.379	610	611	613	608	608	615	633	696	750	851	1000	1174	1523	1742	1905
366.562	606	601	608	608	606	631	631	652	681	679	726	741	764	796	831	906	909	1039	1074		399.642	26	73	110	174	244	458	695	893	1377	1955		399.642	601	604	612	613	602	621	651	677	731	809	996	1200	1507	1744	1900
366.826	612	607	598	604	602	626	642	644	661	695	705	772	746	838	849	914	925	988	1118		399.906	12	76	84	160	234	424	652	936	1438	1844		399.906	616	604	609	603	608	624	652	676	746	831	990	1241	1521	1776	1888
367.089	617	607	614	615	619	635	625	654	650	684	743	741	805	770	840	920	942	1019	1063		400.17	33	63	94	182	272	509	660	946	1578	1924		400.17	610	609	615	607	605	623	643	682	718	851	1014	1178	1612	1743	1949
367.353	598	597	608	616	612	611	641	632	671	676	700	745	759	800	845	887	910	1013	1047		400.433	22	41	76	144	247	454	671	901	1571	1832		400.433	599	605	599	607	609	608	626	700	773	851	1052	1216	1476	1704	1844
367.617	611	607	609	616	598	619	638	640	660	678	709	736	775	825	811	902	927	994	1071		400.697	23	44	115	142	243	484	684	940	1557	1930		400.697	608	612	607	608	606	629	655	689	748	862	1019	1222	1543	1835	1809
367.88	600	607	600	612	608	610	634	645	663	690	720	751	753	796	835	873	932	1015	1074		400.96	35	67	96	165	238	455	645	975	1545	1929		400.96	608	620	607	617	619	612	649	660	737	809	1044	1186	1556	1816	1877
368.144	597	605	612	606	624	621	634	644	685	698	708	748	760	830	836	881	951	1019	1083		401.224	42	42	111	158	259	445	730	983	1552	2024		401.224	597	603	618	599	612	606	629	692	733	816	1062	1288	1532	1754	1894
368.408	601	606	602	623	621	624	634	634	670	696	720	756	759	804	838	905	916	1007	1091		401.487	37	71	106	196	276	478	696	890	1599	1936		401.487	598	609	612	608	611	619	655	679	726	820	1014	1241	1542	1854	1966
368.671	610	601	608	600	612	625	621	633	661	718	705	718	769	817	824	892	933	1001	1076		401.751	42	82	113	154	259	455	748	1065	1581	2077		401.751	610	602	608	620	606	616	647	678	751	826	1019	1286	1596	1845	1960
368.935	613	612	607	608	625	636	646	653	673	681	723	744	751	840	844	859	980	1019	1063		402.014	41	89	101	173	272	494	758	1036	1577	1879		402.014	612	607	604	596	602	616	641	703	749	816	1028	1273	1612	1899	1954
369.199	595	607	596	619	610	624	621	644	667	676	717	725	743	806	819	880	915	975	1072		402.278	24	54	75	156	261	479	734	1041	1555	1986		402.278	608	606	603	600	611	623	645	682	762	813	1002	1239	1509	1814	2003
369.462	601	606	609	608	599	613	631	641	660	686	704	753	755	797	847	875	962	1001	1076		402.541	43	52	92	172	258	469	674	1059	1568	2063		402.541	611	615	598	601	603	609	650	681	738	833	994	1263	1559	1853	1960
369.726	602	609	607	615	624	621	622	647	685	676	707	742	744	787	860	870	912	1027	1089		402.805	30	68	82	157	290	498	717	965	1649	2011		402.805	606	605	608	614	629	633	634	686	741	866	1093	1259	1579	1907	1993
369.99	608	606	609	605	625	627	646	659	669	669	702	736	781	812	814	849	956	1015	1037		403.069	48	62	91	185	283	512	676	1061	1690	2165		403.069	597	600	606	602	607	625	653	702	763	840	1099	1224	1662	1846	2075
370.253	607	609	604	615	611	614	632	646	660	671	705	735	773	831	835	894	887	1031	1011		403.332	43	76	83	192	320	550	726	1052	1702	2011		403.332	609	606	606	613	615	619	650	706	747	871	1065	1308	1556	1943	2049
370.517	592	598	618	607	620	631	628	629	653	682	728	724	758	816	838	902	947	972	1053		403.596	43	77	86	185	279	537	769	1034	1641	2104		403.596	607	597	603	601	619	610	650	694	773	858	1049	1195	1629	1968	2069
370.781	600	602	602	613	617	612	631	630	673	673	716	730	777	809	831	927	931	1016	995		403.859	49	76	105	170	331	570	807	1072	1760	2071		403.859	611	598	606	608	620	620	651	670	770	875	1055	1296	1743	1877	2057
371.044	605	606	608	611	614	628	638	646	675	670	708	745	757	817	860	871	922	1009	1047		404.123	36	84	119	182	299	533	743	1097	1800	2105		404.123	604	608	607	602	618	620	626	668	736	851	994	1248	1679	1928	2086
371.308	603	605	614	606	618	625	648	648	668	683	715	736	760	787	838	912	942	1009	1063		404.386	51	61	95	180	289	520	727	1073	1713	2115		404.386	609	613	605	606	624	620	644	701	777	845	1073	1310	1615	1965	2089
371.572	606	608	612	616	617	640	640	633	666	678	710	745	766	760	824	935	939	1001	1006		404.65	48	48	93	180	262	477	805	1127	1799	2118		404.65	604	612	613	611	614	631	650	696	763	887	1064	1240	1732	1953	2108
371.835	602	591	610	608	616	623	634	660	669	672	699	738	751	815	834	867	911	1017	1071		404.913	28	69	94	175	305	536	812	1073	1743	2246		404.913	608	602	606	613	614	620	634	686	757	831	1083	1271	1689	1946	2109
372.099	603	607	594	604	610	629	643	647	652	685	705	717	780	795	808	866	960	1013	1037		405.177	35	78	109	176	276	589	687	1077	1809	2201		405.177	604	604	615	608	610	626	657	699	766	911	1071	1292	1702	2030	2113
372.363	603	602	604	614	621	626	646	648	675	663	694	721	760	796	855	904	928	1006	1020		405.44	59	96	142	197	314	567	804	1188	1800	2313		405.44	601	611	610	615	605	627	665	693	767	858	1113	1306	1752	1983	2181
372.626	606	604	603	606	618	627	626	641	648	689	697	726	766	787	827	858	996	1012	1058		405.704	44	78	115	205	331	594	823	1138	1777	2239		405.704	602	604	613	620	622	630	643	694	786	874	1103	1267	1637	1956	2166
372.89	606	606	611	601	608	620	640	643	651	687	723	736	765	856	803	902	923	1051	1075		405.967	34	83	87	166	323	589	825	1207	1784	2268		405.967	603	601	597	617	621	619	647	691	763	883	1071	1339	1688	2012	2068
373.154	609	609	607	602	611	625	623	648	658	688	716	729	743	780	827	910	964	994	1077		406.231	37	69	114	189	297	604	837	1179	1878	2307		406.231	609	604	609	607	617	633	657	688	750	865	1121	1299	1751	2037	2138
373.417	613	598	605	617	616	626	631	656	693	682	699	754	755	808	838	896	915	973	1045		406.494	49	84	110	162	293	560	919	1180	1850	2397		406.494	607	599	614	605	606	629	653	706	772	898	1078	1392	1713	2025	2075
373.681	612	613	611	616	625	616	635	645	670	717	692	752	754	775	851	851	930	965	1065		406.758	19	75	117	184	351	592	859	1161	1795	2403		406.758	604	604	611	609	610	632	637	714	770	868	1061	1343	1802	2038	2256
373.945	597	599	603	614	612	621	628	666	668	691	681	744	770	804	837	905	946	968	1075		407.022	25	82	115	200	298	538	858	1203	1985	2419		407.022	601	609	608	607	617	620	643	683	762	897	1115	1395	1714	1985	2193
374.208	610	603	613	590	624	626	618	664	669	682	698	751	773	778	855	895	924	1016	1090		407.285	31	78	113	193	327	570	855	1200	1865	2425		407.285	602	598	603	610	605	626	655	707	770	913	1146	1340	1810	2037	2231
374.472	610	603	596	610	610	624	626	635	685	662	733	721	768	808	815	884	924	942	1037		407.549	47	87	102	229	350	594	863	1260	1906	2456		407.549	597	618	601	618	609	625	645	695	795	889	1155	1378	1683	2006	2210
374.736	604	606	611	612	616	622	637	646	666	696	723	727	770	812	843	873	952	1016	1007		407.812	32	57	82	215	288	546	923	1223	1916	2365		407.812	601	606	609	607	619	628	663	696	784	888	1133	1347	1814	2096	2198
374.999	592	615	602	617	613	624	629	654	659	676	713	752	768	850	830	886	930	1031	1031		408.076	34	90	108	197	320	599	841	1240	1965	2572		408.076	605	609	612	606	613	638	662	736	781	915	1096	1436	1776	2125	2305
375.263	602	606	603	609	611	619	641	645	672	703	697	736	764	808	831	868	906	1023	1009		408.339	65	89	162	191	346	575	875	1272	1958	2480		408.339	606	606	609	614	620	631	638	718	801	889	1189	1327	1815	2108	2291
375.527	616	596	607	619	606	618	627	669	678	681	715	727	778	803	797	914	914	992	1035		408.603	58	73	128	195	338	646	850	1302	1972	2520		408.603	610	608	607	614	620	625	649	703	788	904	1099	1443	1847	2136	2361
375.79	602	609	606	605	612	622	640	634	669	692	712	773	774	803	852	880	929	998	1066		408.866	47	93	134	197	305	583	897	1263	2098	2525		408.866	601	614	606	617	616	626	655	705	787	890	1134	1414	1837	2144	2302
376.054	608	598	604	605	605	625	631	662	661	682	708	728	785	830	869	864	951	1024	1103		409.13	41	91	119	190	330	669	906	1272	2010	2761		409.13	606	603	607	607	605	635	650	718	754	919	1148	1407	1899	2113	2331
376.318	604	605	602	611	609	616	634	644	669	676	694	729	770	795	823	900	939	1022	1079		409.393	51	77	126	222	391	621	931	1299	2114	2663		409.393	603	608	608	612	639	628	647	685	780	907	1165	1423	1841	2251	2396
376.581	602	602	609	620	616	632	619	650	646	685	720	717	762	798	833	893	963	1033	1056		409.657	36	90	136	224	341	636	919	1312	2141	2637		409.657	606	605	608	611	626	641	639	704	778	921	1180	1455	1869	2161	2357
376.845	601	613	611	607	609	623	628	650	678	671	701	711	756	804	828	879	924	1038	1065		409.92	54	78	113	189	385	618	931	1202	2047	2712		409.92	608	611	605	626	603	617	660	702	804	919	1251	1405	1900	2167	2446
377.109	607	604	598	612	614	621	625	643	651	682	689	719	798	835	869	865	935	1009	1069		410.184	33	80	137	218	399	677	987	1296	2194	2653		410.184	600	608	614	605	620	614	672	730	783	948	1220	1464	1908	2246	2375
377.372	609	603	613	612	617	611	615	648	667	690	717	750	782	822	832	913	935	1037	1085		410.447	53	99	143	197	388	649	937	1332	2302	2721		410.447	611	606	609	618	612	641	652	699	767	927	1193	1480	1923	2251	2500
377.636	615	610	599	596	623	626	639	658	671	668	721	747	785	831	823	870	943	1031	1061		410.711	65	88	147	234	378	620	1032	1443	2164	2637		410.711	601	611	609	617	621	631	636	728	776	898	1147	1462	1905	2267	2519
377.9	612	605	604	620	618	624	640	653	663	673	692	730	763	791	839	885	962	999	1026		410.974	48	71	148	179	410	706	949	1405	2412	2779		410.974	599	616	617	604	611	630	664	714	791	913	1133	1487	1920	2310	2502
378.163	614	597	615	612	618	634	648	633	677	692	688	730	799	817	827	867	944	1017	1082		411.238	29	89	141	223	360	684	1086	1374	2153	2887		411.238	606	609	606	603	625	636	657	727	799	864	1184	1427	1883	2356	2507
378.427	612	597	606	614	614	610	623	652	676	691	706	709	776	835	840	901	935	985	1047		411.501	45	99	149	281	378	661	1020	1355	2197	2828		411.501	607	609	610	613	611	627	673	734	827	940	1234	1514	1927	2308	2514
378.691	605	603	604	597	617	616	650	646	675	676	725	724	756	813	858	890	1000	991	1026		411.765	56	109	137	263	405	707	1095	1484	2319	2883		411.765	611	605	605	608	622	634	692	738	788	927	1209	1556	1976	2347	2495
378.954	611	606	603	615	622	618	636	663	677	684	730	733	734	802	843	874	918	1006	1042		412.028	54	91	158	212	386	656	1041	1490	2330	2985		412.028	601	603	621	615	617	628	652	725	813	937	1179	1588	1966	2346	2613
379.218	607	606	614	609	610	617	643	633	686	692	714	720	802	797	855	926	929	1057	1113		412.292	49	95	118	232	438	703	1064	1508	2394	2946		412.292	600	608	603	621	613	623	670	715	793	964	1235	1512	1983	2454	2541
379.481	608	612	603	623	622	617	640	653	681	686	710	741	763	814	873	896	958	1027	1069		412.555	56	92	157	276	416	692	1086	1443	2434	3044		412.555	599	605	604	613	614	630	661	735	826	984	1257	1581	2044	2425	2507
379.745	602	608	590	624	621	620	636	656	668	686	711	740	754	783	887	927	921	1021	1046		412.819	56	99	148	245	400	734	975	1477	2457	3001		412.819	607	606	615	607	617	623	678	727	849	950	1235	1530	2040	2483	2649
380.009	612	602	610	602	616	630	633	667	664	675	708	759	756	830	867	906	912	975	1074		413.082	56	99	153	237	416	707	1099	1584	2469	2958		413.082	614	608	607	611	608	633	658	734	814	917	1244	1530	2132	2414	2615
380.272	618	603	608	613	629	628	637	645	658	684	716	738	744	810	884	899	914	1046	1079		413.346	47	102	145	240	404	731	1092	1550	2405	3127		413.346	603	603	614	611	614	629	659	739	821	1018	1266	1544	2000	2444	2663
380.536	614	611	608	607	620	614	636	639	653	692	698	738	752	795	858	873	931	1004	1050		413.609	51	109	157	240	416	805	1111	1490	2459	3149		413.609	600	610	612	613	603	624	658	737	832	1006	1288	1484	2138	2509	2712
380.8	607	610	601	613	616	631	646	639	674	708	712	755	747	807	836	885	948	1039	1079		413.873	50	113	147	240	382	766	1096	1559	2459	3102		413.873	598	613	611	600	613	634	677	724	805	976	1229	1680	2183	2575	2784
381.063	605	608	613	608	631	623	627	660	660	688	694	728	780	827	827	874	919	964	1064		414.136	54	102	159	265	375	775	1075	1545	2468	3202		414.136	603	617	607	608	615	637	658	720	841	951	1264	1534	2126	2553	2699
381.327	601	605	608	611	628	611	630	662	677	673	716	779	769	816	819	899	920	997	1095		414.4	26	112	159	276	422	738	1109	1568	2490	3142		414.4	595	611	608	612	607	634	661	745	824	997	1259	1575	2194	2513	2667
381.591	605	611	604	616	616	623	636	638	667	683	695	732	775	830	841	911	921	1058	1099		414.663	98	103	172	270	430	812	1181	1591	2587	3315		414.663	613	615	609	614	623	632	668	726	804	986	1301	1596	2224	2614	2725
381.854	614	603	604	614	612	620	629	657	647	716	709	746	742	811	837	886	923	1012	1081		414.927	67	127	199	294	462	828	1147	1686	2630	3226		414.927	612	611	609	606	606	615	673	735	823	938	1329	1632	2181	2560	2679
382.118	606	604	600	599	606	620	614	639	663	685	720	769	777	832	845	903	942	1029	1061		415.19	49	102	158	252	438	760	1195	1631	2736	3264		415.19	605	601	598	610	616	624	670	744	823	1016	1296	1679	2160	2648	2863
382.381	616	611	594	609	612	628	639	660	692	668	694	737	777	814	824	923	946	1070	1133		415.454	76	101	180	287	483	846	1234	1570	2713	3270		415.454	607	610	610	610	612	629	649	726	828	994	1335	1686	2255	2593	2792
382.645	600	606	608	608	616	637	636	645	657	660	685	742	772	795	841	860	946	992	1019		415.717	68	95	175	282	461	833	1237	1655	2681	3221		415.717	607	602	613	613	625	635	660	718	831	1008	1337	1674	2259	2646	2755
382.909	608	612	606	608	622	613	629	642	655	700	699	721	741	826	860	925	929	989	1033		415.981	76	134	172	303	502	780	1172	1677	2651	3453		415.981	601	602	605	612	623	617	684	733	846	1030	1387	1677	2310	2672	2943
383.172	611	617	599	622	611	614	625	650	694	682	697	754	774	819	823	900	937	1007	1050		416.244	54	120	163	297	432	802	1278	1793	2800	3336		416.244	602	608	600	617	620	622	659	740	842	999	1330	1708	2241	2741	2928
383.436	602	604	608	610	618	613	632	641	682	690	707	757	773	814	805	933	917	1006	1081		416.508	71	105	199	266	500	831	1244	1854	2744	3469		416.508	608	606	608	617	616	634	670	727	853	997	1331	1680	2328	2692	2968
383.7	606	604	605	606	620	619	654	643	657	721	722	757	793	820	829	914	927	1041	1053		416.771	92	93	186	318	546	878	1304	1852	2876	3476		416.771	605	609	608	611	621	620	674	769	836	1012	1373	1747	2251	2687	2870
383.963	610	610	600	618	608	629	628	654	655	677	694	764	751	799	834	872	963	1034	1083		417.035	49	85	168	246	434	870	1278	1784	2936	3500		417.035	604	617	609	614	613	619	659	761	853	993	1361	1667	2288	2744	3048
384.227	598	602	608	615	624	637	640	645	662	675	731	713	745	794	866	882	904	1028	1074		417.298	66	129	183	303	504	989	1374	1787	2807	3601		417.298	599	608	614	609	612	649	670	737	857	1010	1403	1784	2356	2814	2976
384.49	610	604	610	606	618	620	628	655	657	676	720	747	754	807	862	884	952	983	1071		417.562	69	135	210	349	505	859	1352	1812	2980	3620		417.562	612	607	610	617	616	639	682	746	873	1016	1317	1804	2354	2830	3004
384.754	616	615	607	622	611	628	648	639	666	650	695	730	765	808	891	902	930	1015	1099		417.825	66	120	194	302	488	896	1356	1909	3024	3592		417.825	602	610	614	610	610	641	689	779	870	1022	1416	1726	2354	2827	3034
385.018	598	611	610	611	610	623	622	648	667	694	730	740	750	843	835	941	947	973	1065		418.089	71	128	178	323	508	890	1298	1892	2879	3686		418.089	607	601	612	597	617	627	669	769	861	1056	1427	1778	2406	2787	3159
385.281	604	602	612	617	619	631	632	641	679	681	704	728	751	819	861	895	951	1016	1053		418.352	75	108	166	276	469	999	1345	1938	2874	3667		418.352	613	612	610	606	618	643	678	756	897	1022	1367	1873	2473	2916	3087
385.545	609	608	609	611	620	615	631	635	670	673	719	747	775	799	869	901	953	1009	1058		418.616	70	136	193	308	536	975	1353	1858	3090	3827		418.616	601	606	610	609	607	642	678	749	846	1088	1385	1781	2531	2898	3132
385.809	603	606	605	605	618	618	625	641	660	672	703	729	752	815	874	895	956	1003	1072		418.879	79	110	185	304	517	924	1379	1973	3150	3903		418.879	609	607	599	616	612	629	703	781	869	1083	1373	1815	2447	2853	3098
386.072	603	597	607	609	614	620	650	651	675	668	717	722	786	833	875	898	961	1019	1077		419.143	63	109	179	363	496	950	1468	1960	3089	3807		419.143	612	604	608	605	609	650	684	756	901	1045	1380	1816	2534	3038	3269
386.336	609	602	608	609	616	615	624	651	669	683	677	755	782	803	874	900	962	1018	1079		419.406	63	116	209	353	517	974	1418	1970	3228	4124		419.406	606	615	608	613	614	633	686	749	858	1095	1429	1870	2518	3058	3235
386.599	600	604	594	628	611	619	638	632	664	701	704	759	752	785	857	919	958	1064	1084		419.67	78	159	222	337	577	1026	1569	1948	3213	3957		419.67	603	609	607	625	620	646	700	757	902	1039	1467	1919	2635	3000	3333
386.863	606	609	605	617	613	621	633	663	664	689	716	719	749	801	841	904	947	1006	1059		419.933	79	149	222	331	516	968	1518	2107	3231	3970		419.933	617	611	614	602	615	648	689	775	906	1016	1442	1840	2540	2994	3353
387.127	607	602	605	610	618	625	642	665	655	693	694	738	771	785	836	934	935	1045	1081		420.197	76	121	216	303	572	991	1467	2021	3289	4083		420.197	607	611	606	621	610	654	674	777	890	1088	1523	1970	2671	3065	3401
387.39	607	608	608	612	609	630	634	657	683	683	733	728	781	780	867	880	907	1007	1080		420.46	79	180	215	363	567	1025	1506	2059	3326	4298		420.46	605	613	609	623	615	651	689	773	910	1087	1544	1866	2562	3078	3375
387.654	604	601	614	610	606	625	638	657	664	689	709	734	751	821	818	900	984	986	1107		420.724	80	133	177	342	570	1021	1447	2103	3335	4195		420.724	609	611	614	604	613	640	686	745	921	1110	1487	1987	2531	3226	3351
387.918	604	609	609	613	609	638	631	654	686	673	716	718	775	778	832	915	969	1027	1070		420.987	70	152	216	372	572	942	1457	2154	3378	4331		420.987	605	599	602	607	610	638	704	759	920	1084	1512	1901	2607	3081	3368
388.181	610	602	601	617	627	628	638	636	686	682	696	736	774	830	865	888	915	988	1059		421.25	65	189	228	353	583	1071	1545	2169	3451	4336		421.25	607	614	606	613	617	646	703	762	883	1102	1510	1966	2623	3112	3465
388.445	601	606	609	616	617	620	643	658	665	711	700	727	750	807	821	939	934	1055	1085		421.514	90	129	204	364	561	1081	1581	2145	3440	4307		421.514	604	616	617	611	609	637	687	795	916	1116	1517	1986	2664	3148	3583
388.708	598	599	600	621	617	622	626	655	659	680	710	751	776	815	834	927	957	1058	1059		421.777	77	140	187	336	586	1124	1573	2176	3491	4477		421.777	603	592	619	612	622	636	701	776	919	1077	1553	1972	2720	3227	3519
388.972	614	617	612	608	628	624	618	646	669	688	720	727	792	814	879	913	960	1092	1109		422.041	107	151	218	333	635	1113	1560	2283	3468	4405		422.041	608	614	598	613	624	643	697	806	899	1113	1585	2004	2749	3295	3626
389.236	602	609	608	614	626	628	633	655	660	690	708	755	765	786	860	922	950	1006	1074		422.304	70	138	200	383	583	1108	1695	2226	3675	4431		422.304	613	599	605	624	621	647	696	769	940	1145	1571	2029	2629	3344	3557
389.499	608	608	607	616	616	617	631	656	659	687	716	754	759	819	844	904	1005	1075	1106		422.568	82	147	243	369	634	1154	1664	2209	3694	4585		422.568	609	615	617	621	617	658	707	798	916	1121	1589	2049	2797	3310	3501
389.763	608	603	611	603	612	637	604	650	669	685	712	744	781	825	817	876	982	1035	1098		422.831	104	149	229	390	632	1212	1670	2320	3804	4537		422.831	606	604	611	606	621	646	690	791	951	1171	1627	1999	2812	3329	3665
390.026	614	610	614	609	610	627	636	660	679	688	722	734	781	832	826	869	971	1031	1115		423.095	78	133	188	367	660	1136	1681	2343	3874	4499		423.095	608	606	617	619	611	659	704	814	962	1149	1611	2031	2787	3437	3750
390.29	607	608	601	609	617	631	630	646	665	674	717	756	765	843	878	888	1001	1048	1091		423.358	97	177	269	417	654	1211	1745	2420	3664	4783		423.358	606	598	618	613	625	645	700	801	919	1148	1600	2092	2931	3475	3796
390.554	609	602	613	606	618	616	653	653	661	680	712	737	774	814	831	858	919	1013	1074		423.622	91	165	242	429	643	1209	1733	2405	3832	4791		423.622	609	596	607	612	630	639	698	802	953	1193	1549	2075	2937	3598	3740
390.817	612	597	605	620	601	625	633	640	672	683	730	769	751	822	850	887	950	1030	1069		423.885	89	145	250	413	656	1160	1556	2480	3949	4790		423.885	619	615	605	614	608	643	697	825	976	1188	1626	2160	2979	3466	3810
391.081	609	613	606	611	605	626	649	654	668	686	709	755	760	804	859	874	988	1042	1111		424.149	74	149	236	378	646	1180	1705	2578	3987	4867		424.149	605	608	600	617	624	652	704	803	960	1182	1624	2107	2826	3605	3899
391.344	603	612	613	609	624	637	640	663	686	691	717	759	776	769	872	910	934	1065	1104		424.412	92	145	207	382	653	1275	1745	2533	3944	4768		424.412	607	609	609	613	622	639	718	793	924	1132	1663	2036	3068	3494	3905
391.608	609	612	604	621	615	620	640	663	650	669	720	752	779	824	863	868	969	1049	1036		424.676	69	149	245	439	725	1166	1865	2495	4036	4953		424.676	608	628	605	612	628	648	703	782	917	1144	1656	2183	2983	3622	3998
391.872	608	601	616	618	617	627	665	670	661	681	734	755	817	811	890	883	1003	1074	1101		424.939	95	141	245	408	644	1182	1813	2537	4069	5047		424.939	613	612	615	608	616	651	697	769	957	1130	1644	2255	2992	3586	4093
392.135	610	614	603	619	616	614	639	643	660	679	704	789	788	850	822	897	978	1013	1111		425.202	77	176	249	440	672	1209	1855	2615	4313	5153		425.202	594	615	608	607	609	649	713	807	989	1217	1742	2233	3020	3778	4056
392.399	617	623	608	618	613	617	624	674	665	680	714	773	768	838	858	874	959	1061	1122		425.466	104	152	266	422	661	1227	1930	2528	4154	5210		425.466	609	603	615	630	612	639	707	820	952	1227	1619	2223	3018	3696	4043
392.662	613	601	609	613	621	635	630	660	665	683	722	730	815	855	846	890	930	1019	1151		425.729	73	191	248	418	717	1268	1871	2719	4186	5151		425.729	605	607	607	606	625	651	716	817	968	1177	1741	2212	3107	3628	4151
392.926	611	621	614	611	613	627	640	654	670	673	733	762	777	839	886	921	991	1046	1072		425.993	96	178	219	426	720	1307	1889	2577	4296	5418		425.993	602	604	614	601	623	645	706	762	942	1116	1635	2312	3130	3913	4206
393.19	616	604	608	617	631	633	633	647	668	684	713	734	789	832	838	922	995	1038	1142		426.256	107	163	254	466	708	1282	1936	2601	4344	5202		426.256	594	605	612	617	627	657	714	820	976	1212	1744	2402	3129	3872	4159
393.453	613	610	604	607	608	617	654	642	686	678	739	732	762	828	844	920	985	1041	1094		426.52	88	193	290	448	749	1438	2014	2728	4425	5367		426.52	595	614	608	609	619	643	701	834	1007	1186	1798	2341	3336	3847	4243
393.717	622	613	607	613	621	618	638	667	661	683	745	759	767	843	859	918	967	1075	1061		426.783	116	171	263	442	727	1360	1931	2817	4425	5511		426.783	612	618	609	612	623	656	698	799	982	1274	1848	2413	3216	3872	4206
393.98	611	607	600	613	622	624	630	649	680	688	730	737	796	827	863	928	971	1056	1133		427.047	100	209	267	438	759	1379	2011	2857	4415	5624		427.047	618	610	619	614	622	646	716	800	1010	1204	1771	2266	3248	3863	4291
394.244	621	606	607	623	603	618	621	669	672	687	727	735	793	824	904	893	956	1054	1084		427.31	77	173	265	478	812	1445	1958	2846	4673	5684		427.31	608	614	616	607	629	649	708	851	1033	1301	1722	2396	3412	4029	4295
394.508	614	621	603	610	615	620	651	658	666	691	736	755	779	825	868	986	973	1053	1109		427.574	103	210	290	501	778	1460	2068	2908	4595	5658		427.574	608	606	619	613	615	643	711	851	995	1242	1777	2445	3396	4026	4481
394.771	617	610	610	601	610	632	647	663	677	700	712	727	802	817	880	921	978	1061	1179		427.837	99	190	291	445	746	1363	2132	2945	4822	5712		427.837	602	614	609	616	617	646	703	859	1000	1226	1846	2399	3412	3908	4520
[truncated: 1,121 more rows]
[truncated: 231 more columns]

## Sheet: Fig.5
Fig.5a			Fig.5c								Fig.5b
[truncated: 1,342 more rows]

[truncated: 18 more sheets: Fig.S2, Fig.S3, Fig.S4, Fig.S5, Fig.S6, Fig.S7, Fig.S8, Fig.S11, Fig.S12, Fig.S13, Fig.S14, Fig.S15, Fig.S16, Fig.S17, Fig.S18, Fig.S19, Fig.S20, Fig.S23]
